# Supplementary material for: Non-cell autonomous regulation of cell–cell signaling and differentiation by mitochondrial ROS
Source: J Cell Biol. 2024 Nov 13;223(12):e202401084. doi: 10.1083/jcb.202401084 (PMC11561560; doi:10.1083/jcb.202401084)
Supplement: Table S1 — is an Excel file of the RNA-sequencing data comparing gene expression in control and Phb1-RNAi (one copy) egg chambers. [file JCB_202401084_TableS1.xlsx]

## Sheet: Sheet1
FEATURE_NAME	control-VS-Phb_RNAi.logFC	control-VS-Phb_RNAi.logCPM	control-VS-Phb_RNAi.LR	control-VS-Phb_RNAi.PValue	control-VS-Phb_RNAi.FDR
mthl8	-9.26146	2.68255	832.954	3.69388e-183	1.05951e-180
CG34109	-8.87524	-0.351106	111.781	3.9914e-26	3.53768e-25
CG12164	-8.74319	-0.429453	148.369	3.94071e-34	4.96493e-33
CG13032	-8.00605	3.07053	1113.21	4.43958e-244	2.394e-241
CR45284	-7.69505	-1.39128	88.8501	4.25899e-21	2.95651e-20
CG18095	-7.26251	-1.75988	69.5289	7.53018e-17	4.23506e-16
CG14566	-7.23178	-0.0475047	188.889	5.55578e-43	9.36218e-42
ppk17	-6.94457	-2.02213	55.9751	7.33939e-14	3.41298e-13
CR45631	-6.60992	-0.628278	137.193	1.09429e-31	1.25613e-30
CG9822	-6.37065	-2.46855	34.5524	4.14939e-09	1.40336e-08
snoRNA:Or-CD1	-6.2283	-0.976528	105.266	1.06774e-24	8.78764e-24
CR44538	-6.1216	-2.64294	33.4479	7.31972e-09	2.43407e-08
CG9492	-6.00068	0.0438556	184.871	4.18784e-42	6.81017e-41
CG15353	-5.96239	2.36916	496.475	5.55779e-110	4.83384e-108
CG34199	-5.89535	-2.79848	29.6461	5.18579e-08	1.63188e-07
CG17321	-5.7867	1.75738	422.808	5.97259e-94	3.69341e-92
Gr68a	-5.67642	-2.92831	17.716	2.5646e-05	6.46836e-05
E5	-5.62611	-2.97326	23.9528	9.87245e-07	2.82091e-06
CG13044	-5.54818	-3.02109	23.2023	1.45824e-06	4.11354e-06
Obp19b	-5.54561	-3.0213	22.6715	1.92198e-06	5.36776e-06
CG34353	-5.52942	3.96029	1642.64	0	0
Nplp4	-5.49828	0.823271	237.064	1.71779e-53	4.08422e-52
CG5873	-5.47097	-1.62633	62.9622	2.10707e-15	1.08625e-14
CR44568	-5.4677	-3.06966	21.9161	2.84834e-06	7.84123e-06
fd102C	-5.35424	-1.72071	57.1791	3.9788e-14	1.88668e-13
FucTC	-5.33041	-3.1213	14.4869	0.00014114	0.000329074
CG14644	-5.2651	-3.1735	16.4717	4.93825e-05	0.000120734
CG13050	-5.19467	-3.22688	18.0526	2.14889e-05	5.47724e-05
CR45424	-5.19458	-3.22702	18.0517	2.14986e-05	5.47869e-05
CR44357	-5.13732	1.98376	459.079	7.6263e-102	5.46863e-100
CR43454	-5.13535	-1.88673	41.2479	1.34093e-10	5.05087e-10
snRNA:U5:14B	-5.1059	-1.92894	41.6579	1.08723e-10	4.12176e-10
snRNA:U12:73B	-4.96205	0.85736	213.732	2.10704e-48	4.30378e-47
CG33477	-4.88567	-3.40308	12.4967	0.000407664	0.000905688
Cpr76Bb	-4.87478	-3.4033	12.6836	0.000368883	0.000823467
CG6414	-4.87428	-3.40329	12.6954	0.000366548	0.000818388
CR45625	-4.86025	-3.40337	13.9539	0.000187346	0.000431139
CG14957	-4.8269	0.344538	159.425	1.51124e-36	2.09383e-35
CG1139	-4.73975	-3.46751	11.2825	0.000782408	0.0016887
OdsH	-4.70875	-3.46831	11.4941	0.000698159	0.00151292
RabX5	-4.57873	-3.53507	11.6088	0.000656419	0.00142637
snoRNA:Psi18S-640a	-4.57673	-3.53515	11.3664	0.00074786	0.00161517
CR32658	-4.55057	-3.53558	10.1701	0.00142733	0.0029888
CR45340	-4.53385	-2.3731	32.4746	1.20761e-08	3.96487e-08
snRNA:U2:34ABb	-4.49043	-0.978099	86.9875	1.0921e-20	7.41695e-20
snRNA:U2:34ABc	-4.49043	-0.978099	86.9781	1.09729e-20	7.44841e-20
CG9192	-4.45522	1.20969	206.927	6.43309e-47	1.24783e-45
snRNA:U5:23D	-4.45438	-1.01278	84.4107	4.0197e-20	2.64727e-19
Cpr67Fa1	-4.42037	-3.6049	10.1316	0.00145749	0.00304862
CG4998	-4.41882	3.17453	837.421	3.94639e-184	1.15655e-181
CG12078	-4.41671	-3.60497	10.3221	0.00131443	0.00276441
fd59A	-4.4162	-3.60555	10.3195	0.00131635	0.00276802
CG41434	-4.41575	-3.60533	10.1252	0.00146255	0.00305827
snRNA:U2:34ABa	-4.2357	-3.67913	8.58275	0.00339363	0.00675569
Cyp313a3	-4.2357	-3.67913	8.58345	0.00339233	0.00675509
CG6738	-4.23337	-3.67928	9.03163	0.00265348	0.00536784
CR44111	-4.19894	1.46164	282.641	1.99551e-63	6.4204e-62
CG9222	-4.19568	-3.67971	7.34589	0.00672163	0.0128531
CG13930	-4.19285	0.364032	174.735	6.84092e-40	1.04324e-38
CG15829	-4.18695	-0.564119	99.4637	1.99789e-23	1.54968e-22
CG30401	-4.14372	-0.274973	112.741	2.45827e-26	2.19906e-25
CR42791	-4.14197	-2.64259	23.075	1.55806e-06	4.38502e-06
Ir76b	-4.08467	-2.68008	20.7325	5.28123e-06	1.42649e-05
Cpr47Eb	-4.07343	-3.75657	6.7022	0.0096294	0.0179947
Teh3	-4.05399	-3.75672	6.94896	0.00838679	0.015824
CG14195	-4.02471	-3.75701	7.69015	0.0055523	0.0107498
CG30087	-4.02386	-3.75708	7.74314	0.00539168	0.0104613
CG16716	-4.02386	-3.75708	7.74314	0.00539168	0.0104613
CG42869	-4.02357	-3.75737	7.74202	0.00539505	0.0104648
CG3706	-4.02357	-3.75737	7.74202	0.00539505	0.0104648
CR43609	-4.02003	-0.110685	127.279	1.61426e-29	1.65742e-28
CG14297	-4.01002	-3.75758	7.28968	0.00693517	0.0132276
Mks1	-4.0085	-1.10127	56.7	5.07624e-14	2.38858e-13
Rpt3R	-3.96846	1.76329	329.432	1.27809e-73	5.38437e-72
ImpE1	-3.96633	-2.17304	34.564	4.12459e-09	1.39532e-08
bora	-3.85862	5.13003	1891.87	0	0
CR45464	-3.82388	-3.83905	5.76313	0.0163659	0.0295432
CR43883	-3.80841	-1.8645	37.7836	7.90438e-10	2.81604e-09
ppk27	-3.78799	-3.83948	5.35646	0.0206457	0.0363395
CR44669	-3.77862	-3.83934	6.45427	0.0110686	0.020463
CR45335	-3.77832	-3.83963	6.45327	0.0110748	0.0204688
CG32564	-3.77832	-3.83963	6.45327	0.0110748	0.0204688
CG30429	-3.77809	-3.83984	6.45252	0.0110795	0.0204691
Cyp313a2	-3.77809	-3.83984	6.45252	0.0110795	0.0204691
CR43460	-3.76336	2.56594	342.137	2.18556e-76	9.82116e-75
CG32652	-3.73574	-3.84006	5.45416	0.0195218	0.034531
snoRNA:lola-d	-3.73567	-3.84006	5.45219	0.0195438	0.0345626
Cyp12a4	-3.69538	3.05977	436.832	5.29677e-97	3.41654e-95
CG6908	-3.5901	5.37139	1356.85	5.01288e-297	5.19836e-294
CG14186	-3.57598	-1.27218	59.5739	1.17788e-14	5.78472e-14
snRNA:U1:95Ca	-3.54546	-1.29986	55.3272	1.02045e-13	4.70798e-13
snRNA:U1:95Cb	-3.54546	-1.29986	55.3416	1.01302e-13	4.67531e-13
snRNA:U1:21D	-3.54545	-1.29986	55.3605	1.00331e-13	4.63364e-13
CG43980	-3.54265	-1.09964	58.5139	2.01861e-14	9.74673e-14
B-H2	-3.51427	-3.92645	4.91929	0.0265584	0.0459442
CR44507	-3.50996	-3.92653	4.90872	0.0267214	0.0461893
Cad89D	-3.509	-3.02157	12.3766	0.000434737	0.000963295
nAChRalpha6	-3.50566	-3.9266	4.8982	0.0268848	0.046442
CR31840	-3.50137	-3.92667	4.88771	0.0270486	0.0466974
snRNA:U5:38ABa	-3.49731	-3.92674	4.87736	0.0272113	0.0469579
CG43267	-3.49303	-3.92681	4.86694	0.027376	0.0471998
CG9010	-3.49303	-3.92681	4.86694	0.027376	0.0471998
CG32119	-3.49303	-3.92681	4.86694	0.027376	0.0471998
amon	-3.49303	-3.92681	4.86694	0.027376	0.0471998
CR44309	-3.48876	-3.92689	4.85657	0.0275411	0.047448
CG43153	-3.48876	-3.92689	4.85657	0.0275411	0.047448
CG43175	-3.48876	-3.92689	4.85657	0.0275411	0.047448
CR44951	-3.48876	-3.92689	4.85657	0.0275411	0.047448
CG13759	-3.48876	-3.92689	4.85657	0.0275411	0.047448
GABA-B-R3	-3.48666	1.74922	234.617	5.86747e-53	1.37087e-51
ppk16	-3.48047	-3.92703	4.83602	0.0278711	0.0479615
Dic4	-3.48047	-3.92703	4.83602	0.0278711	0.0479615
CG14383	-3.48047	-3.92703	4.83602	0.0278711	0.0479615
CR44285	-3.47715	-1.82068	36.8487	1.27659e-09	4.47938e-09
CG17715	-3.47622	-3.9271	4.82576	0.0280374	0.0482047
Spn42Db	-3.47622	-3.9271	4.82576	0.0280374	0.0482047
CG40198	-3.47622	-3.9271	4.82576	0.0280374	0.0482047
CG14891	-3.47622	-3.9271	4.82576	0.0280374	0.0482047
CG8117	-3.47198	-3.92717	4.81554	0.0282042	0.048479
CR45259	-3.46374	-3.92732	4.79529	0.0285377	0.0490147
CG33322	-3.46374	-3.92732	4.79529	0.0285377	0.0490147
Ccp84Ab	-3.46374	-3.92732	4.79529	0.0285377	0.0490147
mir-4918	-3.45953	-3.92739	4.78518	0.0287057	0.0492907
Cpr62Bc	-3.45378	-2.5353	21.3028	3.92149e-06	1.06951e-05
ppk22	-3.45163	-2.53578	24.1592	8.86923e-07	2.54721e-06
unc-4	-3.45036	-1.84128	35.252	2.89687e-09	9.89428e-09
CG9514	-3.42931	-3.11919	9.09275	0.00256625	0.00520234
CG9263	-3.40388	-2.19921	24.4642	7.57028e-07	2.1858e-06
CR44707	-3.3955	3.44828	582.496	1.07437e-128	1.40617e-126
CG42821	-3.39514	4.75913	840.863	7.04552e-185	2.11068e-182
CG4660	-3.36601	-3.12012	12.9958	0.000312193	0.000701679
CG18557	-3.35582	-2.60519	19.4059	1.05681e-05	2.77878e-05
inaF-A	-3.28753	1.20566	182.868	1.14602e-41	1.83923e-40
inaF-C	-3.28753	1.20566	182.906	1.1244e-41	1.80844e-40
CG15370	-3.26814	-3.17252	12.1972	0.000478615	0.00105566
CR45172	-3.26788	-3.1727	12.195	0.000479179	0.00105656
Ipod	-3.26083	3.09054	420.135	2.28097e-93	1.38513e-91
CG3121	-3.25418	-1.72177	32.1953	1.39429e-08	4.56667e-08
CG42644	-3.16853	-1.09936	53.4852	2.60554e-13	1.16773e-12
stg1	-3.13326	-0.771944	71.6	2.63561e-17	1.50937e-16
CG11566	-3.13326	-0.771944	71.6129	2.6184e-17	1.50094e-16
Muc68D	-3.10458	-2.7585	16.5243	4.80317e-05	0.000117623
CG33128	-3.08392	-0.610645	77.8545	1.10919e-18	6.87813e-18
CG34114	-3.06696	-2.12147	26.4594	2.69138e-07	8.04846e-07
snoRNA:Psi18S-525c	-3.05194	-3.28377	9.91416	0.00164012	0.00341164
snoRNA:Psi18S-525b	-3.04741	-3.28347	7.75152	0.00536675	0.0104189
inaF-D	-3.00133	2.96542	453.949	9.97213e-101	6.9655e-99
Drsl2	-2.9946	1.12465	94.0128	3.13493e-22	2.30562e-21
CG1561	-2.98886	-0.799818	59.6083	1.15749e-14	5.69076e-14
CG1287	-2.96542	-2.20043	22.8712	1.73224e-06	4.85394e-06
CG13731	-2.95144	-1.58859	36.7534	1.34056e-09	4.69772e-09
inaF-B	-2.94735	2.78858	410.538	2.7989e-91	1.64052e-89
Ugt37a1	-2.94455	-3.34179	7.63582	0.00572205	0.011053
CG15765	-2.94246	-2.84108	11.5955	0.000661122	0.00143612
CG15482	-2.9419	-2.50154	20.3812	6.34514e-06	1.70193e-05
CG43925	-2.93812	-0.922234	52.8803	3.54505e-13	1.57674e-12
CG31235	-2.93476	-3.3421	7.87372	0.00501584	0.00977146
Ir56d	-2.93249	-3.3421	8.46659	0.00361728	0.00718182
CR45170	-2.93061	-3.34253	8.79273	0.00302434	0.00606442
snRNA:U2:14B	-2.92435	-1.99706	26.3087	2.9097e-07	8.67826e-07
CG11231	-2.91438	-3.3428	7.77714	0.00529115	0.0102774
CR45339	-2.87926	-2.5366	16.8526	4.03977e-05	9.97256e-05
CG10013	-2.87366	-0.248659	80.4601	2.96633e-19	1.89163e-18
topi	-2.86702	0.226295	98.2187	3.74627e-23	2.87441e-22
CG42823	-2.83575	-1.51838	32.0757	1.48284e-08	4.84962e-08
Cyp49a1	-2.8204	-2.31189	17.199	3.36621e-05	8.38969e-05
ppk11	-2.8178	-3.40323	6.16612	0.013022	0.023813
CG12662	-2.81751	-1.37665	38.5127	5.43992e-10	1.95457e-09
Doc2	-2.81099	-2.28614	17.0505	3.63996e-05	9.0319e-05
CR45179	-2.79844	-3.40335	7.68816	0.00555844	0.0107596
snoRNA:U3:54Ab	-2.7971	-0.264195	63.4361	1.65655e-15	8.59914e-15
snoRNA:U3:54Aa	-2.7971	-0.264195	63.4548	1.64085e-15	8.52751e-15
CG6652	-2.79661	-3.40391	6.97855	0.00824924	0.0155797
CG5144	-2.78917	2.11744	228.241	1.442e-51	3.21315e-50
in	-2.78658	-3.4042	6.65621	0.00988107	0.0184395
CG7884	-2.77432	1.55326	184.358	5.42048e-42	8.77233e-41
CG14572	-2.77285	-0.864761	55.4595	9.54038e-14	4.41063e-13
Mur18B	-2.76598	0.185822	93.3202	4.44819e-22	3.25019e-21
CR45270	-2.7576	-2.97255	10.6174	0.00112029	0.00237499
Cpr67Fa2	-2.74958	-2.97308	11.0736	0.000875663	0.00187825
Cpr78Cb	-2.74437	-2.9736	12.1127	0.000500809	0.00110242
TwdlG	-2.72662	-2.64171	15.208	9.62951e-05	0.000228307
CG16885	-2.72382	-2.1222	17.8522	2.38741e-05	6.0453e-05
CG7730	-2.70939	5.23289	871.685	1.40352e-191	4.50497e-189
CR44526	-2.70168	-2.3741	17.6814	2.61168e-05	6.58093e-05
CR44101	-2.69902	-0.0515971	70.5497	4.48809e-17	2.54432e-16
Osi24	-2.69126	-0.176281	77.4626	1.35259e-18	8.35287e-18
Nep4	-2.68411	0.626534	119.058	1.01725e-27	9.70528e-27
CG13856	-2.65434	-3.46737	6.49634	0.0108097	0.0200282
CG18130	-2.65227	-3.46798	6.59822	0.0102081	0.0189919
snoRNA:lola-c	-2.6431	-3.46814	6.18737	0.0128665	0.0235446
Galphaf	-2.63545	2.24491	241.291	2.05741e-54	5.03376e-53
CG10182	-2.63036	-2.19955	20.3565	6.4273e-06	1.72259e-05
CG8526	-2.62544	0.603617	116.242	4.2069e-27	3.89514e-26
CG34269	-2.61451	-1.68179	26.4144	2.75485e-07	8.22914e-07
Cpr49Ae	-2.61343	-3.02184	7.6563	0.00565745	0.0109392
snRNA:U1:95Cc	-2.61077	-1.8412	23.7936	1.07237e-06	3.05636e-06
CR40976	-2.59798	0.16096	73.3121	1.1069e-17	6.47099e-17
CG31601	-2.57953	-3.0689	9.14359	0.00249591	0.00506585
mms4	-2.54339	4.05888	650.954	1.38528e-143	2.39423e-141
CG34460	-2.53947	-2.75759	11.6971	0.000625965	0.00136327
CR45231	-2.52741	-1.75746	24.3445	8.05568e-07	2.31949e-06
CG13884	-2.49911	-2.50218	10.1499	0.00144309	0.00301992
CG3394	-2.49838	5.66903	1096.4	1.99869e-240	1.03632e-237
Osi4	-2.4955	-3.53475	5.1919	0.0226924	0.0396419
CG12645	-2.4899	-3.53479	5.53184	0.0186735	0.0332272
snoRNA:Psi18S-525a	-2.48988	-3.53476	5.53175	0.0186744	0.0332272
CG14565	-2.48969	-3.53498	5.53091	0.0186833	0.0332272
CG13728	-2.48849	-3.53486	5.33178	0.02094	0.0368191
fln	-2.48813	-3.53483	5.32802	0.0209852	0.0368842
CG9766	-2.46849	-2.79776	11.6912	0.000627979	0.00136721
CG16978	-2.45811	-2.53578	15.1921	9.71103e-05	0.000230199
CG15239	-2.45006	-2.53616	13.4688	0.00024256	0.000552114
Os-C	-2.42203	0.43094	72.095	2.05082e-17	1.18505e-16
CG12395	-2.42027	-3.17142	5.91091	0.0150474	0.0273314
cid	-2.41695	4.4593	325.733	8.16942e-73	3.40966e-71
CR43973	-2.40965	3.42602	235.15	4.49033e-53	1.05644e-51
CG6752	-2.40657	4.04216	582.191	1.25141e-128	1.62214e-126
Cyp4c3	-2.40563	-1.57188	28.2609	1.06018e-07	3.27279e-07
CR45166	-2.39388	-2.83983	10.6902	0.00107706	0.00228695
CG12964	-2.39162	-2.83969	11.4476	0.000715866	0.0015498
CG13639	-2.39141	-2.83984	11.4454	0.000716702	0.00155136
CR43972	-2.38756	0.707816	95.2361	1.68982e-22	1.26348e-21
thr	-2.37663	6.04024	942.948	4.52604e-207	1.69488e-204
CR45355	-2.37274	-3.17189	7.45171	0.00633762	0.0121775
CG14234	-2.36767	-3.17236	7.96703	0.0047637	0.00930716
CG6901	-2.35682	-3.17288	6.59584	0.0102217	0.0190139
CG4306	-2.35354	0.184904	79.0763	5.9758e-19	3.75395e-18
msd1	-2.3494	4.64789	431.475	7.76064e-96	4.91179e-94
CR44047	-2.34876	-2.02189	19.6808	9.15176e-06	2.42244e-05
CG18088	-2.34823	4.88784	613.468	1.97029e-135	2.88711e-133
CG43245	-2.34056	-2.60603	12.5746	0.00039103	0.000870169
roX1	-2.32834	-0.700979	42.6972	6.3904e-11	2.46351e-10
bnb	-2.31761	2.87382	203.561	3.49012e-46	6.6268e-45
Obp19a	-2.31508	-2.88308	10.4577	0.00122138	0.00257876
CG40378	-2.30012	0.00881647	58.4914	2.04177e-14	9.85151e-14
Hsp27	-2.2904	8.98725	805.408	3.59907e-177	9.15455e-175
CG3630	-2.2794	4.04025	567.015	2.50418e-125	2.86092e-123
CG17177	-2.26888	-2.43592	14.8844	0.000114302	0.000268731
Eaat1	-2.26696	2.60702	172.16	2.49655e-39	3.76466e-38
CR44866	-2.26411	-2.43567	13.2071	0.000278894	0.000630094
CG13046	-2.26373	-0.41536	54.7312	1.38192e-13	6.32157e-13
dpr6	-2.24913	5.09917	934.028	3.93341e-205	1.39543e-202
CG13532	-2.24864	-3.22711	5.88476	0.0152725	0.0277141
CG15375	-2.24826	-1.27181	27.208	1.82704e-07	5.5574e-07
CG6830	-2.24745	3.91852	526.523	1.61249e-116	1.58672e-114
mei-38	-2.24533	5.08876	364.955	2.34825e-81	1.16385e-79
CG11584	-2.24128	-2.095	16.7196	4.33301e-05	0.00010673
CG6142	-2.24051	0.347757	66.1892	4.09649e-16	2.20899e-15
Osi19	-2.23896	3.18069	221.214	4.91454e-50	1.04997e-48
dah	-2.23608	5.56112	804.312	6.2306e-177	1.55546e-174
Fancl	-2.23564	3.44211	333.527	1.63941e-74	7.08361e-73
CG13375	-2.22806	1.57307	117.048	2.80193e-27	2.63042e-26
Mco1	-2.21465	4.10406	553.419	2.27112e-122	2.39196e-120
snoRNA:Psi28S-3316d	-2.21011	-3.22756	5.07463	0.0242784	0.042221
CG14995	-2.20757	4.80101	801.731	2.26865e-176	5.46137e-174
CG18258	-2.18836	0.0562019	68.4777	1.2832e-16	7.09843e-16
CG17658	-2.18043	2.69729	234.083	7.67181e-53	1.78317e-51
CG34375	-2.17383	-1.60849	19.2734	1.13271e-05	2.96795e-05
CR44966	-2.17371	-1.60948	18.6917	1.53647e-05	3.9688e-05
toy	-2.16793	-0.752849	36.5308	1.5027e-09	5.24808e-09
QC	-2.1672	6.61248	771.183	9.94468e-170	2.352e-167
na	-2.15743	-1.75768	19.1255	1.22401e-05	3.19536e-05
CG34357	-2.15172	-1.43701	25.6786	4.03281e-07	1.19094e-06
CG14118	-2.14931	0.865131	81.3597	1.88157e-19	1.20961e-18
Tep1	-2.14364	-0.609748	46.3117	1.0086e-11	4.08929e-11
Gyc-89Db	-2.13712	-3.28299	5.87273	0.0153772	0.0278891
CG12446	-2.13643	-3.28323	5.80671	0.0159651	0.02887
CG12782	-2.13587	-1.18897	29.9996	4.32125e-08	1.36716e-07
Dhc16F	-2.12968	-3.28398	5.56029	0.0183724	0.0328267
CG1077	-2.12671	6.51666	349.735	4.84071e-78	2.21965e-76
Fbp1	-2.1244	0.470852	8.13223	0.00434853	0.00853809
CG43389	-2.11901	-2.34285	13.6752	0.0002173	0.00049744
yellow-c	-2.11512	2.81952	242.015	1.4302e-54	3.51835e-53
CG18814	-2.0997	-3.01977	5.43023	0.019791	0.0349539
CG9650	-2.0907	4.85916	555.301	8.84729e-123	9.46589e-121
CG2120	-2.08251	-1.92719	17.2927	3.20417e-05	7.99914e-05
CG15046	-2.07154	1.05014	66.5877	3.34674e-16	1.80977e-15
Rab27	-2.05235	1.82218	113.433	1.73436e-26	1.56081e-25
Rad51D	-2.0427	1.88389	125.316	4.34107e-29	4.38695e-28
snoRNA:Psi18S-525g	-2.0409	-0.799721	36.9076	1.23864e-09	4.35186e-09
skpC	-2.03933	-0.582473	39.0229	4.1886e-10	1.5216e-09
CR43463	-2.0289	5.18118	594.224	3.02084e-131	4.1555e-129
CG9641	-2.0228	6.09547	911.59	2.96747e-200	1.00011e-197
CG15249	-2.0224	-1.27199	26.3012	2.92114e-07	8.71043e-07
CG2990	-2.01848	5.56199	749.376	5.48366e-165	1.21189e-162
nod	-2.01607	6.10611	818.215	5.9137e-180	1.59445e-177
CG7460	-2.01497	2.3088	142.711	6.79952e-33	8.19162e-32
CG9512	-2.01182	2.40066	140.146	2.47391e-32	2.9255e-31
CR44807	-2.00341	1.50471	107.491	3.47439e-25	2.93289e-24
CG30036	-2.00191	-3.34206	5.06665	0.0243905	0.0423883
Sfp26Ad	-2.00175	-3.34228	5.06583	0.024402	0.0423976
Orc1	-1.99991	6.60164	1045.97	1.82787e-229	8.49706e-227
CG4835	-1.99856	-0.950746	30.7733	2.90001e-08	9.30171e-08
l(2)37Cc	-1.99824	7.43796	869.116	5.07781e-191	1.55577e-188
PsGEF	-1.99547	-1.75893	14.7073	0.000125557	0.000294115
Neto	-1.98852	0.820339	79.7962	4.15095e-19	2.62718e-18
CG33120	-1.988	1.67331	118.867	1.11987e-27	1.06617e-26
ial	-1.97576	4.92133	575.629	3.34798e-127	4.14075e-125
CG9203	-1.97351	4.45499	570.841	3.68423e-126	4.28164e-124
CG43689	-1.97143	2.11948	120.097	6.02437e-28	5.80934e-27
CR45481	-1.9686	1.34469	102.019	5.49869e-24	4.37849e-23
CG2694	-1.96429	5.96728	925.125	3.38952e-203	1.17165e-200
Sodh-2	-1.96422	3.14904	240.196	3.56421e-54	8.6575e-53
CG11362	-1.96133	-3.06949	6.65044	0.00991314	0.0184891
CR43152	-1.95979	-1.31461	21.5083	3.52295e-06	9.64321e-06
pim	-1.9589	5.90164	297.834	9.76734e-67	3.42009e-65
CR45480	-1.95757	-3.06918	5.78034	0.0162064	0.0292748
sv	-1.95699	-1.88456	12.7185	0.00036205	0.000808615
CG1503	-1.95494	3.28974	273.868	1.62936e-61	4.89206e-60
cmet	-1.95209	6.4342	724.028	1.78175e-159	3.69535e-157
sti	-1.94943	5.69939	702.202	9.93e-155	1.96862e-152
CG2157	-1.94138	0.0228506	49.2871	2.21108e-12	9.34408e-12
mars	-1.94065	6.1835	803.532	9.20874e-177	2.25715e-174
CG6520	-1.93808	-2.83963	6.868	0.00877528	0.0165131
nan	-1.93073	-2.83987	5.90093	0.0151329	0.0274757
CG42269	-1.92602	0.375892	55.6203	8.79126e-14	4.07688e-13
CG6279	-1.91955	-1.2714	25.5498	4.31112e-07	1.2709e-06
Rad1	-1.91646	4.54313	556.158	5.75933e-123	6.21132e-121
CG34314	-1.91646	4.54313	556.287	5.39948e-123	5.87019e-121
CR43836	-1.9111	3.4944	191.308	1.6478e-43	2.82981e-42
CG7912	-1.90727	1.86425	64.9764	7.58017e-16	4.02475e-15
CG32447	-1.90255	-0.790763	33.8262	6.02632e-09	2.01841e-08
CG4676	-1.90022	0.137219	53.6437	2.40355e-13	1.08008e-12
Hsp26	-1.88357	10.5527	503.506	1.64125e-111	1.47505e-109
CR45168	-1.88072	-0.528191	31.6513	1.84492e-08	6.00178e-08
ana3	-1.87982	5.97988	626.436	2.97831e-138	4.615e-136
CG31559	-1.87304	0.0567886	52.6606	3.96472e-13	1.75759e-12
CG12716	-1.86618	5.19577	211.126	7.8022e-48	1.55135e-46
CG11034	-1.86582	5.40879	453.949	9.97098e-101	6.9655e-99
CR43727	-1.86118	2.29035	124.666	6.02128e-29	6.04415e-28
CG9497	-1.86116	-1.38971	22.2543	2.38829e-06	6.61934e-06
CR44612	-1.85891	0.307488	49.1045	2.42681e-12	1.02269e-11
CG11407	-1.85848	-2.50202	9.60355	0.00194202	0.00399395
CR45131	-1.85826	-2.50165	7.51937	0.00610389	0.0117502
CG3544	-1.85816	-2.88305	7.43311	0.00640344	0.0122952
kn	-1.85717	-3.11999	5.79318	0.0160884	0.0290735
CG17681	-1.85677	0.445749	49.9478	1.57891e-12	6.72734e-12
CG43149	-1.85659	-2.68003	8.65007	0.00327049	0.00652115
CG18233	-1.84212	-2.50218	8.55139	0.00345258	0.00686695
CG2321	-1.83952	4.57521	486.389	8.70212e-108	7.15325e-106
CG7991	-1.83642	1.65767	101.351	7.70508e-24	6.10654e-23
mus301	-1.83381	5.69236	621.713	3.17148e-137	4.8585e-135
f	-1.82784	0.866254	71.8354	2.33917e-17	1.34705e-16
ana1	-1.82433	4.99601	582.869	8.91092e-129	1.17773e-126
CG31053	-1.82108	1.69366	81.4259	1.81955e-19	1.17085e-18
fzy	-1.81501	6.37687	654.968	1.85644e-144	3.25021e-142
CG13999	-1.81392	-1.34405	21.2206	4.09343e-06	1.11437e-05
obst-A	-1.80997	-1.86286	13.1384	0.000289302	0.000652515
CG4066	-1.80594	5.84437	158.56	2.3344e-36	3.21123e-35
CG15870	-1.79687	0.166767	45.3048	1.68634e-11	6.77198e-11
ple	-1.78601	-1.04603	25.2942	4.92174e-07	1.44302e-06
CG17570	-1.77729	-2.92672	6.2356	0.0125207	0.0229555
snRNA:U6:96Ac	-1.77676	-2.71844	6.82838	0.00897207	0.0168551
snRNA:U6:96Ab	-1.77674	-2.71844	6.82659	0.00898106	0.0168697
snRNA:U6:96Aa	-1.77673	-2.71844	6.82461	0.00899103	0.016886
CG9902	-1.77648	3.36013	213.727	2.11247e-48	4.30835e-47
st	-1.77145	-0.169626	42.3811	7.5114e-11	2.88247e-10
CG1461	-1.77105	-2.1217	11.1953	0.000820051	0.00176486
mtsh	-1.76776	0.335675	42.7908	6.09181e-11	2.35244e-10
cort	-1.76719	5.72538	416.096	1.72657e-92	1.02991e-90
alpha-Est5	-1.76326	4.7053	469.674	3.77319e-104	2.87381e-102
msb1l	-1.75802	5.56198	466.106	2.25463e-103	1.67926e-101
CG31706	-1.74969	-2.56988	7.86633	0.00503639	0.00980583
CG31248	-1.7444	-0.582046	34.2552	4.83372e-09	1.62908e-08
CG17855	-1.74353	0.808772	62.8234	2.26099e-15	1.16249e-14
t	-1.73436	0.38699	48.6341	3.0846e-12	1.28981e-11
mad2	-1.72825	6.15016	506.357	3.93333e-112	3.55874e-110
snoRNA:U3:9B	-1.72739	-0.728793	26.4913	2.6473e-07	7.92721e-07
Poc1	-1.72425	4.22421	372.639	4.98482e-83	2.60467e-81
borr	-1.72104	6.35084	370.447	1.49554e-82	7.6952e-81
sisA	-1.71836	0.0743098	44.7493	2.23943e-11	8.90555e-11
CG14651	-1.71575	-2.75763	6.39823	0.0114234	0.021064
Orc2	-1.7128	5.585	541.949	7.10447e-120	7.36734e-118
Obp19d	-1.70973	-0.692064	30.7471	2.93937e-08	9.4145e-08
Tsp47F	-1.70932	-0.441048	26.0203	3.37843e-07	1.00208e-06
CG32284	-1.70918	-2.57121	6.23651	0.0125143	0.0229468
stnA	-1.70377	-0.377395	33.8914	5.82743e-09	1.95519e-08
stnB	-1.70376	-0.377395	33.8648	5.90793e-09	1.98121e-08
DNApol-alpha60	-1.70024	5.35585	587.757	7.70677e-130	1.04944e-127
CG16884	-1.69809	-0.219974	33.4562	7.28863e-09	2.42433e-08
CG4730	-1.69388	3.46671	266.147	7.84541e-60	2.26475e-58
CG6425	-1.69298	4.32492	353.834	6.19766e-79	2.89103e-77
CR43769	-1.68969	-2.43666	7.37231	0.00662359	0.0126764
sofe	-1.68777	5.20814	584.329	4.29027e-129	5.72645e-127
CG11164	-1.68767	5.20411	521.546	1.95079e-115	1.87847e-113
Chd3	-1.68673	5.93029	662.652	3.95918e-146	7.21266e-144
Lsp1beta	-1.68546	-0.357792	18.8746	1.39601e-05	3.62056e-05
CR45463	-1.68341	-2.97308	5.38023	0.0203662	0.0358945
CG18788	-1.68181	-2.97333	5.74721	0.0165149	0.0297843
pyx	-1.68142	2.18771	119.611	7.6969e-28	7.37469e-27
CycB3	-1.67325	7.42956	656.88	7.12611e-145	1.26404e-142
twe	-1.67275	6.38637	644.786	3.042e-142	5.19103e-140
CG13457	-1.66991	-1.37494	15.6583	7.58771e-05	0.000182367
fz	-1.66727	6.43259	690.506	3.47026e-152	6.68322e-150
CycE	-1.66696	7.63133	665.852	7.97435e-147	1.47263e-144
CR45156	-1.6662	2.76966	58.0304	2.58104e-14	1.23694e-13
gammaTub37C	-1.66234	6.65451	705.112	2.31192e-155	4.6518e-153
spd-2	-1.65765	7.55194	486.326	8.98001e-108	7.33694e-106
CG30059	-1.65041	2.0999	100.652	1.09664e-23	8.62534e-23
CG17364	-1.64248	-2.64136	5.84794	0.0155953	0.028243
Ctf4	-1.64212	6.29359	636.772	1.68235e-140	2.69997e-138
Cap-D2	-1.64088	5.66885	489.809	1.56808e-108	1.30489e-106
Cks30A	-1.64049	6.38495	519.719	4.87182e-115	4.65794e-113
CG16959	-1.63634	2.24417	113.707	1.51025e-26	1.36367e-25
Mink	-1.63389	5.23819	480.04	2.09415e-106	1.66066e-104
CR34046	-1.63172	-0.194244	26.2124	3.0585e-07	9.10996e-07
CG3812	-1.62685	3.82739	205.923	1.06512e-46	2.0542e-45
Orc6	-1.62654	4.46853	282.169	2.52836e-63	8.07699e-62
kkv	-1.61622	-1.41926	15.7723	7.14405e-05	0.000172092
Ccn	-1.61557	-2.6412	5.59151	0.0180478	0.0323153
dlt	-1.61137	5.35697	510.988	3.86542e-113	3.59378e-111
Irbp	-1.6067	5.68257	439.617	1.31186e-97	8.54354e-96
sub	-1.60238	5.54574	531.608	1.26212e-117	1.26034e-115
tyn	-1.5959	4.66068	324.103	1.85019e-72	7.65103e-71
Caf1-105	-1.58854	6.22421	573.205	1.12748e-126	1.3571e-124
SMC2	-1.58509	6.18891	576.165	2.56016e-127	3.19569e-125
Ilp7	-1.58333	2.0691	89.9018	2.50284e-21	1.75186e-20
CR45281	-1.58139	-2.64268	5.26512	0.0217569	0.0381559
CG41378	-1.5804	5.11879	254.589	2.59455e-57	6.84485e-56
l(2)dtl	-1.5783	5.69193	391.877	3.22993e-87	1.80675e-85
CG14464	-1.57733	7.0669	116.89	3.03453e-27	2.84482e-26
Rbf2	-1.56788	5.69218	501.017	5.71069e-111	5.03175e-109
CG4793	-1.56745	-1.31388	17.0649	3.61235e-05	8.97495e-05
CG13690	-1.56161	5.33921	434.938	1.36803e-96	8.78207e-95
CG42822	-1.5611	3.24148	106.371	6.11597e-25	5.09576e-24
CG10211	-1.55836	0.0608719	34.884	3.4994e-09	1.1886e-08
pwn	-1.55735	3.79021	218.252	2.17643e-49	4.52784e-48
Nuf2	-1.55631	4.60618	375.948	9.48813e-84	4.97702e-82
Ndc80	-1.55532	4.89996	353.358	7.86858e-79	3.65781e-77
CG14669	-1.55407	-2.67886	5.95849	0.0146466	0.026643
CR32205	-1.54989	4.22235	231.251	3.18075e-52	7.29247e-51
nmdyn-D7	-1.54958	4.05739	272.752	2.85176e-61	8.50544e-60
Cyp9b2	-1.54932	2.00967	78.072	9.93544e-19	6.17233e-18
DNApol-delta	-1.54813	6.49281	638.25	8.02716e-141	1.30379e-138
Gen	-1.54516	4.06675	226.242	3.93515e-51	8.61198e-50
dgt3	-1.54226	4.475	371.654	8.16797e-83	4.21886e-81
CG14309	-1.54068	9.00712	267.591	3.80078e-60	1.11146e-58
CG6967	-1.53858	7.21074	540.199	1.7064e-119	1.75603e-117
CG33213	-1.53826	3.53579	226.515	3.43139e-51	7.54626e-50
CG2051	-1.53727	6.78461	616.205	5.00138e-136	7.49152e-134
CG4914	-1.53477	-1.20321	15.6288	7.70731e-05	0.000184978
Cp7Fa	-1.53154	8.37073	99.5517	1.91111e-23	1.48408e-22
mir-4985	-1.5312	-2.53497	7.05386	0.00790944	0.0149863
Acf1	-1.52786	7.2708	578.911	6.47175e-128	8.23072e-126
dgt5	-1.52146	4.65596	251.533	1.2032e-56	3.12531e-55
hd	-1.51388	5.13345	443.024	2.37818e-98	1.57932e-96
RnrL	-1.51319	8.5669	481.854	8.43907e-107	6.77185e-105
CG12428	-1.51285	5.49426	422.755	6.13479e-94	3.7764e-92
CG3165	-1.51027	5.41865	502.907	2.21517e-111	1.97767e-109
snoRNA:185	-1.50828	-1.35759	15.0591	0.000104196	0.000246216
CG11983	-1.50503	-0.26026	28.0246	1.19781e-07	3.68583e-07
CG42232	-1.50461	7.05353	574.075	7.29153e-127	8.9361e-125
GstD6	-1.50159	-2.17361	8.81569	0.00298652	0.00599305
gkt	-1.49908	5.22876	426.987	7.3556e-95	4.61213e-93
CG9609	-1.49651	6.04721	486.491	8.26792e-108	6.83803e-106
Lrt	-1.4927	-0.987192	18.4898	1.70819e-05	4.38798e-05
CG4586	-1.49227	6.69825	329.528	1.21793e-73	5.14701e-72
CG14036	-1.49202	6.27303	254.446	2.78717e-57	7.33863e-56
Spc105R	-1.49176	5.67055	355.525	2.65445e-79	1.25121e-77
Cad74A	-1.49176	6.95567	557.937	2.36302e-123	2.63272e-121
Cdc6	-1.49083	5.69347	415.715	2.09047e-92	1.24148e-90
pie	-1.49001	5.08581	399.919	5.73553e-89	3.2763e-87
CG9265	-1.48989	5.34253	421.745	1.01779e-93	6.23676e-92
CG11966	-1.48972	-1.3122	14.0221	0.000180678	0.000416719
cana	-1.48529	7.63132	417.19	9.98026e-93	5.97973e-91
l(3)72Dr	-1.47761	1.06796	56.078	6.96537e-14	3.24689e-13
CG12184	-1.47635	-0.259248	28.5382	9.18697e-08	2.85039e-07
CG31036	-1.47575	-2.88273	4.91209	0.0266693	0.0461053
CG11670	-1.47473	-2.88295	5.03168	0.0248877	0.0432082
Sas-4	-1.47286	4.78172	315.941	1.10958e-70	4.36102e-69
mir-282	-1.47267	-2.71722	5.03579	0.0248288	0.0431113
mus81	-1.47162	5.68083	494.77	1.3061e-109	1.10739e-107
RluA-1	-1.47151	0.229847	33.8525	5.94519e-09	1.99321e-08
Patsas	-1.46559	0.576997	44.8053	2.1763e-11	8.66214e-11
CG11638	-1.46303	1.60195	58.1304	2.45311e-14	1.17772e-13
CG9184	-1.46223	-2.20003	7.81958	0.00516832	0.0100482
Map60	-1.45803	6.74488	581.702	1.59919e-128	2.05321e-126
Msh6	-1.45776	7.47031	489.936	1.4713e-108	1.23196e-106
CR45165	-1.45445	-2.09555	8.65832	0.00325572	0.00649554
CR44830	-1.45219	0.645798	43.1926	4.96072e-11	1.92614e-10
Nmdar1	-1.45105	-2.19989	6.87932	0.00871987	0.0164248
Sse	-1.44807	4.64149	356.827	1.38228e-79	6.56147e-78
Orc4	-1.44654	5.49456	332.067	3.40915e-74	1.4498e-72
Fcp3C	-1.44401	6.67989	131.097	2.35819e-30	2.53718e-29
CG8646	-1.44337	2.30645	79.1859	5.65322e-19	3.55794e-18
CG11357	-1.43995	6.4451	382.028	4.50148e-85	2.45686e-83
Pbp95	-1.43945	4.31909	263.616	2.79439e-59	7.89753e-58
CG12018	-1.43943	5.2264	370.112	1.76935e-82	9.06943e-81
CR43971	-1.43822	0.355542	32.0799	1.4796e-08	4.84021e-08
CG1492	-1.43505	3.3262	151.776	7.09131e-35	9.28135e-34
CG13693	-1.43102	-0.595804	10.1708	0.0014268	0.0029886
muskelin	-1.43101	8.24982	369.593	2.29563e-82	1.16344e-80
CG15152	-1.42847	0.451587	36.1134	1.86165e-09	6.45331e-09
ncd	-1.42725	6.02051	325.672	8.42188e-73	3.50418e-71
dnk	-1.42309	6.82595	517.399	1.55757e-114	1.45817e-112
GNBP3	-1.42178	1.14717	34.6033	4.04222e-09	1.36814e-08
mei-S332	-1.42085	4.22834	274.8	1.02052e-61	3.09857e-60
hb	-1.41872	6.41076	462.675	1.25842e-102	9.22e-101
Nek2	-1.4129	4.5238	298.46	7.13207e-67	2.51038e-65
CG44774	-1.41118	6.81305	571.164	3.13468e-126	3.67467e-124
CG9826	-1.40832	-2.60515	5.51325	0.018873	0.0335124
CR44096	-1.40695	-2.4683	6.51635	0.0106887	0.0198232
CR43651	-1.40345	-1.48581	13.0793	0.000298581	0.000672206
asp	-1.4021	7.7187	455.27	5.14356e-101	3.63038e-99
CG43050	-1.40013	0.826647	40.7811	1.70275e-10	6.36395e-10
CDC45L	-1.40011	6.94964	431.56	7.4352e-96	4.72802e-94
bw	-1.39778	-2.02225	5.85154	0.0155634	0.0281928
CG16848	-1.39721	0.903956	47.7823	4.76265e-12	1.96647e-11
Tim17b1	-1.39716	-1.04631	14.8487	0.000116488	0.000273632
CR43461	-1.39601	-1.14754	14.2791	0.000157605	0.000365504
CG5466	-1.39053	4.17558	235.054	4.71251e-53	1.10294e-51
snRNA:U1:82Eb	-1.39019	-1.05656	15.1312	0.00010029	0.000237236
CG11403	-1.38787	5.39692	315.028	1.75361e-70	6.87223e-69
Cpr30B	-1.38397	0.312989	32.4549	1.21992e-08	4.00431e-08
CG12702	-1.37927	4.60984	247.252	1.0318e-55	2.62943e-54
aur	-1.37831	5.93159	441.728	4.55329e-98	3.00897e-96
Calx	-1.37547	6.80199	409.742	4.17247e-91	2.43503e-89
CG31148	-1.37409	-0.965294	15.5139	8.18993e-05	0.000195864
CG8478	-1.37264	5.16862	354.48	4.48354e-79	2.10601e-77
CG45071	-1.37058	4.6912	320.875	9.33946e-72	3.79233e-70
Rad9	-1.36758	3.95202	214.418	1.49291e-48	3.05401e-47
CG14626	-1.3643	-2.37204	5.92079	0.0149632	0.0271932
CR43626	-1.36403	-0.0832548	26.8208	2.2322e-07	6.73055e-07
CR43429	-1.36174	-2.37351	5.0417	0.0247442	0.04297
HipHop	-1.36127	6.44233	501.218	5.16448e-111	4.58042e-109
CG31075	-1.36089	6.11439	419.83	2.6571e-93	1.6063e-91
CG7772	-1.35796	3.90873	181.435	2.35622e-41	3.75021e-40
bnl	-1.35523	0.524742	28.4615	9.55782e-08	2.96204e-07
CR45145	-1.35202	-2.14705	5.86173	0.0154735	0.0280526
insv	-1.35099	4.82322	316.684	7.64275e-71	3.03035e-69
Myo10A	-1.34996	4.11418	174.908	6.271e-40	9.58496e-39
Sirt7	-1.34806	4.49608	255.469	1.66826e-57	4.44462e-56
ald	-1.34728	4.86399	237.661	1.2728e-53	3.03693e-52
CG4576	-1.34441	-2.50134	5.81024	0.0159331	0.028816
dpr14	-1.34278	0.499714	35.4967	2.55489e-09	8.76177e-09
CG31821	-1.34199	0.865579	39.3337	3.57217e-10	1.30399e-09
CG17707	-1.33653	-2.28237	5.65853	0.0173706	0.0312107
mus101	-1.33617	5.34675	303.779	4.94917e-68	1.81304e-66
CG13012	-1.33234	-0.0691361	18.5028	1.69656e-05	4.35976e-05
PIP82	-1.33082	-2.64217	5.15691	0.023154	0.0403907
CG7101	-1.3293	4.18053	225.41	5.9764e-51	1.30158e-49
Caf1-180	-1.3282	7.39628	406.161	2.51041e-90	1.45248e-88
CG12253	-1.32603	4.07367	196.63	1.13596e-44	2.04185e-43
CR45134	-1.32482	-0.149624	24.9075	6.01473e-07	1.75204e-06
CG42329	-1.32448	-2.07076	5.7327	0.0166519	0.0300073
CG44098	-1.32254	1.01995	34.1128	5.20085e-09	1.74932e-08
CG45544	-1.3224	0.169573	20.593	5.6803e-06	1.53091e-05
cav	-1.32235	5.62425	341.252	3.40613e-76	1.52552e-74
sip2	-1.3208	5.61326	385.025	1.00236e-85	5.58382e-84
CG1113	-1.3205	-1.60559	10.4777	0.00120826	0.00255226
snRNA:U4:39B	-1.31643	-1.6794	9.74663	0.00179652	0.00371797
CR43653	-1.31348	-1.60618	9.91338	0.00164082	0.00341251
Pol32	-1.3121	5.4102	317.101	6.20102e-71	2.47325e-69
CR44291	-1.31205	0.434443	33.2195	8.23196e-09	2.73136e-08
CG3014	-1.30912	2.79215	58.5009	2.03195e-14	9.80763e-14
CG12123	-1.30744	4.90119	180.616	3.55649e-41	5.63397e-40
dgt4	-1.30663	4.01149	213.637	2.20963e-48	4.4997e-47
dup	-1.30646	6.96813	485.528	1.33925e-107	1.0811e-105
CG13068	-1.3061	-2.40319	5.64794	0.0174759	0.0313872
BthD	-1.30306	5.76645	380.658	8.94617e-85	4.86304e-83
scra	-1.29876	6.60622	434.383	1.80698e-96	1.1545e-94
CG7102	-1.29601	3.05822	114.277	1.13345e-26	1.02688e-25
CG17568	-1.29311	4.23163	251.18	1.43632e-56	3.7165e-55
CG32814	-1.29263	1.43299	48.88	2.72117e-12	1.14495e-11
CG42388	-1.29146	6.89268	496.128	6.6126e-110	5.71439e-108
Ddc	-1.28894	0.0892838	25.3558	4.76716e-07	1.39922e-06
CG16956	-1.28795	4.04151	161.929	4.28818e-37	6.09157e-36
CG7110	-1.28735	5.54823	379.176	1.88051e-84	1.01001e-82
CG14079	-1.28669	-1.21441	12.1008	0.00050401	0.00110877
Cyp6t1	-1.28327	3.49756	139.965	2.7088e-32	3.19487e-31
Rca1	-1.28265	6.0956	361.63	1.2435e-80	6.09585e-79
GstD1	-1.28141	9.40013	339.069	1.01791e-75	4.51397e-74
dgt6	-1.28015	5.38766	328.477	2.06273e-73	8.66283e-72
CG8838	-1.27799	-1.92915	6.89779	0.00863022	0.0162651
CG42249	-1.27721	-2.2002	6.49003	0.0108481	0.0200939
CG18789	-1.27578	-0.265589	22.3425	2.28101e-06	6.33896e-06
Ubi-p5E	-1.27549	8.454	324.788	1.31208e-72	5.44252e-71
CG1494	-1.27421	-0.493773	19.66	9.25202e-06	2.44754e-05
CG8924	-1.27147	6.08302	273.082	2.4171e-61	7.22503e-60
Cyp4p3	-1.26985	1.31197	30.5227	3.29987e-08	1.05316e-07
xmas-2	-1.26908	5.8005	358.545	5.84022e-80	2.82194e-78
ey	-1.26858	-0.316316	19.2242	1.16228e-05	3.04189e-05
CG6356	-1.2682	1.57243	43.8617	3.52413e-11	1.38228e-10
CG31495	-1.26624	3.40404	137.468	9.52531e-32	1.09941e-30
CG34221	-1.26578	0.265102	25.7667	3.85275e-07	1.13876e-06
CG3009	-1.26538	-1.22938	12.1868	0.000481289	0.00106087
retn	-1.26343	7.5078	332.087	3.37439e-74	1.43956e-72
CG43965	-1.26332	5.75934	44.9872	1.98325e-11	7.93123e-11
CG18190	-1.26315	7.45022	264.135	2.15348e-59	6.12469e-58
DNA-ligI	-1.26306	6.33184	305.291	2.31722e-68	8.5351e-67
CG31926	-1.25842	6.3634	178.032	1.30342e-40	2.02669e-39
CG6683	-1.25811	3.31401	121.866	2.46982e-28	2.41623e-27
NPFR	-1.25723	-1.05686	11.5052	0.000694024	0.0015042
fw	-1.25695	-1.45408	9.98965	0.00157422	0.00328008
snRNA:U11	-1.25423	-0.421101	16.8241	4.10086e-05	0.00010116
CG5402	-1.25225	-1.95043	6.96851	0.00829564	0.0156608
Orc5	-1.25063	4.8986	286.982	2.26038e-64	7.52398e-63
CG3108	-1.24923	-2.43568	4.77545	0.0288683	0.0495385
amd	-1.24915	4.92841	83.9261	5.13615e-20	3.36609e-19
CG42681	-1.24831	-1.58769	9.58659	0.00196003	0.00402915
IP3K1	-1.24785	4.93345	297.944	9.24009e-67	3.2439e-65
yip2	-1.24771	7.78829	369.627	2.25607e-82	1.14999e-80
CG5273	-1.24643	5.14091	163.471	1.9735e-37	2.84848e-36
CG14814	-1.24548	7.52882	306.681	1.15416e-68	4.26279e-67
CG10336	-1.24534	5.15951	291.352	2.52376e-65	8.54844e-64
barr	-1.24485	5.60559	313.768	3.29894e-70	1.27066e-68
CG12721	-1.2446	4.08887	149.808	1.90987e-34	2.43355e-33
CG10237	-1.2446	7.68129	193.493	5.49381e-44	9.61844e-43
RpA-70	-1.24421	8.00881	395.267	5.90703e-88	3.34591e-86
CG32110	-1.24296	-1.79755	7.63944	0.00571056	0.0110356
PIG-C	-1.24277	3.55485	153.039	3.75657e-35	4.95521e-34
Orct	-1.24254	2.37702	62.3483	2.87774e-15	1.47285e-14
CG13403	-1.24189	-1.58851	9.82839	0.00171839	0.00356668
mol	-1.2406	5.30847	317.279	5.671e-71	2.26857e-69
phr	-1.23942	4.69934	267.671	3.65243e-60	1.0704e-58
neb	-1.23867	4.38568	226.297	3.82834e-51	8.39184e-50
Klp67A	-1.2381	5.75571	358.416	6.22909e-80	2.99908e-78
Ote	-1.23754	6.8542	310.473	1.72285e-69	6.50581e-68
CG8180	-1.23666	7.40289	327.357	3.61689e-73	1.51427e-71
CG13366	-1.23566	8.00825	299.406	4.4382e-67	1.57451e-65
Fancd2	-1.23508	5.07905	252.661	6.82753e-57	1.78722e-55
CR42875	-1.23391	-1.25526	11.8666	0.000571484	0.0012519
CG18536	-1.22902	0.257309	25.943	3.51652e-07	1.04144e-06
Edg91	-1.229	-2.04494	6.79492	0.00914176	0.0171476
mtrm	-1.2282	8.43859	267.13	4.79085e-60	1.39493e-58
Sas-6	-1.2273	4.05345	148.689	3.35288e-34	4.23619e-33
CG14074	-1.22727	3.40817	113.901	1.36955e-26	1.23746e-25
CG11261	-1.22667	4.13167	173.34	1.37964e-39	2.09683e-38
CG12112	-1.22349	5.18	211.111	7.86e-48	1.56054e-46
dpa	-1.22301	7.78056	281.586	3.38891e-63	1.08005e-61
CG4009	-1.22236	8.71363	282.592	2.04523e-63	6.56469e-62
Blm	-1.2208	5.96951	282.661	1.97601e-63	6.37288e-62
CR44472	-1.21973	-1.37373	9.78325	0.00176109	0.00365081
CG6927	-1.2196	7.594	316.055	1.04778e-70	4.14226e-69
CG9238	-1.21816	7.12862	338.123	1.63577e-75	7.183e-74
CG3679	-1.21721	6.5886	342.155	2.166e-76	9.76581e-75
Spc25	-1.21622	4.61098	191.148	1.78527e-43	3.05809e-42
Zwilch	-1.21443	5.67343	284.052	9.83018e-64	3.18559e-62
CG3842	-1.21292	4.94346	285.531	4.68175e-64	1.53564e-62
CG12661	-1.21271	-2.14652	5.60506	0.0179087	0.0320706
CG1441	-1.20897	-1.81902	7.56794	0.00594157	0.0114557
CG5199	-1.20855	5.24436	294.098	6.36218e-66	2.18797e-64
Lgr1	-1.20762	0.408644	28.1775	1.10683e-07	3.41524e-07
NimC4	-1.2056	-1.81852	7.69706	0.00553109	0.0107133
CR44889	-1.20521	-0.605762	14.8923	0.000113826	0.0002678
CG15570	-1.20345	9.29676	113.368	1.79207e-26	1.60952e-25
slif	-1.20271	7.66127	356.977	1.28188e-79	6.10636e-78
CG12316	-1.20178	6.73308	351.354	2.14957e-78	9.89023e-77
yellow-g	-1.20024	8.83353	143.668	4.19993e-33	5.11928e-32
CG42854	-1.20019	-1.18441	6.59127	0.010248	0.0190556
CG43921	-1.19841	2.60144	78.6688	7.34469e-19	4.59247e-18
CG8915	-1.19818	5.45225	300.884	2.11473e-67	7.56197e-66
Osi2	-1.19738	0.976184	29.1013	6.8692e-08	2.14758e-07
26-29-p	-1.19333	10.568	238.193	9.74213e-54	2.33275e-52
wtrw	-1.19105	3.58668	79.9802	3.78179e-19	2.39804e-18
DNApol-alpha73	-1.18929	5.60487	299.1	5.17422e-67	1.8308e-65
CG3238	-1.18871	5.39239	309.297	3.10793e-69	1.16708e-67
CG9896	-1.18631	5.52647	240.417	3.18993e-54	7.76236e-53
CG9135	-1.18628	8.03216	338.531	1.33256e-75	5.87068e-74
Ripalpha	-1.18542	5.70608	294.807	4.45898e-66	1.53738e-64
Cep135	-1.1835	5.07014	268.292	2.6745e-60	7.8551e-59
CG1924	-1.18317	0.80411	28.6312	8.75608e-08	2.71858e-07
Cyp4s3	-1.18179	5.34716	228.617	1.19386e-51	2.67794e-50
CG9485	-1.18067	7.05414	256.853	8.32709e-58	2.2362e-56
lov	-1.17948	0.630977	24.6094	7.02067e-07	2.03495e-06
CG7565	-1.17946	5.21233	266.922	5.31865e-60	1.54195e-58
tum	-1.17751	6.65533	284.523	7.76242e-64	2.53378e-62
CG31274	-1.17732	-0.974618	12.3289	0.000445989	0.00098774
dnd	-1.17585	-0.249985	17.4258	2.98748e-05	7.47897e-05
Cas	-1.17566	8.56717	266.07	8.15381e-60	2.34875e-58
Pole2	-1.17464	4.83429	246.613	1.42196e-55	3.61007e-54
Ir75a	-1.17442	-1.99613	5.86397	0.0154539	0.0280245
CR43961	-1.16988	2.21562	54.97	1.22386e-13	5.61187e-13
Marcal1	-1.1697	5.09662	275.727	6.4073e-62	1.96758e-60
glu	-1.16867	7.01054	367.714	5.88642e-82	2.94999e-80
CG4615	-1.16758	5.07573	264.589	1.7146e-59	4.89714e-58
SAK	-1.16718	4.68268	228.879	1.04646e-51	2.35122e-50
RfC38	-1.1658	6.02695	346.223	2.81601e-77	1.2782e-75
mir-2500	-1.16539	-0.556678	15.3594	8.88799e-05	0.000211619
CG8051	-1.16538	-0.74374	9.46757	0.00209136	0.00428931
Mis12	-1.16518	4.1176	165.734	6.32225e-38	9.23405e-37
Apc2	-1.16373	5.83175	314.711	2.05594e-70	8.01045e-69
phm	-1.16219	2.72354	68.3543	1.3661e-16	7.55078e-16
CG10960	-1.16175	8.35325	289.987	5.00368e-65	1.67797e-63
Phlpp	-1.16099	-1.84126	6.88086	0.00871238	0.016413
CG5644	-1.16035	2.26119	46.5002	9.16086e-12	3.72654e-11
CG10265	-1.15853	4.16611	171.285	3.87664e-39	5.80677e-38
Trf4-2	-1.15789	5.10361	258.211	4.21112e-58	1.14456e-56
Hmr	-1.15773	4.43671	211.917	5.24416e-48	1.05047e-46
CG13114	-1.15626	8.99538	202.752	5.23839e-46	9.8492e-45
MAGE	-1.15524	4.63158	223.723	1.39427e-50	3.01704e-49
Gapdh2	-1.15373	10.8003	263.682	2.70397e-59	7.67415e-58
Lhr	-1.15102	3.06294	92.0807	8.32114e-22	5.98598e-21
CG4788	-1.15007	4.64604	217.79	2.74385e-49	5.6995e-48
CG14352	-1.14772	3.87116	162.956	2.55707e-37	3.67504e-36
CR44288	-1.14732	2.49728	61.4223	4.60571e-15	2.31851e-14
CG30467	-1.14589	4.66038	215.27	9.72987e-49	1.99952e-47
Grip71	-1.14573	6.70607	384.854	1.09206e-85	6.05844e-84
Swip-1	-1.14538	6.03375	220.697	6.3716e-50	1.35056e-48
CG7504	-1.14094	5.80781	303.245	6.46721e-68	2.35634e-66
CR45225	-1.14028	-0.429404	14.7387	0.000123488	0.000289369
CG17361	-1.14016	3.81029	82.4753	1.06999e-19	6.92819e-19
CG32250	-1.13807	5.20151	266.927	5.3039e-60	1.54099e-58
CG33792	-1.13266	-1.4209	9.28656	0.00230842	0.00470016
CG18744	-1.13081	-1.26993	9.65994	0.0018833	0.0038797
yellow-g2	-1.12892	8.96383	184.383	5.35125e-42	8.67069e-41
BubR1	-1.12752	6.39628	259.774	1.92208e-58	5.32065e-57
Mcm7	-1.12663	7.46056	299.983	3.32296e-67	1.18197e-65
CG9270	-1.1264	-1.43522	7.86766	0.00503267	0.0098
CG17802	-1.12535	4.67626	179.625	5.85194e-41	9.19464e-40
brp	-1.12243	-1.86214	5.91869	0.0149811	0.0272183
CG4267	-1.11946	5.9752	256.033	1.25674e-57	3.35487e-56
SKIP	-1.11907	7.2632	332.966	2.17162e-74	9.32342e-73
CG13138	-1.11826	1.9379	40.6441	1.82636e-10	6.80705e-10
CG9636	-1.1176	5.72633	298.64	6.51718e-67	2.29995e-65
Pms2	-1.11733	5.36476	286.458	2.93996e-64	9.73797e-63
Cp7Fc	-1.11435	8.84274	56.0148	7.1928e-14	3.34712e-13
Dhap-at	-1.11403	5.30482	235.102	4.60028e-53	1.08042e-51
CG3764	-1.11124	5.78893	236.219	2.62456e-53	6.18562e-52
yin	-1.10766	9.21413	198.089	5.45615e-45	9.9938e-44
cnir	-1.1074	3.29437	105.812	8.10905e-25	6.70252e-24
CG13101	-1.10507	2.61433	51.8621	5.95395e-13	2.6111e-12
Sirt6	-1.10464	3.89989	150.385	1.42806e-34	1.83699e-33
fal	-1.1019	6.32699	313.6	3.58992e-70	1.37879e-68
mir-4958	-1.10161	1.14566	34.9455	3.39064e-09	1.15309e-08
Mcm10	-1.09973	6.31384	314.736	2.02993e-70	7.93201e-69
Idgf4	-1.09933	6.75317	323.325	2.73308e-72	1.12331e-70
CG7341	-1.09812	3.30851	97.4889	5.41591e-23	4.11799e-22
stai	-1.09776	8.75034	151.573	7.85691e-35	1.02635e-33
CR44265	-1.0967	-1.43669	7.69253	0.00554499	0.0107371
Su(var)3-7	-1.09613	7.17018	313.89	3.10398e-70	1.19899e-68
CR45160	-1.09533	2.28674	55.1814	1.09903e-13	5.06012e-13
Mcm3	-1.0953	7.11984	314.465	2.32578e-70	9.03567e-69
Try29F	-1.09474	0.0218672	18.782	1.46543e-05	3.79112e-05
CR45007	-1.09328	-0.771029	10.8588	0.000983269	0.00209924
Jarid2	-1.09217	7.89414	262.872	4.05881e-59	1.13757e-57
CG14712	-1.08943	6.55787	285.863	3.9624e-64	1.30286e-62
comm2	-1.08887	2.78473	57.8572	2.81857e-14	1.34933e-13
Gr61a	-1.08878	1.96852	42.4916	7.09858e-11	2.72794e-10
Slbp	-1.08612	6.20412	302.102	1.14771e-67	4.13696e-66
mei-217	-1.08611	5.65385	196.807	1.0391e-44	1.87274e-43
MESK4	-1.08605	-0.841835	11.611	0.000655639	0.0014249
CG11906	-1.08553	5.02471	241.754	1.63066e-54	3.9969e-53
CG8273	-1.08461	5.58174	253.962	3.5533e-57	9.31946e-56
Klp61F	-1.08347	5.95893	193.16	6.49409e-44	1.13403e-42
Mcm2	-1.08255	7.64583	258.083	4.49227e-58	1.21852e-56
Mcm5	-1.08217	7.64626	290.651	3.58648e-65	1.20873e-63
CG11788	-1.08186	3.91168	126.247	2.71494e-29	2.75603e-28
CG13029	-1.08021	0.611956	19.1624	1.20056e-05	3.1372e-05
Pgant35A	-1.07956	4.71831	194.359	3.55588e-44	6.32412e-43
Thiolase	-1.0791	7.70043	280.577	5.62257e-63	1.78348e-61
ari-2	-1.07803	5.92716	219.063	1.44823e-49	3.03161e-48
CG13625	-1.07764	5.47805	258.021	4.63358e-58	1.25432e-56
RnrS	-1.0773	8.08689	295.319	3.44876e-66	1.19212e-64
Klp3A	-1.07728	6.57448	306.946	1.0104e-68	3.74208e-67
Etf-QO	-1.07713	6.65778	290.213	4.46938e-65	1.50254e-63
fz3	-1.07484	3.50402	109.87	1.04643e-25	9.03129e-25
CG4089	-1.07411	3.13104	88.3612	5.45306e-21	3.76409e-20
BigH1	-1.07294	8.2472	219.547	1.13527e-49	2.39133e-48
CG11170	-1.07218	3.29356	93.2587	4.58876e-22	3.34746e-21
CG34120	-1.07186	4.29287	167.196	3.03054e-38	4.46011e-37
Spindly	-1.07183	4.71341	157.537	3.90732e-36	5.30994e-35
tor	-1.07172	6.31676	274.031	1.50097e-61	4.52674e-60
drd	-1.07065	5.66512	135.137	3.08169e-31	3.46202e-30
for	-1.07048	8.32087	259.605	2.09189e-58	5.77884e-57
CycB	-1.06679	11.1161	191.138	1.79415e-43	3.06941e-42
Sin1	-1.06632	4.77888	187.335	1.21334e-42	2.01689e-41
CG9498	-1.06623	1.50843	30.3027	3.69604e-08	1.17515e-07
alpha-Man-IIb	-1.0654	5.97513	313.444	3.88092e-70	1.48633e-68
CG31251	-1.06199	3.11065	68.7718	1.10543e-16	6.14274e-16
CG33090	-1.06173	6.39268	258.652	3.37579e-58	9.2498e-57
CG13025	-1.0612	5.46263	267.277	4.45091e-60	1.29876e-58
rig	-1.06038	7.5629	260.255	1.5096e-58	4.18743e-57
CG10157	-1.05851	5.26769	198.843	3.73504e-45	6.86932e-44
spz3	-1.05818	-1.69872	6.47838	0.0109194	0.0202149
EndoB	-1.0576	5.52398	265.183	1.27273e-59	3.65058e-58
lds	-1.0564	7.45013	296.001	2.44887e-66	8.48667e-65
MED20	-1.05431	4.35891	171.012	4.44836e-39	6.64837e-38
CG9914	-1.05165	4.46381	166.796	3.70676e-38	5.44345e-37
Ptp69D	-1.0514	6.64537	293.039	1.08268e-65	3.70448e-64
spz	-1.05122	6.37782	251.029	1.54927e-56	4.0011e-55
CR44959	-1.0504	-1.47037	6.14792	0.0131566	0.0240519
CG5543	-1.04924	4.5156	160.001	1.13119e-36	1.57537e-35
Tsf3	-1.04907	-1.90553	5.393	0.0202177	0.0356514
CG17260	-1.04704	3.77112	102.567	4.17039e-24	3.33854e-23
spn-D	-1.04668	2.41403	51.6655	6.58084e-13	2.87853e-12
CG14516	-1.04623	8.47241	167.114	3.15911e-38	4.64427e-37
Pect	-1.04531	7.1064	307.277	8.56028e-69	3.1791e-67
pigs	-1.04444	4.70711	186.409	1.93323e-42	3.18216e-41
DNApol-epsilon	-1.04365	6.20114	195.382	2.12689e-44	3.79266e-43
CG7192	-1.04306	5.82549	226.792	2.98577e-51	6.57698e-50
Sdr	-1.04276	2.95551	54.6009	1.4767e-13	6.73685e-13
RhoGAP18B	-1.04274	5.44603	221.114	5.1677e-50	1.10231e-48
CG3176	-1.04101	0.022611	15.0002	0.000107502	0.00025345
mei-218	-1.0393	5.69801	188.676	6.18601e-43	1.03853e-41
CG33107	-1.03731	3.8668	112.867	2.30691e-26	2.06504e-25
CG14102	-1.03649	3.98656	137.449	9.6158e-32	1.1089e-30
pncr011:3L	-1.03635	3.22104	69.3417	8.28005e-17	4.6413e-16
IntS14	-1.03522	4.61629	161.477	5.38257e-37	7.61411e-36
ix	-1.03316	3.67795	107.83	2.92894e-25	2.4771e-24
Gs1	-1.03311	8.34444	237.484	1.39117e-53	3.31348e-52
RPA2	-1.03304	6.58666	282.24	2.44038e-63	7.81442e-62
stg	-1.03189	7.99431	252.256	8.36997e-57	2.18251e-55
CG15418	-1.03086	3.07603	50.4785	1.20477e-12	5.16753e-12
SIP3	-1.03049	-0.70861	10.7408	0.00104798	0.00222977
CG8950	-1.03045	4.35243	165.841	5.99342e-38	8.76326e-37
CG8630	-1.0298	-1.77921	5.55005	0.0184802	0.0329669
dmt	-1.02751	6.97322	216.804	4.50267e-49	9.30989e-48
CG43366	-1.02697	1.20505	24.6228	6.97211e-07	2.02175e-06
cnn	-1.0268	6.77598	273.949	1.56393e-61	4.70611e-60
CG9518	-1.0252	-0.143005	15.0374	0.000105403	0.000248807
Rad17	-1.0248	4.99043	133.828	5.95665e-31	6.60375e-30
CG11329	-1.02467	4.15956	111.795	3.96261e-26	3.51447e-25
pygo	-1.02241	6.6142	254.977	2.13539e-57	5.65565e-56
cal1	-1.02118	7.25767	279.763	8.458e-63	2.66407e-61
CG7837	-1.02108	4.69478	179.181	7.3139e-41	1.14517e-39
CG8097	-1.02025	4.66458	153.192	3.4783e-35	4.59265e-34
Asph	-1.01991	4.42712	148.213	4.26243e-34	5.36025e-33
Jafrac1	-1.01974	9.65824	209.562	1.71185e-47	3.36898e-46
CG18661	-1.01815	3.17719	76.3561	2.36857e-18	1.44222e-17
tos	-1.01727	6.42584	211.173	7.61943e-48	1.51725e-46
CG4991	-1.01663	8.53796	221.349	4.59313e-50	9.82857e-49
CG14187	-1.01639	5.59978	49.1733	2.34318e-12	9.88992e-12
CG8152	-1.01464	4.06829	130.56	3.09085e-30	3.31223e-29
CG5872	-1.01442	5.08712	182.348	1.4888e-41	2.38368e-40
CG33970	-1.01425	4.37193	93.4368	4.19382e-22	3.07066e-21
Mes-4	-1.01381	7.25825	252.063	9.21791e-57	2.39897e-55
DnaJ-H	-1.01363	6.09219	286.944	2.30384e-64	7.64977e-63
CkIIalpha-i3	-1.01313	4.15132	108.474	2.11593e-25	1.80195e-24
CG32816	-1.01239	4.44433	149.79	1.927e-34	2.45306e-33
Rab23	-1.01194	5.90578	263.043	3.72527e-59	1.04626e-57
CG6084	-1.01155	8.7249	219.251	1.31746e-49	2.76215e-48
CR45453	-1.01065	0.913499	25.0799	5.50022e-07	1.60668e-06
pch2	-1.01054	6.20513	259.466	2.24348e-58	6.18493e-57
Incenp	-1.00924	6.85748	208.147	3.48387e-47	6.79682e-46
GstE10	-1.00752	2.98887	49.6874	1.80297e-12	7.66022e-12
DNApol-alpha50	-1.00668	4.85284	192.29	1.0055e-43	1.7468e-42
Ublcp1	-1.0054	5.77933	208.423	3.03285e-47	5.92548e-46
pncr013:4	-1.00413	5.64346	108.206	2.42245e-25	2.06038e-24
CG32642	-1.00245	7.56709	161.632	4.9791e-37	7.05076e-36
chm	-1.00207	5.5531	231.532	2.76207e-52	6.34334e-51
tan	-1.002	5.0185	185.608	2.8906e-42	4.7063e-41
CG5278	-1.00175	0.245703	14.8914	0.000113879	0.000267829
CG1218	-1.00152	5.96241	254.969	2.14335e-57	5.66558e-56
Uch-L5	-1.00122	7.37337	265.028	1.37604e-59	3.93851e-58
CG15571	-1.00044	5.4153	39.1977	3.82989e-10	1.39543e-09
CG4603	-1.00028	5.50456	176.784	2.4415e-40	3.76159e-39
alpha-Est4	1.0005	1.04675	24.5019	7.42349e-07	2.14663e-06
CG18605	1.00114	-1.13003	9.22636	0.00238556	0.00485137
TwdlBeta	1.00359	-1.63878	5.13241	0.0234832	0.0409225
RpLP2	1.00414	11.226	68.0385	1.60336e-16	8.8307e-16
sff	1.00445	2.26633	42.5748	6.80302e-11	2.61762e-10
Whamy	1.00505	-0.775707	11.4778	0.000704326	0.00152555
CG14210	1.00626	5.20712	67.1878	2.46841e-16	1.34669e-15
Adgf-C	1.00636	-1.28076	7.12808	0.00758861	0.0143986
CG3984	1.00741	-0.515595	10.7205	0.00105952	0.00225362
Pde9	1.00907	3.24938	87.9686	6.65022e-21	4.57173e-20
slo	1.00977	-0.74495	11.8098	0.000589208	0.00128717
modSP	1.00979	2.02229	37.5486	8.9164e-10	3.16488e-09
CG1998	1.00983	3.9292	85.003	2.97918e-20	1.97747e-19
RpL24-like	1.01044	7.78567	164.405	1.23385e-37	1.7924e-36
Thor	1.01307	7.13014	187.305	1.23229e-42	2.04588e-41
Hil	1.01334	2.83673	67.2109	2.43963e-16	1.33207e-15
CG10462	1.01414	6.40915	285.133	5.71526e-64	1.87008e-62
cv-c	1.01547	4.45922	168.227	1.80452e-38	2.67327e-37
CG10660	1.01675	2.5932	49.1749	2.34127e-12	9.88497e-12
snoRNA:Me28S-G1083b	1.01731	0.392828	12.5199	0.00040264	0.000894673
RpL18	1.01838	10.2852	159.872	1.20653e-36	1.6751e-35
Ac76E	1.01864	1.97311	43.9568	3.35705e-11	1.31943e-10
CG42390	1.01892	2.70729	45.2306	1.75143e-11	7.02918e-11
Egfr	1.01936	6.10588	179.846	5.23645e-41	8.23718e-40
snoRNA:Psi28S-1192d	1.01937	0.940957	16.441	5.01866e-05	0.000122611
Yp1	1.01941	11.9756	138.693	5.14176e-32	6.00139e-31
grk	1.02145	4.93605	193.529	5.39495e-44	9.45765e-43
Dro	1.02356	1.27814	9.03137	0.00265386	0.00536784
Rs1	1.02397	7.00323	288.019	1.34373e-64	4.48386e-63
snoRNA:Me28S-U2134a	1.02466	1.00401	11.797	0.000593258	0.00129497
RpLP1	1.02532	11.24	118.884	1.11047e-27	1.05797e-26
CG10019	1.0257	-0.523719	14.1669	0.000167286	0.000386823
nop5	1.02656	8.9962	229.777	6.66748e-52	1.51066e-50
RpL37A	1.02698	10.2931	60.1288	8.88485e-15	4.40032e-14
AttB	1.02871	-0.0214266	8.30183	0.00396051	0.00782379
RpS8	1.02893	11.0723	111.727	4.10163e-26	3.63299e-25
CG42750	1.02914	-1.44946	6.38628	0.0115006	0.0212034
snoRNA:Or-CD4	1.03023	1.11651	21.4359	3.65865e-06	1.00025e-05
Gr43a	1.03164	-0.568831	6.27074	0.0122748	0.022523
CG6959	1.03303	3.81546	127.349	1.55815e-29	1.60592e-28
CG12224	1.03303	-1.00607	10.586	0.0011395	0.00241344
Sytalpha	1.03358	1.15776	29.802	4.78506e-08	1.50965e-07
CG30409	1.03546	3.57132	63.6828	1.46152e-15	7.62492e-15
per	1.03604	3.13295	74.9191	4.90402e-18	2.92746e-17
RpL13	1.0368	10.3898	105.818	8.08186e-25	6.69235e-24
CG5656	1.03721	-0.273693	15.8993	6.68032e-05	0.000161306
snoRNA:snR38:54Eb	1.03833	-0.970727	9.12804	0.00251722	0.00510756
qin	1.03861	5.8021	248.564	5.33905e-56	1.36836e-54
CG18155	1.03881	-0.00470668	17.909	2.31723e-05	5.87965e-05
Osm6	1.03894	-0.771976	7.91363	0.00490636	0.00957063
snoRNA:Me28S-G3081a	1.03924	-1.85943	4.85685	0.0275366	0.047448
CG5114	1.03955	6.33247	277.802	2.26262e-62	7.06072e-61
Aats-ala	1.03987	8.91179	231.208	3.25076e-52	7.44032e-51
SP1029	1.04108	6.22995	112.611	2.62587e-26	2.34588e-25
CG31454	1.0427	-1.4818	7.25577	0.00706734	0.0134683
CG6762	1.04294	2.76994	48.8053	2.8268e-12	1.18643e-11
CG32801	1.04321	-1.48375	7.04247	0.0079599	0.0150713
Esp	1.04375	6.40492	161.657	4.91521e-37	6.96761e-36
snoRNA:Me28S-A2634b	1.04429	0.300375	11.975	0.000539183	0.00118364
Ns1	1.04466	7.22847	309.505	2.79958e-69	1.05422e-67
Cyp12d1-p	1.04497	1.08524	14.3473	0.000152001	0.000353055
bowl	1.04638	4.06766	146.638	9.41727e-34	1.16579e-32
CG13360	1.04672	-1.21254	6.69451	0.009671	0.0180675
CG11791	1.04694	5.0762	154.2	2.09417e-35	2.77869e-34
eIF-2beta	1.04704	8.7888	242.703	1.01235e-54	2.50412e-53
CR45722	1.04719	-1.92604	5.65791	0.0173768	0.0312176
CG31793	1.04759	5.26739	212.308	4.30929e-48	8.67067e-47
CG8545	1.04805	8.28782	272.114	3.92905e-61	1.16926e-59
RpI12	1.04821	4.43861	126.748	2.1088e-29	2.14881e-28
Cyp6d4	1.04874	4.15112	146.74	8.94606e-34	1.10847e-32
Ziz	1.04971	5.48274	209.942	1.41396e-47	2.78678e-46
Leash	1.05204	5.63996	205.614	1.2442e-46	2.39615e-45
Uhg7	1.05209	7.88977	158.162	2.85314e-36	3.91683e-35
kay	1.05223	5.85785	188.652	6.25983e-43	1.04961e-41
lost	1.05384	11.2855	218.838	1.62094e-49	3.38265e-48
snoRNA:Psi18S-1347c	1.05426	-1.38633	8.37998	0.00379377	0.00751121
CG10396	1.05464	-1.79692	4.87604	0.027232	0.0469817
snoRNA:U31:54Ed	1.05487	-0.619538	6.4448	0.0111278	0.020543
Sug	1.05507	7.1899	245.863	2.07174e-55	5.19129e-54
br	1.05531	5.37248	219.343	1.25828e-49	2.64218e-48
mthl10	1.05686	5.20562	185.692	2.77121e-42	4.52284e-41
CR43051	1.05817	3.00261	68.6505	1.17552e-16	6.51881e-16
CAP	1.05818	4.69382	172.528	2.07467e-39	3.13901e-38
CG13796	1.0584	2.6855	48.0918	4.06733e-12	1.68454e-11
Cg25C	1.05883	7.89124	185.738	2.70882e-42	4.43175e-41
Tig	1.05919	0.596844	11.7686	0.000602392	0.00131426
CG31516	1.06046	-2.28262	4.77433	0.028887	0.0495579
snmRNA:158	1.06181	0.328632	16.0436	6.19021e-05	0.000149955
SpdS	1.06247	7.4612	291.489	2.35553e-65	7.99872e-64
CG17026	1.06258	-0.647226	13.3224	0.000262255	0.000594495
CG13516	1.06407	2.29508	55.051	1.17441e-13	5.39244e-13
CG8503	1.06496	6.81588	281.314	3.88459e-63	1.2351e-61
RpL23A	1.06546	10.671	105.498	9.49852e-25	7.8222e-24
CG18135	1.06574	7.8856	301.267	1.74484e-67	6.2559e-66
Adk1	1.06713	3.83612	129.57	5.08842e-30	5.4056e-29
achi	1.06901	4.06377	128.354	9.38976e-30	9.79747e-29
snoRNA:Psi28S-1135e	1.06927	-1.32402	7.57985	0.00590243	0.0113819
Elp1	1.06965	6.71841	261.501	8.07996e-59	2.25054e-57
CG14907	1.07008	4.41798	169.116	1.15405e-38	1.71341e-37
CG33099	1.07025	4.03911	141.121	1.51376e-32	1.79955e-31
CG4975	1.07154	4.92424	231.829	2.37986e-52	5.49364e-51
Hk	1.07176	1.76078	41.6236	1.1065e-10	4.19244e-10
CR45171	1.07227	0.459599	22.364	2.25557e-06	6.26956e-06
CG10970	1.07235	2.01908	48.7936	2.84361e-12	1.19274e-11
CG13282	1.07244	1.47285	34.7482	3.75235e-09	1.27163e-08
CG7194	1.07289	4.25048	127.39	1.52624e-29	1.57544e-28
CG34056	1.07487	0.0735955	17.6244	2.69108e-05	6.76963e-05
CG32815	1.07522	-0.532335	12.1029	0.000503431	0.00110786
CG31517	1.07542	5.33497	194.353	3.56701e-44	6.33555e-43
Tpc2	1.07602	-0.0162993	20.0475	7.55419e-06	2.01142e-05
CG7338	1.0763	7.82334	275.894	5.89432e-62	1.81418e-60
MtnA	1.07668	5.77729	72.1035	2.04198e-17	1.18095e-16
CG4839	1.07676	3.23414	100.773	1.03179e-23	8.12473e-23
Vha68-1	1.07736	1.11062	31.4274	2.07043e-08	6.71111e-08
snoRNA:Me28S-A2564	1.07777	-0.74383	8.42802	0.00369483	0.00732824
CG5621	1.07805	-0.128109	16.0122	6.29347e-05	0.000152293
Cht8	1.07864	-1.77492	6.22234	0.0126148	0.0231155
rho-5	1.07903	0.544504	18.7737	1.47183e-05	3.80694e-05
CG42404	1.07911	-1.83829	6.44692	0.0111145	0.0205253
CG14777	1.07979	2.93035	62.059	3.33314e-15	1.69563e-14
Tret1-1	1.08	5.18977	204.38	2.31244e-46	4.42185e-45
Uhg5	1.08021	6.58126	74.4092	6.34938e-18	3.76909e-17
CG14367	1.08028	-1.97152	5.70921	0.0168761	0.0303667
Mlp84B	1.08136	2.95333	72.5541	1.62517e-17	9.43946e-17
CG32354	1.08156	0.659845	20.3782	6.35486e-06	1.70419e-05
RhoU	1.08211	4.01518	141.981	9.8173e-33	1.17433e-31
PGRP-SA	1.08259	-0.806246	10.7658	0.00103391	0.00220087
CG11417	1.08279	6.56339	339.098	1.0028e-75	4.46164e-74
Eip93F	1.08348	4.49673	127.68	1.319e-29	1.36675e-28
Liprin-gamma	1.08494	2.19714	50.499	1.19225e-12	5.11872e-12
CG11380	1.08502	0.242215	17.2848	3.21758e-05	8.02966e-05
CG11951	1.08541	-0.328765	12.4402	0.000420186	0.000932587
CG33494	1.08575	1.5255	20.2086	6.94405e-06	1.85519e-05
RpS26	1.08592	10.7734	85.3703	2.47408e-20	1.64869e-19
CG4607	1.08599	2.57394	53.932	2.0755e-13	9.36405e-13
CG33253	1.08852	-1.11727	8.57629	0.00340568	0.00677867
Ppt1	1.08948	4.30981	160.994	6.86409e-37	9.66926e-36
snoRNA:Psi18S-1820	1.09045	-0.406977	15.342	8.96986e-05	0.000213493
CG4984	1.0905	4.94435	243.199	7.89337e-55	1.95968e-53
pen	1.09104	7.43242	318.358	3.29967e-71	1.3239e-69
PGRP-LA	1.09298	2.50095	43.7112	3.80578e-11	1.48755e-10
nclb	1.09299	6.63488	271.68	4.88423e-61	1.45032e-59
RpS14a	1.09329	9.92903	117.976	1.7554e-27	1.66184e-26
beat-IIIc	1.09334	2.38425	41.305	1.30233e-10	4.91507e-10
pan	1.09383	5.0285	172.304	2.32217e-39	3.50955e-38
CecA1	1.09417	-1.04241	8.75006	0.00309592	0.00619507
ade2	1.0943	7.8721	250.401	2.12333e-56	5.47314e-55
HmgZ	1.0947	6.64016	108.52	2.06722e-25	1.76158e-24
Gfat1	1.09473	1.02154	19.7326	8.90675e-06	2.36176e-05
CG11655	1.09502	4.70782	136.612	1.46611e-31	1.67355e-30
Naam	1.09574	3.49803	111.714	4.12707e-26	3.65312e-25
CG6709	1.09594	1.93946	44.7338	2.25731e-11	8.97133e-11
CG14164	1.09594	1.93946	44.73	2.26165e-11	8.98595e-11
CG31777	1.09645	0.165342	20.8463	4.97646e-06	1.34741e-05
Ugt58Fa	1.09698	3.22003	97.6922	4.88733e-23	3.72659e-22
CG5167	1.09701	4.86067	193.827	4.64455e-44	8.16339e-43
ds	1.09756	-1.49894	8.68755	0.00320392	0.00639692
CR43916	1.09798	-0.167973	16.6802	4.42415e-05	0.000108816
CR45756	1.09877	-0.15567	17.1787	3.40228e-05	8.4749e-05
CG12267	1.09914	4.95734	228.265	1.42469e-51	3.17984e-50
CR32194	1.10177	-1.49758	6.28722	0.0121612	0.0223388
CG31974	1.10281	2.18556	54.6902	1.41105e-13	6.44825e-13
CG10559	1.10311	-0.0151902	19.2511	1.14604e-05	3.00055e-05
snoRNA:U49:66Db	1.10372	-1.29405	7.81635	0.00517756	0.0100647
Msp300	1.1043	5.41557	194.202	3.84768e-44	6.80716e-43
niki	1.10542	-1.14316	10.7791	0.00102652	0.00218583
CG9925	1.10649	7.07419	280.531	5.75347e-63	1.82072e-61
wrapper	1.10695	-1.45031	8.36657	0.00382185	0.00756348
trol	1.10758	8.34965	180.257	4.25823e-41	6.71218e-40
ths	1.10818	1.36045	32.5316	1.17269e-08	3.85331e-08
CG16798	1.10844	-0.299592	15.4468	8.48608e-05	0.000202436
snoRNA:Psi28S-3091a	1.10876	0.637702	28.6569	8.64038e-08	2.68513e-07
Dscam1	1.10907	0.555184	26.5044	2.62932e-07	7.87687e-07
CG17928	1.11064	-0.384077	13.1061	0.000294335	0.000663423
CG43444	1.11117	2.30238	56.8945	4.59823e-14	2.1682e-13
CG32698	1.11134	1.44183	32.9929	9.24969e-09	3.0585e-08
snmRNA:254	1.11175	-0.937914	10.4927	0.00119844	0.00253311
gbb	1.11184	4.05421	167.87	2.15932e-38	3.19186e-37
ade5	1.1128	7.1457	353.244	8.3311e-79	3.8595e-77
CR31144	1.11334	1.27626	5.29664	0.0213666	0.0375153
CG44325	1.11336	5.02598	193.393	5.77619e-44	1.00997e-42
CG42633	1.11357	-2.25338	5.34412	0.0207923	0.0365832
Gel	1.11559	5.26109	227.24	2.3832e-51	5.27553e-50
Tsp39D	1.1166	5.04674	228.466	1.28813e-51	2.87982e-50
RpL13A	1.11688	10.6479	134.809	3.63508e-31	4.07691e-30
Mct1	1.11919	6.18837	236.896	1.86887e-53	4.4278e-52
l(1)G0004	1.1199	5.07189	67.5766	2.02654e-16	1.10966e-15
CR45714	1.12015	2.3733	45.6447	1.41772e-11	5.71198e-11
Act57B	1.12063	6.68618	229.321	8.3847e-52	1.89337e-50
CG18622	1.12113	3.67945	87.5642	8.15893e-21	5.57761e-20
ci	1.12152	4.42573	166.35	4.63966e-38	6.79861e-37
serp	1.12171	-0.193708	17.3792	3.06153e-05	7.66149e-05
CR45511	1.12235	-1.88109	6.63449	0.0100023	0.0186476
nemy	1.12303	4.70482	212.261	4.41187e-48	8.86385e-47
CG17278	1.12478	1.4609	34.8047	3.64496e-09	1.23586e-08
orb	1.12503	9.63939	278.173	1.87824e-62	5.87483e-61
CG6972	1.12553	-0.271554	16.1818	5.7545e-05	0.000139777
tna	1.12597	3.80583	138.469	5.75405e-32	6.69865e-31
Ten-a	1.12604	3.65154	131.014	2.45873e-30	2.64112e-29
CR43146	1.12685	-1.05394	10.9477	0.000937185	0.00200543
CG5789	1.12693	9.15151	276.588	4.15947e-62	1.2861e-60
CG1648	1.127	3.92488	128.804	7.48714e-30	7.86704e-29
Ns2	1.127	6.75329	275.495	7.19983e-62	2.20093e-60
snoRNA:Psi28S-2442b	1.12774	0.132791	18.7558	1.48573e-05	3.84142e-05
betaTub97EF	1.12881	4.92681	213.151	2.82099e-48	5.72738e-47
Sam-S	1.12908	10.1854	230.196	5.40343e-52	1.22839e-50
Zyx	1.1298	6.04989	262.44	5.04165e-59	1.41009e-57
Reck	1.13025	-0.94719	12.0699	0.000512412	0.00112652
Mp20	1.13064	4.99475	210.923	8.64029e-48	1.71294e-46
CG9305	1.13193	5.77321	303.207	6.59414e-68	2.39611e-66
CR43643	1.13306	-1.88097	5.90513	0.0150968	0.0274139
Vha36-3	1.13323	-2.01852	5.17125	0.0229637	0.0400899
CR44898	1.13329	-0.981884	11.2534	0.000794769	0.00171346
RpL35A	1.13398	10.038	119.476	8.23902e-28	7.88291e-27
snoRNA:Me28S-A2634c	1.13479	0.166793	18.8362	1.42437e-05	3.68985e-05
CG9317	1.13758	-0.339169	18.2085	1.97998e-05	5.05917e-05
CR44029	1.1385	3.55753	100.285	1.31999e-23	1.03458e-22
snoRNA:Psi28S-2444	1.1386	-0.251707	17.9459	2.27273e-05	5.77108e-05
CG8369	1.13972	2.41511	30.271	3.75711e-08	1.194e-07
Phk-3	1.13989	1.26443	28.4012	9.86022e-08	3.05155e-07
Ent2	1.14062	7.32557	257.518	5.96376e-58	1.60474e-56
snoRNA:Me28S-C788a	1.14116	-0.0514129	18.1147	2.07993e-05	5.3085e-05
Clk	1.14147	3.02585	93.0232	5.1684e-22	3.76013e-21
CG31098	1.14425	4.81666	176.012	3.5998e-40	5.52092e-39
CG34347	1.14467	5.00442	259.282	2.45991e-58	6.76777e-57
Syp	1.14501	5.3071	160.142	1.05339e-36	1.46854e-35
santa-maria	1.14509	1.33158	34.8861	3.49565e-09	1.18762e-08
CG32170	1.14567	-0.310466	16.9311	3.87606e-05	9.58773e-05
CG12909	1.14596	5.98606	338.968	1.07068e-75	4.7324e-74
Peritrophin-15b	1.14775	-0.713713	14.6246	0.000131193	0.000306519
Sox102F	1.1498	2.26146	53.1055	3.16101e-13	1.41151e-12
CG43986	1.15179	3.03653	60.4502	7.54626e-15	3.75669e-14
CR43995	1.15301	-0.654095	6.84043	0.00891172	0.0167558
CG12159	1.15358	5.91682	236.808	1.95299e-53	4.619e-52
os	1.15568	0.628775	31.2873	2.22536e-08	7.19597e-08
SelG	1.15577	6.1073	73.9936	7.83692e-18	4.62361e-17
RhoGAP102A	1.15679	0.299182	24.353	8.02037e-07	2.30982e-06
CR45280	1.15789	-1.56756	8.76885	0.00306419	0.0061352
Tsp42El	1.15909	2.02077	55.7183	8.3637e-14	3.88127e-13
CG7990	1.16224	1.12232	36.0512	1.92205e-09	6.65582e-09
comm	1.16282	-1.62162	8.46952	0.00361146	0.00717133
CG31370	1.16306	1.34296	33.6234	6.68831e-09	2.23291e-08
dysc	1.16398	0.381759	21.7157	3.16193e-06	8.67439e-06
CG7408	1.16402	3.34848	112.666	2.5533e-26	2.28256e-25
CR44282	1.16405	-1.79611	7.63854	0.00571341	0.0110379
pdm3	1.16409	-2.06819	6.45635	0.0110556	0.0204418
Uhg3	1.16415	6.33419	191.22	1.72168e-43	2.95293e-42
Cyp6a14	1.16435	1.27947	36.9524	1.21049e-09	4.25851e-09
CG7378	1.16512	2.47056	47.017	7.03726e-12	2.87832e-11
mira	1.16569	-1.73507	6.94922	0.00838559	0.0158239
CG42740	1.16646	-1.8603	6.50779	0.0107403	0.0199106
CG2217	1.16647	-1.8603	6.50464	0.0107593	0.0199431
CG31300	1.16658	-0.62041	16.6143	4.58049e-05	0.000112436
Vmat	1.16692	3.34268	101.709	6.42992e-24	5.10794e-23
CG6218	1.16707	5.15202	154.991	1.40689e-35	1.87785e-34
stops	1.16756	0.864481	17.7894	2.4675e-05	6.23512e-05
Sk1	1.16824	2.42196	44.2079	2.95286e-11	1.16396e-10
Cyp313a4	1.16834	1.57484	29.3679	5.98612e-08	1.87541e-07
CG13889	1.16848	-0.716646	10.0683	0.00150842	0.00314783
snoRNA:660	1.16907	3.52559	71.4094	2.90289e-17	1.66103e-16
drm	1.16921	-1.99564	6.67784	0.00976191	0.0182247
CG4476	1.16936	9.08817	269.177	1.71506e-60	5.04819e-59
peb	1.16977	6.20573	235.069	4.67727e-53	1.0966e-51
snoRNA:Psi28S-2442a	1.17152	-0.0558056	17.1197	3.50962e-05	8.72937e-05
Nlg1	1.1736	1.13007	30.6488	3.09223e-08	9.89469e-08
CG9928	1.17368	-0.162171	20.4124	6.24227e-06	1.675e-05
CR44886	1.17539	0.0332437	20.2258	6.88168e-06	1.83925e-05
CG17684	1.17646	2.19335	33.5578	6.9179e-09	2.30671e-08
Art7	1.17683	5.58503	180.314	4.13924e-41	6.53408e-40
CG30495	1.17719	0.545664	30.8952	2.7235e-08	8.7564e-08
CG3700	1.17735	5.07632	178.296	1.14127e-40	1.77867e-39
P32	1.17736	8.46152	312.445	6.40583e-70	2.42576e-68
RpI1	1.17783	7.51419	365.542	1.74956e-81	8.73548e-80
CG13659	1.17801	0.165922	24.0833	9.22587e-07	2.64288e-06
miple2	1.1784	4.91687	167.288	2.8939e-38	4.26368e-37
pain	1.18045	4.8225	186.358	1.98267e-42	3.25956e-41
Rgk2	1.18048	-2.14541	5.73066	0.0166713	0.0300341
CG1234	1.1808	6.76626	365.348	1.92791e-81	9.59047e-80
CG3270	1.18252	-0.959937	12.4776	0.000411853	0.000914543
Takl2	1.18414	-1.6037	8.8423	0.00294328	0.00591684
CG31955	1.18436	2.17449	40.853	1.64118e-10	6.14066e-10
CG2691	1.18437	8.39848	254.074	3.36006e-57	8.82981e-56
spartin	1.1847	4.81756	212.68	3.57478e-48	7.20353e-47
Neu2	1.18512	-1.99515	5.81563	0.0158844	0.0287394
plx	1.18595	4.81891	206.38	8.46671e-47	1.63759e-45
CR44294	1.18644	-1.92477	4.77685	0.0288448	0.0495044
CG6006	1.18661	4.21743	196.821	1.03179e-44	1.86206e-43
CG16791	1.18672	4.45606	163.222	2.23748e-37	3.2226e-36
Rrp4	1.18691	5.99702	348.385	9.52372e-78	4.33747e-76
CR43650	1.18724	0.855185	33.1475	8.54261e-09	2.83025e-08
Gadd45	1.18991	4.35705	134.642	3.95342e-31	4.42658e-30
CG11779	1.19063	7.14822	401.448	2.6646e-89	1.52857e-87
CR44996	1.1914	-1.90351	6.35258	0.0117211	0.0215863
CG30026	1.19211	1.9496	37.7401	8.08248e-10	2.87721e-09
Aph-4	1.19385	5.2527	187.965	8.84016e-43	1.47859e-41
ImpL3	1.19438	1.72763	40.7812	1.70266e-10	6.36395e-10
CG6891	1.19457	6.13365	146.967	7.97993e-34	9.90584e-33
KP78b	1.19621	-0.392086	20.1538	7.1458e-06	1.90758e-05
KP78a	1.19621	-0.392086	20.1565	7.13577e-06	1.90528e-05
dnr1	1.19783	4.06721	193.949	4.36818e-44	7.6977e-43
CG17807	1.19879	5.28102	258.628	3.41685e-58	9.3244e-57
Spn31A	1.19884	-0.209456	22.3204	2.30737e-06	6.40562e-06
CR44340	1.19972	-1.35589	9.58892	0.00195755	0.00402467
dib	1.20094	1.97662	40.8515	1.64247e-10	6.14378e-10
CG32333	1.20124	-1.83849	7.43903	0.00638241	0.0122566
CG32032	1.20188	1.45761	36.4235	1.58778e-09	5.5324e-09
RpL34b	1.20203	9.74157	102.135	5.18767e-24	4.13816e-23
tj	1.2029	7.64237	372.517	5.2984e-83	2.75783e-81
CG8191	1.20352	4.18559	160.741	7.7922e-37	1.09424e-35
CG13218	1.2036	-0.316776	15.9724	6.42717e-05	0.000155472
CG5050	1.20458	-1.97122	7.22219	0.00720079	0.013711
path	1.20466	10.3632	288.196	1.22933e-64	4.11232e-63
CG32855	1.20469	-1.97153	7.43076	0.00641181	0.0123095
MsR1	1.20691	-1.29602	11.8381	0.000580308	0.00126896
CG42673	1.20889	5.62677	210.061	1.3325e-47	2.63392e-46
CG17111	1.20945	0.118633	13.7042	0.000213972	0.000490015
Tsp42Eg	1.20945	3.1168	107.301	3.82419e-25	3.21409e-24
CG12581	1.20949	5.09573	264.475	1.8158e-59	5.17523e-58
CG5958	1.21007	8.45112	230.89	3.81233e-52	8.71086e-51
CG17265	1.21063	3.77032	172.206	2.43937e-39	3.68254e-38
CG31675	1.21094	-0.16641	19.2873	1.12455e-05	2.94884e-05
bab2	1.21217	-0.052539	19.9801	7.82536e-06	2.08321e-05
Lapsyn	1.21295	4.4294	190.703	2.23306e-43	3.81061e-42
CG18327	1.21324	-0.924021	14.1446	0.000169284	0.000391219
LanB1	1.21347	7.14115	302.878	7.77676e-68	2.81068e-66
CG43647	1.21761	-1.69743	7.50504	0.00615267	0.0118373
Aats-thr	1.21763	8.97351	318.396	3.23864e-71	1.30328e-69
Tsf1	1.21866	1.42476	30.3706	3.56901e-08	1.13556e-07
stumps	1.21875	2.0051	44.0787	3.15433e-11	1.24156e-10
CG8852	1.21897	-0.890424	13.922	0.000190551	0.000438216
fng	1.21948	4.63245	213.138	2.83897e-48	5.75521e-47
CG9839	1.22366	4.45735	220.89	5.78373e-50	1.23176e-48
CG42751	1.2248	-0.925135	14.1047	0.000172913	0.000399287
CG5937	1.22549	-0.783846	16.5155	4.82545e-05	0.000118126
Tsp42Ek	1.22595	-0.556969	14.3474	0.000151988	0.000353055
Mgat2	1.22603	2.3456	66.7465	3.08763e-16	1.67435e-15
CG7589	1.22605	-0.35355	20.5086	5.93634e-06	1.59672e-05
Tdc1	1.22653	1.81039	47.7721	4.78748e-12	1.97551e-11
Tsp42Ed	1.22694	2.58451	61.2396	5.05339e-15	2.53913e-14
snoRNA:Psi28S-1060	1.22713	-0.300395	21.9424	2.80961e-06	7.73935e-06
CG31918	1.22716	4.89644	245.005	3.18821e-55	7.9593e-54
antr	1.22917	-0.323568	21.9076	2.86095e-06	7.87111e-06
CG18446	1.22983	6.74127	332.68	2.50692e-74	1.07288e-72
CG2059	1.22997	5.01379	231.996	2.18841e-52	5.06036e-51
CR44161	1.23024	-1.56752	8.20115	0.00418637	0.00824613
haf	1.23029	-1.23741	10.2963	0.00133297	0.00280034
Shab	1.23091	-0.250225	22.5593	2.03754e-06	5.68227e-06
l(3)neo38	1.23097	4.7035	217.511	3.15744e-49	6.54854e-48
CR45177	1.23119	-1.81716	8.40093	0.0037503	0.00743169
sPLA2	1.23264	0.801521	34.8789	3.5087e-09	1.19116e-08
Nle	1.23457	5.60758	282.779	1.86238e-63	6.02082e-62
Neurochondrin	1.2355	2.79536	99.1392	2.35365e-23	1.81831e-22
CG7910	1.23554	2.45131	45.0074	1.96295e-11	7.85703e-11
Sp7	1.23596	4.3735	194.316	3.63265e-44	6.44365e-43
CG31323	1.23604	0.464132	28.8704	7.73865e-08	2.41325e-07
NtR	1.23662	-1.22402	11.8285	0.000583314	0.00127512
CG31809	1.23671	-0.414475	19.5456	9.82251e-06	2.59235e-05
mRpL28	1.23672	6.64425	447.395	2.66154e-99	1.82133e-97
snoRNA:Me28S-A771	1.23718	0.785758	32.2447	1.3593e-08	4.45531e-08
CG31673	1.2373	6.05118	426.87	7.80247e-95	4.86968e-93
CG13284	1.23761	0.496975	19.7065	9.02952e-06	2.39243e-05
snoRNA:Me28S-G3255a	1.23791	-0.304271	7.23924	0.0071327	0.013589
CG5001	1.23969	2.57862	83.7063	5.74015e-20	3.75463e-19
CG30349	1.24077	7.08814	456.567	2.68493e-101	1.91511e-99
CG18304	1.24141	1.32534	47.1947	6.42726e-12	2.63361e-11
CG31817	1.24143	0.339051	28.3763	9.98796e-08	3.08896e-07
plum	1.24224	4.84386	239.076	6.25361e-54	1.50814e-52
snoRNA:Me18S-G1952	1.24378	-1.94715	6.24052	0.012486	0.0228981
mir-4955	1.2439	-2.46659	5.23008	0.0221995	0.0388714
CG14778	1.24474	-0.743175	14.5307	0.000137893	0.000321782
comt	1.2449	3.83588	160.195	1.02564e-36	1.43133e-35
CG6550	1.24528	5.23425	324.007	1.94149e-72	8.00403e-71
CG4630	1.24653	1.2497	39.8334	2.76576e-10	1.01512e-09
CR43481	1.24717	3.66587	136.172	1.8297e-31	2.07279e-30
LanB2	1.24722	6.75379	263.146	3.53735e-59	9.95553e-58
nkd	1.24773	1.18254	44.9378	2.03393e-11	8.11704e-11
mex1	1.24791	-1.94932	6.83779	0.00892491	0.0167759
CG11275	1.24796	3.29717	108.121	2.52867e-25	2.14666e-24
CG11893	1.24825	-0.367626	10.6433	0.0011047	0.00234305
CR45053	1.24965	-0.459326	6.21789	0.0126465	0.0231673
fit	1.25033	1.64418	7.35042	0.0067047	0.0128225
CG4945	1.25063	-0.363064	16.4735	4.93345e-05	0.000120638
CG42495	1.25122	1.58925	48.5484	3.22242e-12	1.34369e-11
CG10433	1.25151	3.62521	147.873	5.05763e-34	6.33073e-33
CG11378	1.25159	5.90875	225.881	4.71634e-51	1.02882e-49
CG14227	1.25161	-1.79532	7.37003	0.00663198	0.0126907
RpI135	1.25172	6.53342	441.473	5.1754e-98	3.40339e-96
fs(1)Yb	1.25187	2.63163	65.129	7.01537e-16	3.73221e-15
snoRNA:Me18S-G1620	1.25224	-0.405907	17.866	2.37013e-05	6.0037e-05
CG13077	1.25259	-2.17134	5.61344	0.0178233	0.0319345
Aats-his	1.25272	8.53109	355.939	2.15684e-79	1.02022e-77
CG12851	1.2534	-0.960747	12.2388	0.000468059	0.00103289
CG13920	1.25416	0.465432	32.593	1.13624e-08	3.73876e-08
let-7-C	1.25464	-0.21375	21.0109	4.56676e-06	1.23972e-05
CR43493	1.25528	-1.88041	6.46021	0.0110317	0.0204058
Tsp42Ei	1.2593	1.91039	59.8822	1.00707e-14	4.97665e-14
CG14625	1.25969	-1.85869	7.30566	0.00687378	0.0131217
CG13300	1.25976	1.18881	44.4356	2.62861e-11	1.04133e-10
GluRIID	1.25982	0.132436	23.9324	9.97758e-07	2.84914e-06
Elp2	1.2602	5.67383	320.944	9.02316e-72	3.6861e-70
snoRNA:Me5.8S-G74	1.26151	-1.16893	8.91059	0.00283522	0.00572093
GstE14	1.26196	2.23207	56.3541	6.05265e-14	2.83614e-13
Con	1.26203	-0.696641	13.993	0.000183491	0.000422989
Pif1B	1.26247	4.29824	199.211	3.10459e-45	5.72544e-44
CG3603	1.26545	3.89495	167.574	2.50606e-38	3.6963e-37
Pif1A	1.26624	4.30488	198.037	5.59996e-45	1.02156e-43
jdp	1.26641	1.20545	40.9488	1.56272e-10	5.85845e-10
CG14961	1.26647	-0.796768	14.3084	0.000155171	0.000359983
CG12398	1.26749	6.84408	335.664	5.6134e-75	2.45696e-73
CR44442	1.26751	-1.05342	11.7649	0.000603597	0.00131626
Antp	1.26856	-0.794728	17.8279	2.41817e-05	6.11881e-05
CG12119	1.26895	-0.631693	14.2668	0.000158635	0.000367704
GstE1	1.2707	6.2077	313.088	4.64022e-70	1.76709e-68
CG7339	1.27106	5.17741	322.111	5.02387e-72	2.05856e-70
CG11843	1.27283	-1.45005	11.2071	0.000814852	0.00175451
CR44987	1.273	1.14906	42.6585	6.51821e-11	2.51206e-10
Ir7b	1.27321	-0.474011	20.4418	6.14736e-06	1.65085e-05
l(2)tid	1.27351	6.31235	229.074	9.48839e-52	2.13544e-50
TrissinR	1.2739	1.7236	51.2923	7.95882e-13	3.45326e-12
beat-Ic	1.27514	-1.44877	10.5593	0.00115605	0.00244773
snoRNA:Me18S-A425	1.27531	2.80648	85.9572	1.8387e-20	1.23259e-19
CG44085	1.27636	5.93549	230.508	4.62022e-52	1.05389e-50
snoRNA:Psi28S-1837c	1.27788	-1.33934	12.5668	0.000392671	0.000873298
CG32115	1.27828	-1.73576	8.58306	0.00339305	0.00675553
Sans	1.27863	3.24174	133.878	5.81037e-31	6.4522e-30
Irc	1.27865	5.88295	383.513	2.13894e-85	1.18176e-83
CG12744	1.27893	5.38588	231.661	2.58912e-52	5.95631e-51
CG14630	1.27895	3.56258	144.864	2.29954e-33	2.82075e-32
Cyp4g1	1.2811	6.23984	40.0685	2.45206e-10	9.04163e-10
papi	1.28155	5.88446	419.183	3.67452e-93	2.21144e-91
snoRNA:U14:30Ea	1.28213	0.0238321	15.7221	7.33604e-05	0.000176476
klu	1.28245	2.72474	85.4378	2.39101e-20	1.59492e-19
CG9394	1.28295	0.229816	24.9089	6.01046e-07	1.75118e-06
CG30101	1.28456	2.77869	63.9097	1.30258e-15	6.8221e-15
CG10137	1.28507	2.14891	63.4718	1.62675e-15	8.45749e-15
CG43074	1.28572	-2.33997	5.23791	0.0220998	0.038702
CG17760	1.28573	-2.34025	5.63407	0.0176147	0.0315944
upd3	1.28778	-0.724511	17.9576	2.2588e-05	5.73894e-05
Cys	1.28789	5.49197	110.553	7.4155e-26	6.47045e-25
snoRNA:Psi28S-3305c	1.28818	-0.521276	14.7496	0.000122773	0.000287844
CR44381	1.28863	1.54372	53.5491	2.52206e-13	1.13182e-12
snoRNA:Me28S-A3407a	1.28887	-0.992743	14.4258	0.000145794	0.000339222
MFS16	1.29003	7.33135	379.115	1.93973e-84	1.03768e-82
hdly	1.29077	4.93849	315.986	1.08443e-70	4.27461e-69
snoRNA:Psi28S-3186	1.29098	0.546848	37.2641	1.03168e-09	3.64754e-09
Fib	1.29118	8.04277	242.088	1.37856e-54	3.3975e-53
CG18675	1.29132	-2.34127	6.17716	0.012941	0.0236681
Nrk	1.29142	2.29023	65.7267	5.18002e-16	2.77772e-15
CG32669	1.29247	-0.879526	17.4261	2.98704e-05	7.47897e-05
CG43163	1.29314	-1.99456	8.08495	0.00446344	0.00875601
CG42806	1.29872	5.16303	150.468	1.36981e-34	1.76374e-33
CG33082	1.29901	2.61827	78.0658	9.96636e-19	6.18584e-18
snoRNA:Me28S-G1083c	1.3	-0.445294	17.1426	3.4676e-05	8.62804e-05
CG10341	1.30039	6.13957	379.432	1.65449e-84	8.92169e-83
CG9008	1.30104	4.30306	242.305	1.23651e-54	3.05301e-53
Dip-B	1.30128	10.1355	277.29	2.92506e-62	9.08588e-61
CG4364	1.30231	8.3847	364.885	2.43136e-81	1.20063e-79
CG1941	1.30384	2.4575	89.6641	2.82236e-21	1.96733e-20
CG33051	1.30514	4.2043	239.47	5.13266e-54	1.24225e-52
CG12071	1.30591	-1.32582	12.9136	0.000326205	0.000732196
snoRNA:U29:54Ed	1.30784	-1.81643	5.94801	0.0147339	0.0267945
Atx-1	1.30792	-0.67554	19.4965	1.00782e-05	2.65619e-05
CR44031	1.30834	-1.58643	9.64201	0.00190177	0.00391596
snoRNA:Or-CD10	1.30924	-0.868683	18.1458	2.04625e-05	5.22452e-05
CG14223	1.30961	2.39207	76.2354	2.51793e-18	1.52902e-17
CG33093	1.30984	-1.5842	10.3833	0.00127163	0.0026769
CR43910	1.31048	-1.96994	5.7215	0.0167584	0.030179
CG43293	1.31126	-0.86771	17.1586	3.43855e-05	8.55893e-05
noc	1.31155	3.19006	118.267	1.51564e-27	1.43687e-26
CG9510	1.31169	1.79591	55.1225	1.13249e-13	5.20705e-13
CG14701	1.31225	3.65115	64.8757	7.97743e-16	4.22901e-15
Kr-h1	1.31289	4.58301	265.884	8.95138e-60	2.573e-58
mthl3	1.3138	3.61467	148.801	3.16976e-34	4.01235e-33
CR44512	1.31573	0.831896	36.0081	1.96504e-09	6.80119e-09
CG1136	1.31585	2.41689	60.3648	7.88085e-15	3.91458e-14
CG13185	1.31636	7.85288	439.584	1.3338e-97	8.64467e-96
CG16710	1.31814	0.80884	27.774	1.36344e-07	4.17645e-07
fas	1.31824	-2.43476	5.11873	0.023669	0.041209
tn	1.31909	1.99022	55.4739	9.4708e-14	4.37996e-13
CG5455	1.31918	5.12884	227.181	2.45525e-51	5.41722e-50
CG10505	1.31929	0.324006	25.9655	3.4758e-07	1.03006e-06
dsx-c73A	1.31946	0.455053	23.472	1.26748e-06	3.59648e-06
elav	1.31954	2.12263	61.7016	3.99651e-15	2.02469e-14
CG15142	1.32046	-0.0699534	26.5134	2.6171e-07	7.84199e-07
CG34124	1.321	-1.9025	7.93421	0.00485087	0.00946787
CG17778	1.32186	-1.46447	11.3731	0.000745153	0.00161036
CG12290	1.32205	4.45431	291.207	2.71321e-65	9.1671e-64
Ir62a	1.32452	1.73771	49.9844	1.54972e-12	6.60922e-12
CG33177	1.32536	-1.50071	7.70579	0.0055044	0.0106647
Cyp12c1	1.32573	-1.69705	9.37763	0.00219649	0.00448853
CG7180	1.32641	0.498606	28.992	7.26773e-08	2.26955e-07
CG3556	1.32693	-2.53407	5.79457	0.0160757	0.0290544
Dif	1.32819	3.04972	110.6	7.23996e-26	6.32546e-25
CR45046	1.33286	-0.0738989	8.48295	0.00358489	0.00712067
CR44281	1.33476	-1.04152	12.6042	0.000384882	0.000857619
PGRP-LF	1.33533	-0.628661	20.6023	5.65285e-06	1.52382e-05
up	1.33619	5.0184	239.147	6.03428e-54	1.45785e-52
CG9935	1.3398	-1.69748	9.78626	0.00175821	0.00364596
CR44962	1.33992	-2.64038	5.00207	0.025317	0.0439026
CG8547	1.34026	3.12087	119.788	7.04135e-28	6.761e-27
CG13362	1.34174	-1.35523	13.815	0.000201721	0.000463272
CG45075	1.34227	4.20602	218.378	2.04242e-49	4.25562e-48
CG31538	1.34306	-0.630655	19.8096	8.55527e-06	2.27258e-05
CG4036	1.34514	4.34484	246.219	1.73282e-55	4.37457e-54
hh	1.34591	-1.90399	8.23427	0.00411066	0.0081041
CG7878	1.34958	7.25243	494.908	1.2185e-109	1.03965e-107
elB	1.35003	2.68902	90.2349	2.11501e-21	1.48735e-20
Scgdelta	1.35034	-0.619296	19.8623	8.32246e-06	2.21292e-05
gogo	1.35086	-2.22508	5.64267	0.0175285	0.0314481
snoRNA:snR38:54Ec	1.35264	0.244953	29.8844	4.58577e-08	1.44813e-07
E(spl)malpha-BFM	1.35364	-0.913759	17.3201	3.15831e-05	7.88611e-05
shf	1.35444	0.699523	36.5469	1.4904e-09	5.2079e-09
cona	1.35531	0.171635	27.5752	1.51103e-07	4.61492e-07
ptc	1.35641	2.11568	73.1385	1.20864e-17	7.04746e-17
CG6769	1.36232	5.88814	293.076	1.06264e-65	3.64517e-64
Damm	1.36481	-1.97284	7.46994	0.00627377	0.0120565
CG31975	1.36526	-2.40175	6.63577	0.00999512	0.0186368
CG31976	1.36528	-2.40175	6.64007	0.00997102	0.0185945
Cyp310a1	1.36724	-1.88082	9.68275	0.00186006	0.00383651
vkg	1.36751	7.8084	361.258	1.49869e-80	7.32021e-79
CG3348	1.36933	2.41643	37.8192	7.76147e-10	2.76659e-09
CG13315	1.36936	5.09312	296.712	1.71412e-66	5.98655e-65
CG10186	1.36949	-2.11902	8.22112	0.00414057	0.00816067
CG6310	1.36957	4.28105	203.017	4.58673e-46	8.66018e-45
tomboy40	1.37149	-2.4024	6.56066	0.0104258	0.0193755
CG7686	1.37245	7.17576	518.615	8.46923e-115	7.98417e-113
CG5080	1.37287	2.05505	73.3368	1.09312e-17	6.39321e-17
Poxm	1.374	0.405415	39.5574	3.18558e-10	1.16666e-09
fau	1.37468	4.62852	116.7	3.34023e-27	3.12923e-26
Kal1	1.37647	4.91513	184.862	4.20678e-42	6.83273e-41
CG2533	1.37676	0.431906	34.183	5.0165e-09	1.68815e-08
CG10830	1.37679	1.49092	52.6743	3.93717e-13	1.74653e-12
CG3699	1.37775	-1.81684	7.51119	0.00613169	0.0118003
Mlc1	1.37779	3.46931	148.059	4.60514e-34	5.78044e-33
CG14968	1.37784	1.4799	54.4312	1.60987e-13	7.32702e-13
iav	1.37799	-1.92563	6.62368	0.0100632	0.0187507
cry	1.37808	3.55933	150.829	1.14242e-34	1.47944e-33
CG13384	1.37862	6.73765	382.872	2.94869e-85	1.6225e-83
vari	1.37924	5.26156	382.836	3.00344e-85	1.64591e-83
CG33003	1.38012	-0.103137	22.1539	2.5164e-06	6.96011e-06
CG17261	1.38247	0.407065	32.869	9.85851e-09	3.25742e-08
CG8958	1.38378	-2.1975	7.48873	0.00620862	0.0119371
Uhg2	1.38518	6.31328	203.709	3.24018e-46	6.16091e-45
Msi	1.38691	0.0958566	33.349	7.70167e-09	2.55856e-08
CG34216	1.38803	2.18328	74.0376	7.66417e-18	4.53161e-17
msta	1.3882	-2.40246	5.24097	0.022061	0.038644
snoRNA:Me18S-U1356a	1.38824	0.936536	27.5034	1.56817e-07	4.78725e-07
CngB	1.38916	1.2316	52.0516	5.40605e-13	2.37701e-12
CG43897	1.39009	1.99158	63.6496	1.48641e-15	7.75174e-15
htl	1.39084	2.99434	92.2074	7.80518e-22	5.62382e-21
CR44661	1.39111	-1.7954	9.58085	0.00196617	0.00403992
Esyt2	1.39126	3.30769	136.413	1.62038e-31	1.84341e-30
CG31547	1.39161	1.09604	47.2916	6.11737e-12	2.51121e-11
CG6055	1.39235	1.85036	63.9924	1.24901e-15	6.55684e-15
CG33123	1.39246	8.81023	378.009	3.37593e-84	1.79177e-82
CG42340	1.39259	1.20136	53.7772	2.24559e-13	1.0101e-12
CG1265	1.3932	5.64506	395.052	6.57879e-88	3.71082e-86
Trim9	1.39342	0.340351	38.5509	5.3343e-10	1.91816e-09
CG5853	1.39435	7.28356	313.908	3.07501e-70	1.19121e-68
ItgalphaPS4	1.39448	1.71714	62.8099	2.27654e-15	1.16959e-14
CG4019	1.39494	-0.916477	7.73407	0.00541886	0.010505
eya	1.39577	4.98849	257.927	4.85642e-58	1.30939e-56
GstE2	1.39625	-0.742877	21.5114	3.51724e-06	9.6315e-06
CG6324	1.39681	-1.23659	6.87046	0.00876321	0.0164972
CG15760	1.39834	-1.26555	15.3028	9.15825e-05	0.000217747
sr	1.39872	-1.37048	13.812	0.000202041	0.000463926
CG15822	1.40098	4.52334	178.018	1.31297e-40	2.03712e-39
CRMP	1.40455	4.29136	271.062	6.6608e-61	1.9735e-59
snoRNA:Or-CD9a	1.40507	1.97319	21.9797	2.75555e-06	7.59509e-06
sca	1.40575	-0.92369	18.8181	1.43798e-05	3.72367e-05
CG30324	1.407	-2.28157	6.40779	0.011362	0.0209623
CG10286	1.40739	6.63307	532.194	9.41247e-118	9.46937e-116
CR45219	1.4088	0.0100199	26.646	2.44358e-07	7.33836e-07
kon	1.40908	1.52711	49.5159	1.96775e-12	8.33405e-12
CG12825	1.40929	-0.069423	31.2959	2.21544e-08	7.16564e-08
CR43423	1.41053	-1.85966	8.82998	0.00296321	0.00595336
CG10365	1.41188	6.33848	399.858	5.91225e-89	3.363e-87
CG15365	1.41189	1.89786	71.8202	2.35723e-17	1.35687e-16
snoRNA:Psi28S-1837b	1.41207	-1.26583	13.4953	0.000239166	0.000545179
sut2	1.41251	-1.53321	10.9155	0.000953639	0.00203869
CG14624	1.4134	0.78641	41.5589	1.14373e-10	4.32986e-10
CG3353	1.41503	5.47961	377.616	4.11172e-84	2.16524e-82
CG15385	1.41549	1.69038	56.2803	6.28409e-14	2.94254e-13
CG45076	1.41682	4.24004	119.527	8.02998e-28	7.68837e-27
CG45078	1.41944	4.8134	144.966	2.1849e-33	2.68746e-32
slbo	1.42103	2.27792	79.4974	4.82862e-19	3.04608e-18
CR45185	1.42146	0.0395421	28.3708	1.00164e-07	3.09704e-07
vir-1	1.42446	5.24105	333.17	1.96089e-74	8.44559e-73
scaRNA:PsiU2-55	1.42456	-1.83847	8.27086	0.00402863	0.00795168
snoRNA:Psi18S-841a	1.42549	-1.77521	9.66066	0.00188256	0.00387877
CG11263	1.42564	4.92195	312.865	5.18921e-70	1.97058e-68
smp-30	1.42688	-0.458921	11.2109	0.000813194	0.00175123
nwk	1.42799	-1.8376	9.61892	0.00192583	0.00396127
CG9416	1.42801	3.16394	101.215	8.25331e-24	6.52951e-23
GstD10	1.42841	-0.869336	20.1167	7.28578e-06	1.94379e-05
CG12014	1.4307	-0.621171	21.0425	4.49206e-06	1.21969e-05
CG4199	1.43169	6.08212	368.501	3.96872e-82	2.00383e-80
AstA-R2	1.43226	-0.733744	17.4725	2.91495e-05	7.30689e-05
CG3829	1.43362	1.90726	62.0179	3.40351e-15	1.73012e-14
Appl	1.4351	1.11986	52.3357	4.67804e-13	2.06499e-12
CG5280	1.43534	-1.567	13.0864	0.000297447	0.000669876
CG43370	1.43541	-1.29538	16.5912	4.63651e-05	0.000113728
rgn	1.43589	6.24866	357.947	7.88282e-80	3.78179e-78
nAChRbeta2	1.43592	-1.99495	9.64678	0.00189684	0.0039064
CG7512	1.43684	2.59633	82.1861	1.23855e-19	8.00041e-19
CG8008	1.43756	1.33511	39.2844	3.66366e-10	1.33667e-09
Cyp4g15	1.43762	0.629034	34.8482	3.5644e-09	1.20885e-08
Acyp2	1.44025	4.36399	147.567	5.89986e-34	7.35764e-33
CG34446	1.44043	-0.0252119	26.7556	2.30886e-07	6.95236e-07
CG15093	1.44105	7.02287	570.465	4.44739e-126	5.12439e-124
Gp150	1.4411	8.79408	352.1	1.47873e-78	6.82695e-77
CG11509	1.44135	-0.97019	19.0937	1.24458e-05	3.24655e-05
CR44382	1.44182	0.354128	38.73	4.86663e-10	1.7589e-09
noe	1.44193	-0.827793	19.3695	1.07714e-05	2.8295e-05
dao	1.44341	0.836652	50.0027	1.53538e-12	6.55013e-12
CG42394	1.44418	2.33311	69.0707	9.4998e-17	5.30517e-16
Hsc70-5	1.44563	9.53924	411.874	1.43255e-91	8.43326e-90
CG42562	1.44617	-1.28104	14.4559	0.000143481	0.000334186
mir-281-1	1.44846	-1.56753	11.5514	0.000676988	0.00146964
CG2064	1.44923	2.37396	80.2898	3.2333e-19	2.05799e-18
gce	1.44976	4.62313	278.448	1.63574e-62	5.12824e-61
CG13739	1.45008	-1.56693	11.7904	0.000595358	0.00129934
NimC1	1.45148	-2.2533	7.99278	0.00469642	0.00918637
CG10654	1.4517	5.04577	318.549	2.999e-71	1.21047e-69
CG10869	1.45181	-1.28108	15.8443	6.87742e-05	0.000165917
Cpr78E	1.45261	-2.06734	9.29331	0.00229993	0.00468429
CG11160	1.45295	-1.90258	10.4036	0.00125769	0.00264921
CG42561	1.45459	-2.06745	9.41326	0.00215422	0.00440482
Cyp6a8	1.45579	-2.25364	8.7836	0.00303951	0.00609122
CG13409	1.457	-1.9047	7.62016	0.00577193	0.0111442
mthl4	1.45796	2.18013	82.5651	1.02246e-19	6.62682e-19
CG14204	1.45852	-0.733868	21.832	2.97601e-06	8.17934e-06
Rgk3	1.45958	0.5356	39.1394	3.94599e-10	1.43618e-09
CG30334	1.46067	0.877705	26.4445	2.71217e-07	8.10703e-07
ft	1.46186	-1.90411	9.26143	0.00234031	0.00476222
Eip63F-1	1.46234	1.42954	53.7178	2.31453e-13	1.04042e-12
eIF2B-epsilon	1.46244	6.77685	522.638	1.12897e-115	1.09494e-113
arg	1.4633	-0.775981	20.6762	5.43883e-06	1.46818e-05
CG18635	1.46453	-1.67692	11.0167	0.000902959	0.00193526
St3	1.46612	-1.81589	9.72929	0.00181354	0.00374802
Karl	1.47172	-1.09133	16.2034	5.68917e-05	0.00013824
CR43864	1.47243	-2.14427	8.41408	0.00372326	0.00738245
CG10307	1.47356	-1.81708	11.7661	0.000603201	0.00131561
Sobp	1.47377	3.11901	107.732	3.07723e-25	2.60089e-24
CG43117	1.47436	-1.17123	14.2344	0.00016139	0.000373704
CR44124	1.47577	1.66198	44.3431	2.75588e-11	1.0895e-10
snoRNA:nop5-x16-a	1.47763	-1.09148	14.9143	0.000112507	0.000264789
CG13248	1.47842	-2.14441	9.6818	0.00186102	0.00383791
mthl15	1.47966	-0.591618	24.4326	7.69567e-07	2.22105e-06
alpha-Est1	1.47991	6.30245	519.338	5.89474e-115	5.59627e-113
mir-281-2	1.48357	-0.945722	19.5724	9.68606e-06	2.55834e-05
CG31373	1.48361	3.94148	232.696	1.53975e-52	3.57269e-51
CG14109	1.4849	-1.11692	18.5662	1.64104e-05	4.22677e-05
Fs	1.48701	3.59225	224.559	9.16415e-51	1.9894e-49
CG14280	1.48709	-2.34112	8.01368	0.00464253	0.00908755
CG34450	1.4871	-2.56848	5.76973	0.0163046	0.0294443
CG14131	1.48835	4.55841	262.096	5.9924e-59	1.67254e-57
CR42860	1.49023	-2.04261	7.18817	0.00733857	0.0139606
Best3	1.49029	-2.46715	5.26186	0.0217977	0.0382198
RpS19b	1.49043	0.448763	26.6606	2.42522e-07	7.28485e-07
snoRNA:Me28S-G1083d	1.49049	-0.804133	16.8784	3.98521e-05	9.84868e-05
Cpr67B	1.49176	-1.30947	16.82	4.10978e-05	0.000101361
snoRNA:Me28S-U1848	1.49335	0.34783	22.2645	2.37564e-06	6.58699e-06
CG15695	1.49372	-0.912688	17.739	2.53384e-05	6.39437e-05
CG11880	1.49509	6.51677	461.784	1.96655e-102	1.43303e-100
Npc2f	1.49635	-0.271875	31.5395	1.95425e-08	6.3513e-08
CR42861	1.49828	4.36932	154.454	1.84314e-35	2.45285e-34
CG14741	1.49931	2.89236	138.091	6.96209e-32	8.07015e-31
wupA	1.50052	4.50104	246.759	1.32124e-55	3.36068e-54
CG13124	1.50057	3.95262	255.048	2.06073e-57	5.47944e-56
rau	1.50183	3.6603	199.059	3.35176e-45	6.17282e-44
Mhc	1.50254	5.66455	320.934	9.06542e-72	3.69217e-70
CG15382	1.50331	0.171231	36.2043	1.77677e-09	6.1686e-09
CG9743	1.50343	2.47985	92.1687	7.95938e-22	5.73186e-21
pip	1.50505	4.10639	249.702	3.01563e-56	7.75834e-55
CR45140	1.50842	-0.889607	21.8598	2.93313e-06	8.06477e-06
CG44437	1.50928	-1.15795	15.6433	7.64839e-05	0.000183662
CG31808	1.50983	4.47338	307.875	6.34084e-69	2.36135e-67
ms(3)76Cc	1.51062	-1.79686	12.1026	0.000503527	0.00110789
CG15528	1.51322	-2.43434	8.18851	0.00421566	0.00829774
CG44476	1.51367	3.69025	55.5312	9.19872e-14	4.25998e-13
hth	1.51371	-0.70326	21.3577	3.81094e-06	1.0402e-05
CG15186	1.51376	-0.0640261	35.9435	2.03125e-09	7.01777e-09
Hsc70-2	1.51625	-0.360777	31.532	1.96185e-08	6.37294e-08
Ptp52F	1.51648	4.41423	149.743	1.97278e-34	2.50896e-33
ham	1.51753	1.05046	54.7407	1.37527e-13	6.29544e-13
Rbp6	1.51809	1.44133	53.38	2.74886e-13	1.23114e-12
fon	1.51929	0.992455	29.2599	6.32911e-08	1.98148e-07
TyrRII	1.5204	-1.25192	15.5827	7.89744e-05	0.000189339
Sr-CI	1.52043	-2.14502	5.95583	0.0146687	0.0266796
CG14921	1.52117	-0.734032	25.8934	3.60805e-07	1.06807e-06
CG32813	1.52228	2.36089	83.0483	8.00737e-20	5.20228e-19
CG17470	1.52406	2.55526	109.5	1.26112e-25	1.08564e-24
Six4	1.52696	5.34762	204.632	2.03788e-46	3.90237e-45
CG14945	1.52933	1.50166	56.0976	6.89597e-14	3.21788e-13
h	1.52963	4.48218	243.041	8.54462e-55	2.11746e-53
CG7322	1.53001	5.65851	446.982	3.27243e-99	2.22806e-97
wgn	1.53113	3.94261	263.354	3.1874e-59	8.98939e-58
verm	1.5379	-1.07922	18.9243	1.36013e-05	3.53292e-05
CG42342	1.53866	1.52776	57.1473	4.04362e-14	1.91606e-13
mir-966	1.53883	-0.912145	23.1198	1.52213e-06	4.28658e-06
Rph	1.53917	-0.352533	27.7789	1.35999e-07	4.16778e-07
snoRNA:U14:30Eb	1.54149	0.443379	35.2939	2.83517e-09	9.69092e-09
Snmp1	1.54196	0.771738	51.6422	6.65956e-13	2.91013e-12
lbm	1.54296	0.722655	26.71	2.36395e-07	7.11191e-07
ana	1.54315	4.78346	379.06	1.99397e-84	1.06248e-82
Eip75B	1.54465	6.43387	557.697	2.66415e-123	2.94388e-121
CG13982	1.54515	1.05515	54.5323	1.52912e-13	6.96422e-13
CG42265	1.54575	-2.01871	10.8346	0.000996182	0.00212493
CG3123	1.54634	-2.31135	8.38307	0.00378731	0.00750173
CG2269	1.54782	-2.40251	6.78264	0.00920488	0.017254
snRNA:U7	1.54905	-2.97208	4.90082	0.026844	0.0463775
sage	1.54946	-0.522283	23.1952	1.46359e-06	4.12775e-06
CG14132	1.55408	-2.19782	10.153	0.0014407	0.00301586
lectin-24Db	1.55892	-2.19758	9.04056	0.00264055	0.00534252
obst-H	1.56022	-1.32465	17.5706	2.76833e-05	6.95877e-05
Cda5	1.56192	4.45408	340.15	5.91826e-76	2.64186e-74
CG4133	1.56423	-2.4025	7.53948	0.00603616	0.0116231
sif	1.56593	-2.79659	5.37422	0.0204365	0.0360137
CG17029	1.56696	2.56564	114.974	7.97403e-27	7.30781e-26
CG32055	1.56727	-2.40196	8.43141	0.00368794	0.00731564
CG6074	1.56755	2.88057	126.22	2.75275e-29	2.79231e-28
CG9427	1.56782	1.4526	65.3425	6.29477e-16	3.36212e-15
snmRNA:128	1.56822	-1.83789	11.8942	0.000563103	0.00123494
Cpr57A	1.56851	-0.983319	11.8427	0.000578865	0.00126621
Obp57d	1.56855	-0.983319	11.8347	0.000581376	0.00127109
robo	1.56901	2.62099	106.247	6.50818e-25	5.41585e-24
CadN	1.56954	3.7452	258.408	3.81604e-58	1.03927e-56
SP1173	1.57079	4.95563	300.818	2.18546e-67	7.79423e-66
CG15247	1.57154	-1.83827	12.3149	0.000449349	0.000994855
CG4678	1.57505	-1.99454	11.6182	0.000653107	0.00141963
CG31202	1.57523	-2.17126	6.71544	0.00955819	0.0178716
CG17219	1.57524	4.20401	230.484	4.67435e-52	1.06444e-50
Slob	1.57571	-2.53427	6.60742	0.0101555	0.0189097
CG43064	1.57788	-2.28217	8.66764	0.00323911	0.00646431
CG13676	1.57891	2.26102	95.2034	1.71794e-22	1.28379e-21
AttA	1.57976	0.375336	19.7203	8.9645e-06	2.37614e-05
mAChR-A	1.58079	-2.79622	5.48631	0.0191659	0.0339432
CD98hc	1.58117	9.58238	472.815	7.81911e-105	5.98917e-103
CG7442	1.58225	-2.17084	8.44525	0.00365999	0.0072634
CG3505	1.58237	-1.10415	21.9892	2.74196e-06	7.55916e-06
Rbp9	1.58261	2.22977	104.28	1.7566e-24	1.43e-23
CR32252	1.58495	-2.79724	6.22948	0.0125641	0.0230288
tilB	1.58549	1.42288	70.0434	5.80141e-17	3.27919e-16
CG13877	1.58617	-1.05368	23.162	1.48909e-06	4.19704e-06
laza	1.58772	4.08801	318.764	2.69285e-71	1.09016e-69
Pka-C2	1.58893	2.70672	127.806	1.23763e-29	1.28342e-28
CG13361	1.58912	-2.64042	5.72074	0.0167656	0.030188
nompB	1.58961	-1.99497	11.3714	0.000745847	0.00161125
Hsp68	1.59336	2.65316	55.1898	1.09432e-13	5.04189e-13
Spat	1.59433	0.540177	31.7185	1.78218e-08	5.80328e-08
CG4398	1.5948	2.98312	134.388	4.49352e-31	5.01466e-30
Dad	1.5954	3.99775	286.321	3.14865e-64	1.04037e-62
CG13075	1.59614	-2.64034	7.30116	0.00689101	0.0131509
CG2010	1.59718	-0.0317695	35.6162	2.40277e-09	8.25478e-09
unsRNA:CG10576-a	1.59804	-1.08942	13.6066	0.000225387	0.000514903
l(2)efl	1.5981	2.11034	99.7017	1.77168e-23	1.37898e-22
CG3987	1.59854	-0.647569	29.6403	5.2013e-08	1.63638e-07
CG4577	1.5986	-1.46546	16.0773	6.08077e-05	0.000147384
Vago	1.59884	-2.17068	10.9273	0.00094758	0.00202638
snoRNA:Psi28S-2179	1.59888	1.39293	57.2065	3.92365e-14	1.86118e-13
zormin	1.5999	3.7611	166.236	4.91197e-38	7.18983e-37
Uhg1	1.60112	7.18465	467.556	1.0905e-103	8.1672e-102
CG31183	1.60224	1.58774	78.095	9.82014e-19	6.10634e-18
CG14629	1.60316	3.98422	246.099	1.84043e-55	4.63754e-54
CR43148	1.60331	-0.825542	26.7512	2.31402e-07	6.96635e-07
DNaseII	1.60921	-1.46607	15.3213	9.0687e-05	0.000215732
CG10126	1.60926	3.64953	186.604	1.75273e-42	2.89212e-41
CG11852	1.60977	1.22551	61.4861	4.45887e-15	2.24963e-14
GluRIIE	1.60996	-0.271335	32.8795	9.80508e-09	3.24056e-08
Aats-ile	1.61004	9.54064	546.688	6.61365e-121	6.91152e-119
mTerf3	1.6131	5.04873	450.194	6.54538e-100	4.50195e-98
Tm2	1.61321	4.1279	275.181	8.42902e-62	2.57085e-60
CG9286	1.6134	5.87158	498.316	2.20974e-110	1.93438e-108
Cyp4ac3	1.61466	-1.73557	14.3095	0.000155083	0.000359841
cln3	1.61579	5.31257	415.309	2.56164e-92	1.51462e-90
Cdk5alpha	1.61835	-2.06738	10.4264	0.00124225	0.00261832
Ndg	1.61889	-1.58622	14.8458	0.000116667	0.000274005
dp	1.62247	1.66055	71.7232	2.476e-17	1.4222e-16
CG14285	1.62276	0.669751	59.4147	1.27712e-14	6.26069e-14
vvl	1.62313	-1.18362	18.786	1.46237e-05	3.78391e-05
Oatp33Ea	1.62458	0.0843269	31.4537	2.04251e-08	6.62378e-08
Or2a	1.62561	-1.44897	18.0651	2.1348e-05	5.44236e-05
CR43309	1.6273	0.722128	41.3519	1.27149e-10	4.80272e-10
CG8010	1.62766	6.70823	642.52	9.45763e-142	1.59373e-139
CG1208	1.62824	-0.235297	35.1072	3.12047e-09	1.06337e-08
CG43191	1.63044	-1.65906	12.9011	0.000328396	0.000736623
SK	1.63083	1.12999	53.9356	2.0717e-13	9.35316e-13
CR44567	1.63085	-3.11875	4.97641	0.0256953	0.0445299
CG7296	1.63222	-0.590399	24.2699	8.37391e-07	2.40855e-06
CR43944	1.63511	1.03979	57.5109	3.36107e-14	1.60391e-13
snoRNA:Psi18S-1397	1.63571	-1.79602	12.9984	0.00031175	0.000700801
Shaw	1.63626	-0.36069	34.7785	3.69426e-09	1.25226e-08
snoRNA:Psi28S-1837a	1.63703	-1.51623	16.7184	4.33578e-05	0.000106779
CG2150	1.63868	-2.92637	4.93708	0.0262864	0.0455017
sls	1.63999	4.261	307.906	6.24341e-69	2.33151e-67
Cht7	1.64101	-0.26015	23.2762	1.40326e-06	3.96342e-06
CG10359	1.64249	-1.56695	16.652	4.49037e-05	0.000110384
CG11221	1.64339	-2.04226	11.2422	0.000799592	0.00172331
CG11029	1.64451	-1.71662	14.4084	0.000147144	0.000342067
CG5246	1.6457	-2.25372	9.75139	0.00179187	0.0037095
ppa	1.64804	2.34097	106.158	6.80991e-25	5.65646e-24
CG45002	1.64833	-0.0163494	33.7004	6.4289e-09	2.1495e-08
Non1	1.64862	9.50596	464.517	4.99901e-103	3.70284e-101
CG42524	1.65067	-1.63931	13.3535	0.000257939	0.000585301
CG12484	1.651	0.0888917	43.8705	3.50828e-11	1.37646e-10
Pde1c	1.65103	1.71595	89.7625	2.68538e-21	1.87476e-20
bin	1.65312	-2.75601	6.40385	0.0113873	0.0210061
tim	1.65514	5.8968	571.4	2.78413e-126	3.29235e-124
CR44793	1.65798	-1.43252	18.9021	1.37602e-05	3.57007e-05
CR32660	1.65875	-2.92614	5.4517	0.0195493	0.0345676
CG13631	1.66113	2.33591	77.7077	1.19476e-18	7.39513e-18
CG44004	1.6632	0.0845789	46.1455	1.09789e-11	4.44731e-11
Pkcdelta	1.66533	1.17591	71.2116	3.20899e-17	1.83384e-16
CR44981	1.66534	-2.605	5.83011	0.0157542	0.0285115
Tsp29Fb	1.66636	1.0746	63.4832	1.6174e-15	8.41211e-15
mir-2a-2	1.67074	-0.601446	31.5302	1.96363e-08	6.3772e-08
Notum	1.67092	-2.2536	5.85164	0.0155625	0.0281928
Act87E	1.67174	2.00963	97.8773	4.45129e-23	3.40181e-22
Uhg4	1.67638	6.97592	303.138	6.82401e-68	2.47297e-66
CG10440	1.67717	-2.75589	5.07001	0.0243432	0.0423173
CG13928	1.67774	-2.46633	8.71626	0.00315384	0.00630346
snoRNA:Me18S-C1096	1.67875	0.158411	16.0352	6.21767e-05	0.000150594
CG12477	1.6793	-2.37085	5.815	0.0158901	0.0287459
CG9649	1.67952	-2.14587	7.22124	0.0072046	0.0137163
snoRNA:Psi28S-2996	1.6805	0.989358	66.7787	3.03758e-16	1.6492e-15
Porin2	1.68105	-1.04141	24.2672	8.38557e-07	2.41139e-06
Smyd4	1.68245	-1.92496	12.7645	0.000353261	0.000790295
CG43673	1.68289	-0.359799	37.3017	1.01199e-09	3.58074e-09
CG33293	1.68403	-1.35404	19.3635	1.0805e-05	2.83777e-05
CG14655	1.68546	-1.60214	14.8776	0.000114714	0.000269654
Scgbeta	1.68608	-1.83671	12.2739	0.000459342	0.00101448
Mlc2	1.68749	5.14838	313.255	4.26705e-70	1.62958e-68
CG10337	1.69065	3.48779	274.964	9.39912e-62	2.86026e-60
CG14694	1.69327	-0.352382	36.515	1.51492e-09	5.28537e-09
vri	1.6943	4.22041	316.83	7.10144e-71	2.82403e-69
X11Lbeta	1.69471	0.249832	43.3844	4.49766e-11	1.74886e-10
CG15209	1.69509	2.19364	50.5416	1.16665e-12	5.0136e-12
CR45128	1.69561	-2.22474	9.3773	0.00219689	0.00448868
CG30108	1.69622	3.00252	90.3353	2.01038e-21	1.41525e-20
Mf	1.69938	4.7505	377.993	3.40321e-84	1.79917e-82
sli	1.70105	3.58783	208.527	2.87853e-47	5.63215e-46
Dat	1.70247	2.40257	123.959	8.60099e-29	8.58888e-28
crc	1.70611	9.85191	631.669	2.16658e-139	3.4362e-137
CG14196	1.70756	1.38747	60.1877	8.62292e-15	4.27688e-14
Uhg8	1.70764	5.23077	166.373	4.58643e-38	6.72793e-37
CG8066	1.70774	3.71678	225.292	6.3414e-51	1.37884e-49
sals	1.70812	1.52572	88.4769	5.14316e-21	3.55929e-20
CG2736	1.71083	2.19445	127.329	1.57385e-29	1.61962e-28
CG5171	1.71332	1.99545	73.1975	1.17303e-17	6.84867e-17
Syngr	1.71407	-2.8813	5.36786	0.0205111	0.0361352
CG4213	1.71509	-0.529356	29.4882	5.62584e-08	1.76664e-07
RyR	1.71558	1.98956	87.8434	7.08463e-21	4.85551e-20
CG17739	1.71619	-0.0450139	35.2109	2.95864e-09	1.01001e-08
Socs36E	1.71862	3.8044	276.012	5.5553e-62	1.71375e-60
CG17075	1.71937	-0.0634873	42.5746	6.80375e-11	2.61762e-10
srpk79D	1.71969	1.64186	94.0412	3.09027e-22	2.27401e-21
CCAP-R	1.72001	0.168346	48.1824	3.8835e-12	1.61137e-11
mav	1.72157	5.57119	463.148	9.92979e-103	7.31494e-101
CG9541	1.72238	-1.65785	17.0549	3.63141e-05	9.01731e-05
CG10175	1.72935	4.05629	266.434	6.79498e-60	1.96573e-58
CG31627	1.73118	-2.88213	6.03435	0.0140301	0.0255664
CG30008	1.73155	1.62037	21.3422	3.8418e-06	1.04798e-05
CG15766	1.73225	2.84641	189.216	4.71377e-43	7.97319e-42
Dbi	1.7377	-0.0464498	29.7057	5.02869e-08	1.58355e-07
CG14591	1.73834	-2.88177	6.96783	0.00829881	0.0156646
Spn77Ba	1.73907	1.00642	69.0965	9.37627e-17	5.24053e-16
mir-125	1.73986	-2.43352	8.8569	0.00291983	0.00587232
CG9444	1.74	-0.583707	33.8407	5.98149e-09	2.00461e-08
CG7720	1.74092	-0.480873	37.0907	1.1276e-09	3.97625e-09
CG7214	1.74169	-1.09051	25.6676	4.05584e-07	1.19748e-06
mir-996	1.74172	-2.88184	6.61183	0.0101303	0.0188681
CG32750	1.74356	-3.0685	5.50645	0.0189465	0.0336031
CG2750	1.74525	-2.09379	10.787	0.00102217	0.00217828
snoRNA:Or-CD11	1.74539	-0.720514	20.9969	4.60039e-06	1.24835e-05
MtnE	1.74612	-2.88216	6.6799	0.00975061	0.0182061
CG9436	1.7467	3.80605	303.426	5.90776e-68	2.15833e-66
Trpgamma	1.74697	1.43543	88.4588	5.1904e-21	3.59014e-20
snoRNA:Me28S-G3277a	1.74702	-0.889211	23.6939	1.12938e-06	3.21614e-06
tobi	1.7503	-0.580748	16.3821	5.1771e-05	0.000126298
CG13737	1.75165	2.49787	85.2398	2.64287e-20	1.75943e-19
NT5E-2	1.75204	4.95121	401.779	2.25726e-89	1.30043e-87
SPR	1.75348	0.830888	42.1352	8.51775e-11	3.25107e-10
CG15544	1.75396	-0.993678	26.1962	3.08425e-07	9.17853e-07
SclB	1.75441	3.37834	155.242	1.23962e-35	1.65952e-34
chinmo	1.75442	0.134894	50.7039	1.07405e-12	4.62746e-12
CG42370	1.75487	-2.19889	9.63737	0.00190658	0.00392466
CG44008	1.75575	-1.49861	20.3572	6.42503e-06	1.72233e-05
CG17801	1.75599	2.69252	136.293	1.72166e-31	1.95368e-30
CG13562	1.75666	-0.174614	40.368	2.1036e-10	7.80371e-10
SclA	1.75753	3.376	156.527	6.49261e-36	8.75269e-35
SPE	1.75824	-1.6381	14.8868	0.00011416	0.000268444
CG12535	1.75893	1.18109	52.1502	5.1414e-13	2.26507e-12
snoRNA:Me18S-A1576	1.75977	1.42497	39.1242	3.97677e-10	1.4462e-09
CG33143	1.76209	-0.0567043	46.8619	7.61702e-12	3.10884e-11
CG18367	1.76393	-1.18142	23.5384	1.22446e-06	3.47588e-06
CR44826	1.76446	-0.352271	31.7094	1.79053e-08	5.82907e-08
CG14183	1.76489	-0.00747607	42.1764	8.3402e-11	3.18872e-10
GluRIIC	1.76705	-1.97147	14.5569	0.000135986	0.000317498
Cyp4d8	1.76741	2.02137	110.089	9.36653e-26	8.12027e-25
CG6867	1.76944	-1.23902	22.3873	2.22838e-06	6.19653e-06
bab1	1.77753	-0.627343	33.3517	7.69112e-09	2.55568e-08
Cyp28a5	1.7776	-1.41571	19.3304	1.09942e-05	2.88464e-05
olf413	1.77889	-2.06774	13.0521	0.000302944	0.000681573
CR42868	1.77929	-2.83856	5.16736	0.0230151	0.040164
wit	1.78065	3.45879	284.222	9.02586e-64	2.93199e-62
CG15279	1.78069	2.61547	136.242	1.76647e-31	2.00284e-30
CG9164	1.78161	-2.1702	10.4592	0.00122037	0.00257704
CG13954	1.78165	-0.521808	34.9956	3.30444e-09	1.12436e-08
CG12344	1.78289	-2.40192	10.4607	0.00121942	0.00257543
Pvf3	1.78313	0.669158	47.3305	5.99717e-12	2.46412e-11
NfI	1.78395	-0.627381	33.9247	5.72873e-09	1.92303e-08
mbl	1.7843	4.18141	369.623	2.26057e-82	1.14999e-80
Ddr	1.78496	-1.55096	17.8522	2.38745e-05	6.0453e-05
CG1544	1.7858	0.537565	58.6309	1.90205e-14	9.2037e-14
ect	1.79008	-1.28158	21.7132	3.166e-06	8.68379e-06
CR43417	1.79022	-1.6968	16.2887	5.43887e-05	0.000132373
Hsp67Bc	1.79168	-0.501562	25.418	4.61583e-07	1.35657e-06
CG6426	1.79203	-1.22417	24.0783	9.24981e-07	2.64918e-06
CG5023	1.79302	2.74527	146.272	1.13184e-33	1.39984e-32
CG10663	1.79303	0.0632891	48.1714	3.90553e-12	1.62001e-11
tbrd-1	1.79428	-1.22401	24.1314	8.99827e-07	2.58152e-06
CR31781	1.79668	1.82369	97.8869	4.42981e-23	3.38731e-22
shd	1.79737	2.35748	127.002	1.8559e-29	1.89828e-28
CG13650	1.7991	-0.0508079	46.4387	9.45321e-12	3.84199e-11
CG16836	1.79924	-2.40318	6.88267	0.00870353	0.0163986
CG4407	1.79929	6.0616	631.515	2.34097e-139	3.66961e-137
alpha-Est7	1.80167	2.93728	160.704	7.93984e-37	1.11381e-35
l(2)01289	1.80284	2.16574	135.909	2.08896e-31	2.36054e-30
CG2278	1.80421	2.12733	105.816	8.0924e-25	6.69697e-24
sob	1.80505	-1.40224	20.5828	5.71067e-06	1.53817e-05
CG33469	1.81332	-0.856149	27.3249	1.71983e-07	5.236e-07
Ance-5	1.81506	-1.60357	18.991	1.31333e-05	3.41598e-05
CG5849	1.81881	0.173014	51.2737	8.03442e-13	3.48382e-12
CG6432	1.8195	0.0359932	34.8733	3.51876e-09	1.19427e-08
Dhc62B	1.81995	-0.694271	22.1887	2.47122e-06	6.84358e-06
metro	1.82224	4.96829	608.802	2.03824e-134	2.92314e-132
CR45485	1.8235	1.54709	90.0735	2.29476e-21	1.61123e-20
Kua	1.82421	-2.83926	7.11055	0.00766317	0.0145319
IM1	1.8244	-2.14494	9.40356	0.00216565	0.00442752
CG40470	1.82468	-0.834995	30.5365	3.27644e-08	1.04618e-07
CG8665	1.82816	-1.75577	17.6272	2.68715e-05	6.76101e-05
CG11842	1.82876	-2.25278	10.9399	0.000941159	0.00201329
CR45730	1.82985	-3.01984	4.87637	0.0272268	0.0469786
ppk12	1.83046	-2.83876	7.12001	0.00762281	0.0144594
Cyp6d5	1.83461	0.30909	60.4028	7.7303e-15	3.84405e-14
CR44042	1.83481	0.47754	61.4736	4.48713e-15	2.26304e-14
abd-A	1.83633	2.22246	130.586	3.05044e-30	3.27152e-29
snoRNA:Psi18S-841d	1.83707	-2.25292	11.8855	0.000565729	0.0012401
et	1.83725	-1.51449	19.3999	1.06015e-05	2.78703e-05
Cap-H2	1.83776	5.41802	494.918	1.21279e-109	1.03965e-107
CG17127	1.83886	-0.751268	25.4734	4.48527e-07	1.31935e-06
CG34222	1.83891	-3.01943	6.07201	0.013734	0.0250573
CG11889	1.84452	-3.01946	6.52746	0.0106221	0.0197078
CG11891	1.84454	-3.01946	6.52981	0.0106082	0.0196861
CR43964	1.84609	0.458841	56.3722	5.9972e-14	2.81114e-13
CG31086	1.847	-1.18345	22.3381	2.28622e-06	6.35082e-06
CG42319	1.84745	-3.01953	6.86577	0.00878621	0.0165313
Blimp-1	1.84806	-0.783599	34.1805	5.02302e-09	1.68993e-08
CG6749	1.84903	-3.01916	6.30281	0.0120547	0.0221584
CG6329	1.84965	0.554303	69.7126	6.86064e-17	3.8698e-16
CR43644	1.85172	-3.01915	6.28009	0.0122102	0.0224136
CG9813	1.85443	0.626628	67.5872	2.01574e-16	1.10419e-15
CG31445	1.85557	0.0687737	50.4045	1.2511e-12	5.36282e-12
CG30089	1.85736	3.7376	270.351	9.51562e-61	2.807e-59
CG34054	1.85801	-2.49925	10.437	0.00123517	0.00260463
CG42808	1.85962	0.158375	48.6322	3.08753e-12	1.29063e-11
CG1695	1.86229	-1.49792	19.5717	9.68935e-06	2.55871e-05
CG3106	1.86229	-1.11602	28.646	8.68923e-08	2.69969e-07
Cyp6a2	1.86275	-2.11785	14.1287	0.000170716	0.000394282
CG8888	1.86296	0.25501	55.2312	1.07152e-13	4.94022e-13
Unc-89	1.8647	2.49401	134.638	3.96296e-31	4.43359e-30
snoRNA:Psi18S-525h	1.86499	-2.11816	14.5905	0.000133584	0.000311996
CG4269	1.86531	-1.81601	15.7532	7.2167e-05	0.00017376
CG9691	1.86619	0.086072	34.5356	4.18524e-09	1.41513e-08
CG42819	1.86675	-1.56677	20.0879	7.39631e-06	1.97094e-05
CG34396	1.86926	0.0920012	46.2806	1.02471e-11	4.15338e-11
CR45189	1.87032	2.48585	102.52	4.27079e-24	3.41688e-23
CG7330	1.87143	-1.35418	24.3624	7.98126e-07	2.29904e-06
CG13028	1.87216	-1.35291	19.5682	9.70701e-06	2.56287e-05
Ca-alpha1D	1.873	0.550032	69.8067	6.54105e-17	3.69417e-16
CG32719	1.87355	0.351639	58.8001	1.7453e-14	8.46347e-14
CG33978	1.87481	0.557394	63.437	1.65582e-15	8.59867e-15
CR45620	1.87674	-1.6393	14.9341	0.000111332	0.000262114
HdacX	1.87765	2.08375	147.765	5.33894e-34	6.67665e-33
CG42846	1.87766	-2.34045	10.4538	0.00122396	0.00258381
CG3788	1.87785	4.36182	475.627	1.91164e-105	1.50707e-103
snoRNA:229	1.87793	-0.804631	33.8211	6.04209e-09	2.02318e-08
danr	1.87872	-3.22612	5.38359	0.020327	0.03583
CG11426	1.87923	1.94017	115.98	4.80106e-27	4.424e-26
CG17732	1.8803	0.94644	73.6854	9.16121e-18	5.38371e-17
CG3288	1.88032	-2.22548	13.939	0.000188835	0.000434491
Desat2	1.88079	-3.22551	5.43204	0.0197706	0.0349269
spirit	1.88173	-3.22581	5.64451	0.0175101	0.0314235
CR45670	1.88194	-3.22607	5.64576	0.0174977	0.031418
CG16898	1.88324	-3.22619	5.49229	0.0191005	0.0338541
CG15412	1.88336	-1.11785	25.7779	3.83047e-07	1.13242e-06
CG11425	1.88496	-3.22638	5.49976	0.019019	0.0337185
CG9194	1.88508	-0.900327	30.609	3.15634e-08	1.00926e-07
CG14798	1.88548	3.51048	330.788	6.47514e-74	2.74501e-72
Mp	1.88633	4.57834	372.245	6.0726e-83	3.14865e-81
snoRNA:Me28S-A1666a	1.88656	-1.90191	13.5484	0.000232493	0.000530686
CG8292	1.88958	-1.54924	21.4397	3.65131e-06	9.98444e-06
snoRNA:Psi18S-1086	1.89636	-2.49914	6.44831	0.0111058	0.020512
CR45269	1.89696	-1.99378	13.0884	0.000297129	0.000669272
Ank2	1.89756	-1.27901	17.4859	2.89441e-05	7.25675e-05
ckd	1.89766	1.00532	77.1509	1.5838e-18	9.74497e-18
CG10132	1.90025	-0.430564	33.9799	5.56851e-09	1.87018e-08
Faa	1.90035	-0.50547	40.5305	1.9357e-10	7.20263e-10
CR44375	1.90067	-0.665051	36.9787	1.1943e-09	4.20703e-09
CG13297	1.90243	-1.33872	20.2467	6.80694e-06	1.82e-05
snoRNA:Psi28S-3327b	1.90503	-0.428782	40.5488	1.91766e-10	7.14144e-10
Arl6	1.906	-2.79656	9.07138	0.00259642	0.00525797
hoe2	1.90607	-2.79645	8.71595	0.00315437	0.0063036
alpha-Est2	1.90632	0.165772	55.0838	1.155e-13	5.30692e-13
CG43088	1.9064	-2.79628	8.15217	0.00430098	0.00845828
CG30438	1.90718	3.47371	255.004	2.10661e-57	5.59039e-56
Obp99b	1.90812	2.19373	77.3388	1.44008e-18	8.87279e-18
CG12520	1.90854	1.91529	130.27	3.57608e-30	3.81703e-29
CG6409	1.90913	-0.647659	30.701	3.01017e-08	9.6367e-08
CG17816	1.9104	4.93464	572.977	1.26387e-126	1.50781e-124
CR42646	1.91385	-2.79775	6.93762	0.00844015	0.015918
jhamt	1.91426	-2.46628	10.8367	0.000995083	0.00212292
Cyp4d14	1.91501	-1.19556	27.7404	1.38737e-07	4.24783e-07
BM-40-SPARC	1.91977	5.31675	354.026	5.62914e-79	2.63494e-77
CG33521	1.92066	2.28534	121.579	2.85435e-28	2.78232e-27
fj	1.92386	-1.32429	22.2022	2.45388e-06	6.79694e-06
Cyp6a23	1.92495	3.99159	427.182	6.67276e-95	4.20353e-93
CG5910	1.92862	-0.0273983	48.7625	2.88914e-12	1.21033e-11
CG34112	1.92873	2.31668	123.527	1.06913e-28	1.06211e-27
CG6041	1.92988	-0.390488	37.3001	1.01279e-09	3.58265e-09
CG41284	1.93161	-1.97158	16.4527	4.98779e-05	0.000121879
CG11289	1.93598	-2.19856	12.5555	0.000395037	0.00087836
CG34355	1.93653	1.00161	81.0708	2.17774e-19	1.39667e-18
GluRIIA	1.94117	-0.592498	41.2778	1.32061e-10	4.97713e-10
CG17108	1.94262	0.00719108	18.5228	1.67882e-05	4.31993e-05
r	1.94513	8.31099	614.636	1.09734e-135	1.62562e-133
CG12038	1.94813	-0.133268	52.377	4.5805e-13	2.02591e-12
CG42541	1.94905	-0.2637	42.6073	6.69085e-11	2.57632e-10
PGRP-LB	1.94987	2.86531	206.208	9.22832e-47	1.78234e-45
CG10621	1.95091	2.68229	142.01	9.67539e-33	1.15838e-31
E(spl)m3-HLH	1.95253	3.84096	199.311	2.95199e-45	5.45147e-44
Vsx2	1.95331	-2.97188	7.05095	0.00792234	0.0150044
Dhc98D	1.95758	-2.60335	8.14959	0.00430708	0.00846905
CG30002	1.96077	-2.06831	11.4571	0.000712232	0.00154218
snoRNA:Psi28S-3571	1.96102	-0.131562	40.5307	1.93547e-10	7.20263e-10
Cyp309a2	1.96171	-1.94847	16.5455	4.74968e-05	0.000116398
CrzR	1.96341	-2.43472	8.60094	0.0033599	0.0066915
CG45263	1.96363	2.2132	113.521	1.65902e-26	1.494e-25
CR43785	1.96377	-0.793999	35.6675	2.3403e-09	8.04837e-09
vig	1.96487	6.86555	708.707	3.82261e-156	7.80797e-154
CG1092	1.96557	-2.16995	13.1644	0.000285316	0.000643956
CG8738	1.96839	-1.49817	24.3636	7.97631e-07	2.29811e-06
CG7443	1.97058	4.37714	308.504	4.62423e-69	1.73165e-67
CR45723	1.97099	-2.17107	14.9964	0.000107716	0.00025385
CG33296	1.98072	-2.75597	8.21822	0.00414718	0.0081725
CG13894	1.98198	-2.75622	8.60887	0.0033453	0.00666538
CG14372	1.98261	-2.75598	10.0747	0.00150316	0.00313832
Lip4	1.98877	6.5902	598.52	3.51353e-132	4.93395e-130
CG16789	1.99006	-0.141245	48.0528	4.14885e-12	1.71672e-11
CG7402	1.99054	-0.627675	38.2266	6.29893e-10	2.2548e-09
mspo	1.99055	0.086981	56.4256	5.83662e-14	2.73967e-13
spdo	1.9916	0.631355	68.7642	1.10966e-16	6.16372e-16
Syn	1.99389	1.44076	108.641	1.94502e-25	1.65849e-24
beat-IIb	1.99567	-2.56763	9.67725	0.00186564	0.00384566
snoRNA:Pi4KIIalpha-a	1.99599	-2.75611	7.48441	0.00622355	0.0119617
CG10570	1.99787	1.72173	96.8702	7.40253e-23	5.59695e-22
CG42502	1.99787	1.72173	96.8743	7.38707e-23	5.59153e-22
r-cup	1.9986	-1.63966	21.1244	4.30417e-06	1.17056e-05
CG3301	1.99959	2.21505	99.5042	1.95748e-23	1.51922e-22
CG11313	2.00109	-1.92531	17.6527	2.65132e-05	6.67835e-05
CG9090	2.00121	-0.591457	42.7882	6.09976e-11	2.35483e-10
fat-spondin	2.00156	0.0729864	52.4908	4.32278e-13	1.91443e-12
CR42746	2.00342	-3.17111	6.66159	0.00985128	0.018389
JhI-1	2.01609	6.72652	962.646	2.36518e-211	9.37796e-209
snoRNA:684	2.01723	-1.24911	17.326	3.14858e-05	7.86328e-05
sNPF-R	2.02055	-0.946336	33.5909	6.80118e-09	2.26891e-08
CG33267	2.02081	-1.40141	24.4744	7.53019e-07	2.17469e-06
Cyp9h1	2.02151	-1.06573	28.6425	8.70484e-08	2.70329e-07
yellow-b	2.02385	-1.18249	32.065	1.49102e-08	4.87402e-08
eag	2.0279	-1.38529	26.4877	2.65216e-07	7.93999e-07
CG13912	2.02907	1.08028	77.4218	1.3808e-18	8.52316e-18
CG14490	2.03119	-2.92645	7.84928	0.00508411	0.00989302
CG34445	2.03221	0.772909	58.845	1.70598e-14	8.27873e-14
CG33178	2.03247	-1.6211	22.9517	1.66127e-06	4.66477e-06
CG5955	2.03278	-1.90379	17.0275	3.68415e-05	9.12811e-05
CG10479	2.03285	1.88442	131.968	1.52084e-30	1.6561e-29
Lsd-1	2.03323	4.91734	450.413	5.86394e-100	4.07483e-98
CG12643	2.03607	0.757114	77.8382	1.11838e-18	6.93189e-18
Nlg2	2.03743	-1.53269	25.32	4.85638e-07	1.42478e-06
JhI-21	2.0381	8.76544	736.358	3.71333e-162	7.82178e-160
disco-r	2.04208	0.152851	58.7448	1.7951e-14	8.69241e-14
CG8550	2.04243	-2.25319	15.6402	7.66106e-05	0.000183901
sev	2.04341	4.99845	459.511	6.14057e-102	4.45059e-100
Cyp12e1	2.04424	-0.556017	41.9083	9.56537e-11	3.64168e-10
CG42817	2.04433	0.68371	86.8574	1.16636e-20	7.90139e-20
obst-B	2.04803	1.02475	89.7815	2.65973e-21	1.85878e-20
CG13003	2.04878	2.27835	159.968	1.14959e-36	1.59935e-35
CG13086	2.04879	-2.71677	9.11812	0.0025309	0.00513377
CG17264	2.051	-0.470972	49.8206	1.68469e-12	7.16218e-12
dsx	2.0519	1.7073	120.235	5.61821e-28	5.43322e-27
CG33557	2.05209	-1.69551	22.0881	2.60416e-06	7.19251e-06
tsh	2.05303	2.61088	192.142	1.08352e-43	1.87992e-42
CG33137	2.05337	-2.11791	17.0297	3.67992e-05	9.12098e-05
d	2.05422	-0.857267	31.1579	2.37865e-08	7.67693e-08
CG7470	2.05737	3.0162	274.19	1.3862e-61	4.19e-60
CG9717	2.06033	-1.08929	31.982	1.55608e-08	5.08175e-08
CG30195	2.06493	0.0428934	50.6197	1.12113e-12	4.82258e-12
CG13148	2.06654	-0.911809	35.8103	2.17495e-09	7.49308e-09
CG5984	2.06891	-2.5339	10.9426	0.000939797	0.0020107
snoRNA:U76:54Eb	2.07091	-1.2495	11.805	0.000590712	0.00128983
CG5535	2.07321	8.52763	870.614	2.39965e-191	7.52317e-189
Zasp66	2.07338	3.48936	348.536	8.83016e-78	4.03523e-76
Ca-alpha1T	2.07397	1.11947	105.843	7.97999e-25	6.61206e-24
CG18754	2.07459	-0.275783	43.4893	4.26292e-11	1.6595e-10
disco	2.07627	-1.35397	28.0907	1.15763e-07	3.56465e-07
Aats-asn	2.07661	9.37305	817.682	7.72334e-180	2.04154e-177
CR43257	2.07733	1.25956	111.1	5.62707e-26	4.95484e-25
snoRNA:U31:54Ec	2.07817	-0.563502	30.5806	3.20288e-08	1.02342e-07
Nep3	2.08062	0.12913	67.9959	1.63833e-16	9.01485e-16
CG10924	2.08075	2.23403	151.45	8.35801e-35	1.08969e-33
CG30116	2.08218	0.635089	79.3743	5.13902e-19	3.23886e-18
CR44276	2.08291	-2.22504	15.4923	8.28401e-05	0.000197973
CG7509	2.0834	-2.2246	15.8378	6.90083e-05	0.000166452
CG10089	2.08805	1.44265	83.1514	7.60017e-20	4.94727e-19
CG34194	2.08934	-2.22453	13.5337	0.000234317	0.000534669
Npc2h	2.08959	-1.85948	16.7751	4.20814e-05	0.000103711
Pdfr	2.09225	1.00216	100.318	1.29773e-23	1.01832e-22
CR44103	2.09734	-3.11934	5.49604	0.0190596	0.0337861
CG10962	2.10062	0.274103	69.4048	8.01931e-17	4.50076e-16
lz	2.10107	-1.97069	18.52	1.68126e-05	4.3254e-05
CG7582	2.1014	0.059389	50.1585	1.41815e-12	6.05961e-12
CG5022	2.10281	0.0158199	58.6887	1.847e-14	8.94054e-14
snoRNA:Me28S-G1083a	2.10282	1.05801	55.3502	1.0086e-13	4.65647e-13
snoRNA:Psi18S-1389a	2.10432	-3.40266	5.41013	0.0200202	0.0353263
Obp18a	2.10551	-1.7546	22.1287	2.54963e-06	7.04769e-06
Sox21b	2.10587	-3.40273	5.50135	0.0190018	0.0336925
CG11854	2.10635	-3.40312	5.50382	0.018975	0.0336493
stj	2.10651	-1.26669	26.371	2.81746e-07	8.41058e-07
CG5361	2.10674	-3.40299	5.1737	0.0229313	0.0400384
Nplp2	2.10713	4.3998	93.1883	4.75485e-22	3.46487e-21
CG4721	2.1089	-1.65765	19.5993	9.55037e-06	2.52448e-05
dpr8	2.10912	-0.276464	55.1794	1.10015e-13	5.06354e-13
DAT	2.10918	0.321398	64.3403	1.04683e-15	5.51908e-15
pyd3	2.10921	2.0381	158.753	2.11885e-36	2.9177e-35
CG31176	2.10992	2.12582	107.065	4.30713e-25	3.61097e-24
bru-3	2.11152	0.975459	86.4969	1.39959e-20	9.4245e-20
bt	2.11277	5.39145	747.813	1.19903e-164	2.60712e-162
CG4623	2.11342	-1.56608	18.9705	1.32757e-05	3.45168e-05
Tsp29Fa	2.11927	-2.88162	5.42337	0.019869	0.0350823
croc	2.11942	-2.88181	9.62046	0.00192421	0.00395853
[truncated: 861 more rows]
