# Supplementary material for: Non-cell autonomous regulation of cell–cell signaling and differentiation by mitochondrial ROS
Source: J Cell Biol. 2024 Nov 13;223(12):e202401084. doi: 10.1083/jcb.202401084 (PMC11561560; doi:10.1083/jcb.202401084)
Supplement: Table S2 — is an Excel file of the proteomics data examining membrane fractions from MCF7 cells treated with H2O2 for 30 min. [file JCB_202401084_TableS2.xlsx]

## Sheet: Sheet 1 - AverageNormalizedPval
AverageNormalizedPvalueMCF7
Accession	Ctl1	Ctl2	Ctl3	Pero1	Pero2	Pero3	PeroCtl	pValue	avg control
Q9BQ69	0.541002	0.55723	0.544666	0.155094	0.128726	0.136522	0.255854	7.89e-07	0.547633
P32119	2.05907	2.00342	2.14302	0.208156	0.134805	0.212979	0.089588	1.24e-06	2.06851
Q04637	1.71823	1.80012	1.79472	0.56342	0.511206	0.596225	0.31448	2.36e-06	1.77102
A0A7P0T9A7	0.20991	0.213968	0.204615	0.0618134	0.0664381	0.0532662	0.288814	2.99e-06	0.209498
Q00577	0.256593	0.247118	0.244294	0.130896	0.129635	0.135765	0.529805	4.73e-06	0.249335
B4DEE8	0.0961334	0.0950954	0.0971954	0.0682163	0.0664255	0.0645174	0.690507	8.61e-06	0.0961414
Q06830	31.6844	33.1031	34.7882	9.86703	8.91834	10.2353	0.291444	8.91e-06	33.1919
Q9H4G0	0.659875	0.669857	0.643431	0.460485	0.454493	0.448161	0.69084	9e-06	0.657721
Q9HB09	0.0352124	0.0345611	0.0336994	0.0210493	0.0214348	0.0221459	0.624607	9.19e-06	0.034491
P62753	2.25304	2.24485	2.17061	1.03648	0.887349	1.02268	0.441854	1.09e-05	2.22283
P15311	2.86916	3.01834	2.87348	1.90086	1.89389	1.86633	0.646169	1.64e-05	2.92033
Q5T5C7	0.212321	0.218108	0.207636	0.118965	0.129688	0.125201	0.585919	1.74e-05	0.212688
M0QXB5	0.383607	0.410926	0.414571	0.197921	0.197393	0.18727	0.481831	1.79e-05	0.403035
Q08378	0.0409184	0.0435168	0.044921	0.0171809	0.0150572	0.0167664	0.378834	1.85e-05	0.0431187
Q9Y5A9	0.133033	0.137748	0.137389	0.0775858	0.0792019	0.0854826	0.593552	2.07e-05	0.136057
P26373	1.62189	1.55837	1.54009	0.802515	0.693156	0.690444	0.463125	2.26e-05	1.57345
O43707	5.27701	5.04197	5.41792	9.4045	9.485	8.88752	1.76509	2.51e-05	5.24563
Q8NE71	0.103763	0.105107	0.113879	0.048281	0.045753	0.0448424	0.430292	2.58e-05	0.107583
Q9BT30	0.0392533	0.0361305	0.041848	0.00697897	0.00621549	0.00810953	0.181726	2.59e-05	0.0390772
O75306	0.435313	0.423852	0.422031	0.511574	0.507028	0.504686	1.18896	3.16e-05	0.427065
P46781	3.56211	3.44532	3.56455	2.21724	2.23667	2.02338	0.612684	3.23e-05	3.52399
Q96SI9	0.47711	0.488967	0.477788	0.597647	0.601611	0.584004	1.23506	3.34e-05	0.481288
P49959	0.00887431	0.0118108	0.00916682	0.0370994	0.0334806	0.0339237	3.50074	3.6e-05	0.00995064
J3KN01	0.112799	0.125093	0.116561	0.0481717	0.0406911	0.0473296	0.384232	3.71e-05	0.118151
Q92900	1.37696	1.522	1.50822	0.656893	0.603044	0.656498	0.434843	3.72e-05	1.46906
P35268	1.12757	1.0942	1.14446	0.772941	0.807918	0.813023	0.711147	3.77e-05	1.12207
Q16643	0.0892238	0.100092	0.0829579	0.272459	0.299123	0.26364	3.06759	4.54e-05	0.0907578
Q5JTZ9	0.854138	0.888523	0.937711	0.2916	0.180788	0.260023	0.27325	4.61e-05	0.893457
P09467	0.128308	0.133728	0.131492	0.098436	0.092691	0.0950095	0.727107	4.92e-05	0.131176
Q99623	2.1286	2.05565	1.77286	3.70758	3.85198	3.84231	1.914	5.23e-05	1.9857
O75879	0.278029	0.307022	0.282276	0.142603	0.127585	0.136137	0.46848	5.3e-05	0.289109
O95347	0.086225	0.0894744	0.089875	0.0366965	0.0436599	0.0330191	0.426907	5.4e-05	0.0885248
A0A2R8Y811	1.17075	1.23448	1.25249	0.721683	0.702009	0.771257	0.600087	5.57e-05	1.21924
O75439	3.54788	3.38212	3.32266	2.30726	2.33283	2.38539	0.685234	5.59e-05	3.41756
Q8TCS8	0.47187	0.473195	0.452966	0.627445	0.602547	0.611409	1.31714	5.6e-05	0.46601
A0A024R571	0.290346	0.290127	0.290424	0.207408	0.217268	0.198031	0.71502	5.92e-05	0.290299
P60842	5.80456	5.38459	5.89397	3.27259	3.0268	3.10113	0.550281	6.07e-05	5.69437
Q96JQ2	0.217535	0.217371	0.226005	0.146055	0.151747	0.1586	0.690565	6.1e-05	0.220304
Q6NUK1	3.68081	3.5424	3.44591	4.93309	4.98298	4.77404	1.37688	6.69e-05	3.55637
Q9NWV4	0.00531887	0.00457044	0.00474595	0.0222062	0.0234856	0.0195774	4.45972	6.76e-05	0.00487842
A0A494C0R8	1.19236	1.11581	1.14245	0.679895	0.590002	0.594766	0.540386	6.84e-05	1.1502
Q9UN81	0.184572	0.18572	0.193951	0.120587	0.125842	0.131705	0.670163	7.1e-05	0.188081
Q13813	2.36042	2.57976	2.46499	1.54693	1.58056	1.55222	0.631952	7.24e-05	2.46839
P18615	0.0513041	0.0488811	0.0512505	0.0260759	0.0298278	0.030291	0.569183	7.59e-05	0.0504786
P49736	0.892526	0.858039	0.874581	0.550219	0.465788	0.502588	0.57848	7.6e-05	0.875049
Q8TBX8	0.104907	0.105023	0.0981523	0.0688146	0.0709548	0.0691353	0.678081	7.62e-05	0.102694
P61221	0.456694	0.478496	0.492252	0.324184	0.307123	0.318009	0.665047	7.83e-05	0.475814
P35579	9.10086	10.0709	10.119	4.04751	3.09012	3.83207	0.374512	7.85e-05	9.76356
Q9UQ80	3.92085	4.14274	3.92389	2.93793	2.82105	2.89202	0.72167	8.13e-05	3.99583
P27816	0.887493	0.803061	0.82327	0.409471	0.400284	0.454213	0.502807	8.23e-05	0.837941
Q16775	0.380845	0.356977	0.395791	0.18806	0.151817	0.167223	0.447331	8.62e-05	0.377871
P13639	32.7009	29.2959	31.4577	17.2694	16.3045	17.3435	0.544836	8.69e-05	31.1515
Q16762	1.65266	1.64702	1.62571	1.06663	0.952245	1.09747	0.632712	8.91e-05	1.6418
Q8IYI6	0.62261	0.644655	0.659795	0.401114	0.342417	0.379486	0.582761	9.43e-05	0.642354
F5H2F4	4.91346	5.10142	5.05916	4.04046	3.9825	3.84522	0.787325	9.63e-05	5.02468
F5H8H2	0.309301	0.339428	0.366487	0.119728	0.10939	0.120775	0.34465	9.76e-05	0.338405
P28331	1.99887	1.99068	1.92917	1.34882	1.25129	1.17577	0.637954	9.93e-05	1.97291
O14950	0.325623	0.378279	0.346458	0.116341	0.103038	0.135857	0.338205	0.000105783	0.35012
M0R0F0	2.15271	2.32176	2.30775	1.44563	1.37741	1.49521	0.636702	0.000106478	2.26074
Q14566	0.536534	0.579991	0.555141	0.308039	0.294807	0.343889	0.566342	0.000117629	0.557222
Q9UJW0	0.0924314	0.090469	0.0962481	0.123453	0.119487	0.125046	1.31824	0.000117762	0.0930495
P53582	0.453083	0.47608	0.517261	0.245213	0.239367	0.249669	0.50763	0.000118221	0.482142
P54819	1.94481	1.87813	1.9174	1.17447	0.949318	1.0126	0.546377	0.000120079	1.91345
Q9Y262	0.331845	0.308062	0.346744	0.147566	0.136379	0.167059	0.457106	0.000121459	0.328883
H0YFD6	14.5465	13.7848	13.936	17.671	18.2423	17.6403	1.26702	0.000122795	14.0891
Q5T2R2	0.0199294	0.0213636	0.0201217	0.027186	0.0263559	0.0267622	1.30757	0.000123052	0.0204715
Q7LBC6	0.181756	0.171458	0.178244	0.115292	0.100716	0.100011	0.594627	0.000124391	0.177153
Q32Q12	5.07479	4.2423	4.08804	8.22904	8.23926	8.39117	1.85447	0.000126269	4.46838
P35580	0.503291	0.581729	0.536726	0.265239	0.241709	0.249665	0.466541	0.000132039	0.540582
P33176	0.347953	0.383572	0.388167	0.18244	0.161718	0.195053	0.481571	0.000134019	0.373231
B4DY08	8.46398	8.81897	8.55025	13.6328	14.6977	13.2754	1.61056	0.000140956	8.61107
Q96KP1	0.216364	0.229236	0.229292	0.111929	0.0828595	0.0786911	0.40522	0.000145806	0.224964
O15347	0.0520515	0.0531299	0.0538927	0.0361475	0.0335942	0.0382183	0.678677	0.000146042	0.0530247
Q9BWS9	0.171246	0.162479	0.17247	0.218567	0.210663	0.21454	1.27178	0.000147654	0.168732
P22830	0.0568202	0.0630392	0.0581948	0.0246186	0.019767	0.0149927	0.333484	0.000148637	0.0593514
A0A7I2YQG2	0.110287	0.130542	0.130043	0.0391215	0.0386653	0.0457426	0.333078	0.000152967	0.123624
Q16822	11.4054	10.986	12.0941	7.42193	6.77986	7.21246	0.620963	0.000155593	11.4952
P55884	0.447174	0.436968	0.490114	0.264745	0.265886	0.250131	0.568134	0.000157801	0.458085
O96013	0.0662714	0.0701038	0.0693194	0.0385925	0.0294657	0.0307281	0.480257	0.000160439	0.0685649
O00625	0.0319967	0.0305096	0.0279761	0.0110895	0.0144219	0.0126623	0.421891	0.000163905	0.0301608
Q9Y3F4	0.894806	0.939269	0.944144	0.501255	0.514474	0.597914	0.580819	0.000169552	0.926073
O60763	0.576388	0.658516	0.697238	0.237874	0.216643	0.237775	0.358303	0.000170117	0.644047
Q7Z2Z2	0.0771737	0.0821474	0.0718977	0.0423567	0.0374582	0.0375394	0.507546	0.000177746	0.0770729
P62280	1.79967	1.67963	1.65605	1.12266	1.09117	1.1805	0.660975	0.000177918	1.71178
E7EX90	0.485976	0.52416	0.521715	0.718122	0.682801	0.687398	1.36327	0.000182125	0.510617
Q9BR76	0.530537	0.509113	0.491688	0.797609	0.798618	0.734542	1.52205	0.000186737	0.510446
P60866	1.90394	1.74737	1.79155	1.29839	1.26953	1.24204	0.699992	0.000192268	1.81429
Q9HB90	0.038927	0.0364018	0.0376432	0.0250112	0.0275686	0.0259211	0.69487	0.000194228	0.0376574
P27635	1.24625	1.18779	1.28417	0.845741	0.899963	0.832506	0.693401	0.000199895	1.2394
Q86Y82	0.302792	0.317127	0.316454	0.260465	0.260422	0.25619	0.829879	0.000202587	0.312124
Q9H2K8	0.0795494	0.0925014	0.0865522	0.0457251	0.0417373	0.041542	0.498851	0.000205131	0.086201
O60645	0.203177	0.197993	0.210898	0.0982796	0.0673091	0.062334	0.372381	0.000208249	0.204023
P18124	2.48207	2.29272	2.12581	1.089	0.865023	1.01409	0.430125	0.000213772	2.3002
Q9Y295	0.199117	0.188902	0.217267	0.11179	0.108186	0.113583	0.551076	0.000214123	0.201762
P41091	0.938028	0.879484	1.01804	0.507605	0.486919	0.518948	0.533749	0.000217148	0.945183
O60568	0.958278	0.922246	0.882228	1.36781	1.48477	1.36354	1.52606	0.000218185	0.920917
A0A0U1RR07	0.220445	0.219535	0.208616	0.153972	0.151819	0.165021	0.725894	0.00022294	0.216198
O95628	0.0133134	0.0151508	0.0135552	0.00528035	0.00262605	0.00347728	0.270915	0.000231919	0.0140065
P41567	0.115643	0.130818	0.138543	0.0584285	0.0566709	0.0538728	0.438884	0.000232266	0.128335
O43143	0.539043	0.519659	0.491483	0.806589	0.776121	0.735794	1.49563	0.000244926	0.516728
Q12974	0.338174	0.31196	0.320402	0.186965	0.147757	0.143184	0.492414	0.000247847	0.323512
Q13098	0.0394871	0.0392238	0.0364347	0.028411	0.0281865	0.0276936	0.732039	0.000251326	0.0383819
A0A087X2B3	0.00685695	0.00714617	0.00653048	0.00339907	0.00231907	0.00228444	0.38973	0.000253726	0.00684453
Q9BTY2	0.644078	0.621442	0.628045	0.560655	0.557392	0.550446	0.881139	0.000261458	0.631188
Q96SB3	0.0404873	0.0263018	0.025735	0.0818206	0.0808846	0.0789637	2.61196	0.00026535	0.0308414
P33993	0.583841	0.553507	0.552171	0.343528	0.268105	0.27218	0.523115	0.0002701	0.563173
A0A0C4DFM1	0.935572	0.928752	0.918087	0.988845	0.993203	0.982073	1.06531	0.000276338	0.92747
O75146	0.191608	0.201041	0.194705	0.11799	0.0885384	0.108061	0.535604	0.000280191	0.195785
Q8NC51	0.731821	0.809719	0.770224	0.400784	0.438088	0.484579	0.572486	0.000284969	0.770588
P42126	2.34807	2.23664	2.33915	1.79493	1.62688	1.69261	0.738666	0.000285606	2.30795
Q7Z4F1	0.0633307	0.0642402	0.0646614	0.042479	0.0421963	0.0481785	0.691111	0.00028572	0.0640774
P61158	1.06388	1.01097	1.11543	0.736958	0.753517	0.766296	0.70739	0.000288507	1.06343
Q8WUK0	0.162774	0.133596	0.140545	0.0473007	0.028994	0.0459307	0.279746	0.000291263	0.145638
P51149	18.5121	18.6426	18.8582	20.6246	20.4082	21.01	1.10765	0.000291279	18.6709
P61956	0.0304008	0.0308757	0.03753	0.00867609	0.0101541	0.0102338	0.294151	0.000296104	0.0329355
G3V3H3	0.0121527	0.0115107	0.0143404	0.0035945	0.00263493	0.00169898	0.208622	0.000296373	0.0126679
D3YTB1	0.146787	0.17458	0.15263	0.0662344	0.0730975	0.0743776	0.450866	0.000300779	0.157999
P14735	0.360449	0.405699	0.393605	0.191558	0.229263	0.219612	0.552214	0.000301615	0.386584
P62913	2.18992	2.00974	2.144	1.50109	1.51419	1.5804	0.724452	0.000302139	2.11456
P00338	4.83242	4.53429	5.36473	7.24455	7.32945	7.35498	1.48858	0.000305542	4.91048
Q9H3M7	0.0513808	0.048423	0.039084	0.0102632	0.0096839	0.00759369	0.198295	0.000305716	0.0462959
Q9UKM9	0.816491	0.844745	0.805165	1.3133	1.49143	1.33396	1.67803	0.000316173	0.822133
Q13492	0.271944	0.29732	0.273656	0.192713	0.201807	0.191044	0.694685	0.000316261	0.280973
G3V3E8	0.0934464	0.101521	0.0911862	0.0556934	0.0605491	0.0515921	0.586519	0.000316484	0.0953846
Q00688	0.600807	0.59638	0.618273	0.382728	0.447029	0.41701	0.68675	0.000328728	0.605153
P01033	0.0119447	0.0112804	0.0105147	0.00706067	0.00734259	0.00722697	0.641089	0.000331216	0.0112466
P07384	0.224385	0.194522	0.233135	0.331951	0.34985	0.338307	1.56448	0.000331939	0.217347
Q5JRX3	5.55902	5.60715	5.59196	4.49303	4.08974	4.45723	0.77813	0.00033454	5.58604
O43432	0.0131272	0.0135759	0.0141446	0.00418417	0.00669269	0.00406564	0.36581	0.000338031	0.0136159
F5H365	2.27775	2.13957	2.22644	1.80263	1.7301	1.71173	0.789381	0.000338749	2.21459
F5GWT4	0.0594467	0.0612795	0.0679458	0.0301166	0.0272402	0.0347274	0.488064	0.000339057	0.0628907
Q69YN2	0.0427706	0.0406329	0.0449206	0.0300602	0.0272434	0.0288437	0.671326	0.000344822	0.0427747
Q9NV70	0.0962161	0.0946207	0.11419	0.0381201	0.0286796	0.0384142	0.344933	0.00034845	0.101676
Q99797	1.01633	1.06134	1.10312	0.811157	0.769088	0.75972	0.735654	0.000348532	1.06026
Q9UG63	0.200657	0.203039	0.215964	0.142073	0.15569	0.147897	0.719201	0.00035868	0.206553
P20042	0.32742	0.351678	0.36773	0.145411	0.159654	0.197056	0.479659	0.000359356	0.348943
Q9H0W8	0.021814	0.0192678	0.020807	0.00944765	0.0110503	0.0119791	0.524764	0.00036132	0.0206296
Q9Y287	0.164015	0.155923	0.139217	0.0735944	0.0515374	0.0569806	0.396624	0.000362621	0.153052
P39019	2.62854	2.31814	2.5093	1.64433	1.61167	1.6443	0.65723	0.000363438	2.48533
Q9NUQ9	0.385706	0.42985	0.438184	0.217338	0.171152	0.221606	0.486621	0.000363664	0.417913
Q71RC2	0.392177	0.409779	0.391403	0.303138	0.313826	0.326123	0.79028	0.000368677	0.397786
D6REX3	0.626759	0.670619	0.64914	0.507734	0.465853	0.484037	0.748836	0.000372562	0.648839
Q09666	13.5873	15.0025	13.2996	8.5459	7.53248	8.50037	0.586753	0.000374177	13.9631
Q9UN37	0.191276	0.175104	0.185433	0.314404	0.289406	0.277575	1.59726	0.0003753	0.183938
P25705	36.0352	35.546	35.5307	39.8068	38.6639	39.0407	1.09709	0.000380073	35.704
Q9BW92	0.460698	0.426332	0.404354	0.229721	0.183309	0.23497	0.501788	0.000380719	0.430461
Q9H6T0	0.322755	0.323747	0.346575	0.24011	0.229628	0.2507	0.725459	0.000387359	0.331026
P62826	2.6794	2.64094	2.56595	2.21967	2.27701	2.29113	0.860712	0.00038917	2.62876
Q9H8Y8	1.10523	1.0913	1.06599	0.683382	0.541706	0.68648	0.585918	0.000392769	1.08751
P63220	0.44783	0.480564	0.458624	0.236645	0.29196	0.223212	0.542038	0.000395722	0.462339
Q6P1N0	0.0540196	0.0587431	0.0646933	0.0300983	0.0292036	0.0315364	0.511892	0.000399028	0.059152
Q9BY44	0.228673	0.22658	0.238446	0.131178	0.124168	0.155947	0.592898	0.000399145	0.231233
P23919	0.370771	0.341542	0.3644	0.472359	0.513519	0.49514	1.3755	0.000408405	0.358904
Q96D46	0.433271	0.400482	0.393238	0.28952	0.276296	0.294566	0.701213	0.00040879	0.408997
A0A3B3IT92	0.593086	0.623913	0.669161	0.368067	0.279616	0.30084	0.502886	0.000417117	0.62872
E7EUC7	0.387679	0.394186	0.385456	0.2985	0.27148	0.256265	0.707813	0.000420912	0.389107
P63010	4.65147	4.43525	4.56926	3.39915	2.95793	2.94995	0.681535	0.000423652	4.55199
Q5SPY9	0.0256805	0.0276983	0.0259112	0.0137526	0.0165927	0.0169076	0.595951	0.000424947	0.02643
O75427	0.042008	0.0409751	0.0379845	0.0283422	0.0290083	0.0296415	0.719134	0.000428502	0.0403225
O43150	0.0305087	0.0272862	0.0345209	0.0117856	0.0116446	0.0123571	0.387662	0.00042992	0.0307719
Q6P158	0.00759733	0.0065575	0.00701705	0.00421245	0.00364247	0.00354643	0.538514	0.000439167	0.00705729
I1E4Y6	0.112887	0.113052	0.124138	0.0731658	0.0578448	0.0623912	0.552456	0.00044207	0.116692
B7Z6Z4	0.717666	0.786132	0.807818	0.415729	0.320625	0.279162	0.43931	0.000446101	0.770539
O00571	2.78491	2.58339	2.68391	2.00474	1.76089	1.85565	0.698104	0.000453936	2.68407
Q9HD26	0.0239938	0.020479	0.0213457	0.00851117	0.00508678	0.00905045	0.344104	0.000454701	0.0219395
Q6PKG0	0.535986	0.522258	0.540507	0.407506	0.349535	0.373003	0.70683	0.00045529	0.532917
Q9NUQ8	0.220755	0.186372	0.218686	0.101625	0.0886352	0.10719	0.475303	0.000456779	0.208605
Q9Y446	0.146672	0.15527	0.154581	0.113608	0.0986322	0.100629	0.685331	0.000461049	0.152174
O95833	0.0833771	0.0960056	0.089922	0.0543109	0.0474157	0.0443657	0.54248	0.000466714	0.0897682
Q8N0X7	0.0343152	0.0371648	0.0365297	0.0233203	0.0216847	0.0256014	0.653703	0.00047259	0.0360032
Q9H0B6	0.101259	0.0940794	0.093944	0.0443368	0.0338714	0.0530141	0.453614	0.000475237	0.0964273
P41743	0.197068	0.222892	0.203674	0.133318	0.115735	0.129406	0.606862	0.000482244	0.207878
P63244	5.56046	5.18772	5.14618	3.51668	3.37161	3.86817	0.676747	0.000488384	5.29812
Q9NR28	0.784562	0.882249	0.765247	0.501808	0.472093	0.492592	0.602984	0.000494015	0.810686
O75369	3.77399	3.93294	3.50594	5.08145	5.50269	5.51129	1.43544	0.00049793	3.73763
A0A087WZK9	0.175959	0.203401	0.222052	0.0864585	0.0680961	0.0723846	0.377343	0.000499027	0.200471
O43813	0.144888	0.155387	0.159318	0.115384	0.117011	0.114324	0.754406	0.00050343	0.153197
A0A7I2V3I8	0.105249	0.0878866	0.0905898	0.047248	0.0476631	0.0419226	0.482274	0.000505067	0.0945753
Q86WU2	0.0267938	0.0279483	0.0272455	0.0138855	0.0074722	0.0115977	0.401956	0.000508271	0.0273292
Q9H2W6	0.0905083	0.0992982	0.0968232	0.0654886	0.057222	0.0541955	0.617194	0.000510395	0.0955433
P23396	5.76317	5.75758	5.51925	3.58495	3.42687	4.13693	0.654269	0.000514306	5.68
O60487	0.109731	0.12202	0.111219	0.171067	0.175163	0.158583	1.47189	0.000514694	0.114323
P62937	9.5058	10.3567	10.0187	7.24112	7.63493	6.96994	0.731094	0.000516906	9.96041
Q15075	0.0287674	0.0310405	0.0257103	0.01433	0.0128947	0.0151956	0.496038	0.000517699	0.0285061
P00505	23.9174	22.1317	23.0732	28.6106	27.9029	27.6487	1.21758	0.000527954	23.0408
Q8TEQ6	0.291907	0.267419	0.258665	0.136517	0.152989	0.170892	0.562839	0.00052954	0.272664
Q13907	0.220886	0.217859	0.222425	0.112956	0.11628	0.147829	0.5703	0.000534556	0.22039
P31948	1.13862	1.19049	1.11449	1.58838	1.65316	1.78744	1.46039	0.000544545	1.14787
P05198	0.975515	1.11223	0.996475	0.577272	0.648893	0.641468	0.605544	0.0005467	1.02807
P40616	0.889476	0.815475	0.931817	0.530304	0.494602	0.418476	0.547406	0.000549911	0.878923
Q96HE7	5.2065	5.39973	5.28297	5.76734	5.84407	5.79698	1.09561	0.000555723	5.2964
Q14258	0.812841	0.714376	0.707526	0.461121	0.404222	0.417854	0.574203	0.000568758	0.744914
A0A0J9YWL0	0.062717	0.0664278	0.0742021	0.0387281	0.0339173	0.0382662	0.54543	0.000576776	0.0677823
Q9UID3	0.0396021	0.0393411	0.0445131	0.019035	0.0246734	0.0215123	0.52829	0.000579744	0.0411521
Q9BZZ5	0.379198	0.414713	0.388363	0.302957	0.280848	0.29017	0.739232	0.000583048	0.394091
P62269	2.12191	1.7743	1.96839	1.10106	1.12036	1.13586	0.572463	0.000583634	1.95487
P62854	0.57008	0.564544	0.538404	0.254697	0.342837	0.335447	0.55766	0.000586496	0.557676
Q8N1G4	0.258606	0.277393	0.291421	0.18248	0.151199	0.168984	0.607507	0.000590327	0.275807
A0A7I2YQF8	0.332299	0.340017	0.391427	0.187436	0.204902	0.181075	0.539052	0.000596256	0.354581
Q96A33	1.74172	1.753	1.62584	2.25839	2.44987	2.262	1.36123	0.000601749	1.70685
O95793	0.554348	0.530291	0.58697	0.405048	0.359808	0.360058	0.672953	0.000607266	0.557203
P60903	0.186182	0.200914	0.184795	0.136754	0.119095	0.116473	0.651034	0.00062617	0.19063
O75116	0.145526	0.14485	0.134941	0.0878972	0.0902103	0.103377	0.661824	0.000628355	0.141772
P48634	0.0202334	0.0223927	0.0205583	0.0126089	0.0140995	0.0145997	0.653771	0.000629771	0.0210615
Q9NP61	0.00501932	0.00507392	0.00509719	0.00443155	0.00450679	0.00423813	0.867418	0.000643041	0.00506348
P63165	0.116289	0.121501	0.102018	0.0648986	0.0673571	0.0659219	0.583204	0.000647486	0.113269
O00159	0.805158	0.824013	0.788653	0.579871	0.512499	0.461219	0.642557	0.000650373	0.805941
Q8IX12	0.404634	0.366253	0.361255	0.519699	0.501469	0.492697	1.33717	0.000652216	0.377381
Q8N3P4	0.039135	0.0360863	0.0394211	0.0234024	0.0194002	0.0163417	0.515903	0.000655056	0.0382141
Q9BYJ9	0.0491749	0.0534896	0.0489283	0.0233151	0.0226166	0.0311176	0.508265	0.000658094	0.0505309
P26641	3.04559	2.5339	3.11657	1.45476	1.41442	1.39615	0.49049	0.000658439	2.89869
Q86VY4	0.0407591	0.0444258	0.0460309	0.0264247	0.0221508	0.0190227	0.515168	0.000663719	0.0437386
P50570	0.757274	0.788396	0.777525	0.647849	0.587436	0.60441	0.791882	0.000664758	0.774399
A8MU27	0.356174	0.274701	0.318399	0.124725	0.0827023	0.0803096	0.303113	0.000665875	0.316425
B8ZWD1	0.0207521	0.0217909	0.0224086	0.0141519	0.0113592	0.010458	0.553783	0.000672072	0.0216506
Q96AQ8	0.135209	0.128875	0.135017	0.153174	0.152634	0.158115	1.16242	0.00067463	0.133034
P25325	0.236243	0.256451	0.283256	0.122038	0.0711526	0.102313	0.380828	0.000674756	0.25865
O75391	0.0428137	0.0446021	0.0452022	0.0331085	0.03624	0.0352897	0.789019	0.000675664	0.044206
Q9Y3A5	0.0802982	0.0761414	0.0849596	0.0601317	0.0570063	0.0555408	0.715325	0.000680687	0.0804664
A0A0A0MT01	0.0883101	0.0983584	0.0818415	0.139794	0.159849	0.147684	1.66596	0.000698666	0.0895034
P62701	5.14431	4.44433	5.06999	3.11577	2.86373	3.09295	0.618915	0.000699005	4.88621
A0A6Q8PHA5	0.160119	0.180902	0.188731	0.104831	0.0874795	0.100863	0.553415	0.000704799	0.176584
Q3MIX3	0.0308351	0.0265634	0.0256047	0.0452408	0.0504595	0.0529384	1.79076	0.000704939	0.0276678
A0A2R8YDQ0	0.0645921	0.0593582	0.0698596	0.0364719	0.0382061	0.0309537	0.545027	0.000706621	0.0646033
Q14244	0.055664	0.053604	0.04631	0.0199197	0.0265951	0.0257708	0.464626	0.000706842	0.0518594
P62851	1.26833	1.20241	1.40157	0.832677	0.799607	0.751774	0.615668	0.000707716	1.29077
P51687	0.176911	0.21649	0.198052	0.103208	0.103191	0.110605	0.535976	0.000721576	0.197151
P11216	0.85223	0.939551	0.870276	0.660922	0.592816	0.595845	0.694795	0.000724456	0.887352
P05388	4.90333	4.90851	5.21243	3.85569	4.03818	4.12043	0.799659	0.000729942	5.00809
O00515	0.039271	0.0405763	0.0436434	0.0255995	0.0293418	0.0285308	0.675938	0.000750947	0.0411636
P42345	0.0750037	0.0766452	0.0662951	0.0453223	0.042086	0.0369496	0.570596	0.000751526	0.072648
A0A2R8Y849	0.18144	0.196134	0.160989	0.0889801	0.101508	0.0847601	0.511078	0.000756489	0.179521
Q9NZM3	0.0836826	0.08604	0.0695829	0.0375595	0.0335489	0.0404473	0.466164	0.000756635	0.0797685
Q01082	1.36511	1.61276	1.45951	0.89187	0.873767	0.942047	0.610198	0.000769737	1.47913
P62906	2.67953	2.54489	2.78342	2.13862	2.01778	2.06702	0.777166	0.000772881	2.66928
P07602	3.54097	3.69897	3.90301	2.69357	2.6557	2.35642	0.691531	0.00077919	3.71431
P84085	3.44739	3.60954	3.33276	2.36139	2.68536	2.50775	0.727115	0.000780401	3.46323
A0A7I2YQK5	0.0356513	0.0363062	0.0349125	0.0634443	0.0613805	0.0533527	1.66724	0.000781812	0.0356233
Q9H497	0.337984	0.3546	0.348665	0.402861	0.416106	0.396333	1.16715	0.000783198	0.347083
P09874	0.398575	0.438083	0.494153	0.211852	0.166161	0.217493	0.447476	0.000793842	0.443603
P49840	0.0451504	0.0395442	0.044701	0.0246349	0.0163616	0.019829	0.470073	0.000794666	0.0431319
Q9Y3C8	0.0781433	0.0723963	0.0753045	0.0614756	0.0628933	0.0623796	0.826891	0.000795808	0.0752814
Q32MZ4	0.0381016	0.0341467	0.0352014	0.0139487	0.0127329	0.0203588	0.437789	0.000798436	0.0358166
P12814	1.07345	1.17183	1.26513	1.90359	2.28088	2.11221	1.79372	0.000807768	1.17014
P49748	1.62957	1.65183	1.57392	1.89936	1.83976	1.83187	1.1474	0.000812435	1.61844
Q9BRJ6	0.312167	0.330142	0.326388	0.22657	0.25845	0.237935	0.746316	0.000814932	0.322899
P52272	3.23283	3.47493	2.95086	4.76957	5.16759	4.65075	1.51035	0.000824313	3.21954
Q99832	1.19811	1.14723	1.14722	0.990324	0.946147	0.910606	0.815181	0.000838346	1.16419
A0A0A0MSB8	0.139695	0.124188	0.14441	0.0623979	0.0679426	0.082971	0.522447	0.000845116	0.136098
Q8ND56	0.038647	0.0443067	0.0423414	0.0234693	0.0235365	0.0280087	0.598703	0.000850176	0.041765
Q86X10	0.0187258	0.0171784	0.0214003	0.00812761	0.00954831	0.0068474	0.427948	0.000850276	0.0191015
Q8NFA0	0.138841	0.126881	0.126782	0.16464	0.159964	0.162599	1.24127	0.000858383	0.130835
P42694	0.0459127	0.0395249	0.0504756	0.0204023	0.0133301	0.0128935	0.343056	0.000871942	0.0453044
Q96SU4	0.22707	0.228973	0.205643	0.138093	0.152822	0.124786	0.628243	0.000872049	0.220562
O15020	0.174747	0.211806	0.200547	0.114393	0.0947323	0.101693	0.529413	0.000873972	0.1957
P21266	0.552262	0.526849	0.56649	0.455164	0.449159	0.464413	0.831755	0.000874042	0.548533
Q460N5	0.00610562	0.00592613	0.00683213	0.00409553	0.00345489	0.00340227	0.580617	0.000881162	0.00628796
J3KRX5	0.79608	0.759419	0.682265	0.487095	0.502075	0.497008	0.664136	0.00088677	0.745921
A0A7I2V4F0	1.60111	1.54335	1.68625	1.29784	1.21581	1.21623	0.77212	0.000894524	1.61024
O00165	0.0737423	0.0754341	0.079213	0.0522399	0.0559971	0.0599176	0.736263	0.000927602	0.0761298
Q96M27	0.699135	0.694476	0.791682	0.457888	0.406966	0.480063	0.61544	0.000933406	0.728431
P61313	1.02478	1.05586	0.852108	0.529585	0.460126	0.491194	0.504955	0.000946283	0.977583
Q9BSY4	0.061271	0.0646039	0.0559793	0.0349991	0.0274589	0.0223679	0.46645	0.000948623	0.0606181
O43181	0.0863142	0.0747944	0.0756377	0.112604	0.106798	0.115501	1.41461	0.000954083	0.0789154
A0A1B0GVD5	29.8203	26.4922	29.737	20.7581	19.6512	20.6088	0.709104	0.000955837	28.6832
P21399	0.0129431	0.00949833	0.0172458	0.0337504	0.0318284	0.029555	2.39709	0.000959009	0.0132291
Q86TS9	0.0155812	0.0159292	0.0187316	0.0080559	0.00691889	0.00467612	0.391124	0.000962632	0.0167474
Q15286	0.410956	0.430647	0.415099	0.368613	0.375559	0.364436	0.882157	0.000964117	0.4189
G5EA31	1.46069	1.39868	1.36753	1.18348	1.15837	1.20951	0.840179	0.000966377	1.40897
Q96FZ2	0.0622626	0.0632165	0.0568988	0.0454672	0.0406056	0.0403452	0.693165	0.000966461	0.0607927
O60701	0.0493535	0.0477938	0.0476024	0.033457	0.0243347	0.0284631	0.59589	0.000968275	0.0482499
F8W7U0	0.017671	0.0154434	0.0175525	0.0103956	0.00879857	0.00751254	0.527104	0.000968706	0.016889
E9PRY8	0.580412	0.703662	0.770586	0.29632	0.260861	0.265241	0.400271	0.000970216	0.684887
F8W9J4	0.029203	0.0217267	0.0258097	0.043557	0.0444504	0.0492578	1.78872	0.000975018	0.0255798
Q8N2F6	0.46516	0.530186	0.492768	0.695827	0.64321	0.674661	1.35319	0.000975508	0.496038
Q6P4Q7	0.562205	0.56767	0.536727	0.691736	0.748912	0.769315	1.32603	0.000977937	0.555534
Q8WXH0	0.0328601	0.0368103	0.0355053	0.0176475	0.0197184	0.0119877	0.469249	0.000988709	0.0350586
Q8NHP8	0.422561	0.392123	0.416613	0.327978	0.290768	0.301982	0.747772	0.000999351	0.410432
P07437	4.62519	4.32099	4.41274	5.36297	5.22678	5.14413	1.17778	0.00100102	4.45298
Q15437	0.506347	0.535378	0.480103	0.360532	0.39217	0.374408	0.74063	0.00101243	0.507276
P11413	2.59711	2.45659	2.24771	3.44018	3.75549	3.38873	1.44964	0.00101394	2.4338
P63104	4.08909	4.66638	4.4916	2.21659	2.56231	2.89835	0.579543	0.00102698	4.41569
Q9UJS0	0.862691	0.824231	0.744534	1.08499	1.10403	1.05206	1.33298	0.00103428	0.810485
Q9BQ52	0.335411	0.33477	0.320413	0.278133	0.253585	0.252613	0.791777	0.00103734	0.330198
G3V203	0.766016	0.824922	0.630063	0.342769	0.262884	0.261314	0.39035	0.00104471	0.740334
K7EQJ5	0.248365	0.212299	0.221819	0.120742	0.138636	0.145395	0.593088	0.00104552	0.227494
Q7L2H7	0.226552	0.235482	0.290118	0.115273	0.0937189	0.0982228	0.408448	0.00104592	0.250717
A0A087WYL5	0.253563	0.300003	0.2694	0.179206	0.178289	0.171279	0.642522	0.00105242	0.274322
Q9NX05	0.151261	0.138862	0.126606	0.0861274	0.0823161	0.0712949	0.575286	0.00107883	0.13891
Q16890	0.696495	0.617476	0.71022	0.434321	0.35771	0.429982	0.603704	0.00108671	0.674731
O00462	0.570751	0.555704	0.536787	0.46776	0.428345	0.451118	0.809998	0.00110143	0.554414
Q9Y520	0.0586274	0.0619788	0.0515484	0.0367597	0.0341505	0.0334944	0.606458	0.0011036	0.0573849
A0A7I2V2U8	0.0089239	0.0125725	0.0114943	0.00254442	0.00353151	0.00168658	0.235293	0.00111335	0.0109969
H3BPC4	0.376558	0.332583	0.371481	0.265846	0.243257	0.246004	0.69877	0.00112439	0.360207
P40429	0.982223	0.988419	0.783414	0.466536	0.398046	0.4277	0.469229	0.00113051	0.918019
O75534	2.41279	2.68059	2.29518	1.31587	1.32738	1.61625	0.5765	0.00113889	2.46285
P49207	0.778086	0.820505	0.700853	0.419654	0.482776	0.359107	0.548627	0.00114586	0.766481
P27695	0.282837	0.313405	0.323197	0.202876	0.223283	0.200474	0.681537	0.00115678	0.30648
Q5T1Z8	0.0323211	0.0366629	0.0355211	0.023884	0.0258332	0.025315	0.717977	0.00115787	0.034835
P40818	0.0536337	0.0477429	0.0485122	0.0332806	0.0286649	0.0346213	0.644257	0.00116881	0.0499629
O00291	0.411141	0.371132	0.383272	0.273487	0.225137	0.212446	0.610076	0.00117498	0.388515
Q15036	0.0867639	0.0822199	0.075813	0.046492	0.0454874	0.0562862	0.605668	0.00117741	0.0815989
Q9Y6I3	0.240109	0.231872	0.197678	0.130757	0.0983336	0.104141	0.497614	0.00119173	0.223219
Q96A65	0.175575	0.221466	0.224053	0.0991802	0.0738444	0.0907345	0.424669	0.00119625	0.207031
Q9H1I8	0.0366916	0.0349952	0.0381318	0.0234728	0.016513	0.0155869	0.506041	0.00120371	0.0366062
A0A0A0MSI8	0.0913242	0.102338	0.112989	0.0600752	0.0495559	0.0485303	0.51577	0.00121073	0.102217
Q14444	0.449758	0.518998	0.439399	0.246131	0.255281	0.298739	0.568227	0.00121993	0.469385
P63173	0.626034	0.568753	0.617421	0.43072	0.379022	0.335816	0.632133	0.00122725	0.60407
Q8WU79	0.0820706	0.0900711	0.0781736	0.0462616	0.0561955	0.0538893	0.624598	0.00122758	0.0834385
Q15717	1.06279	1.0141	1.07019	1.58377	1.58497	1.384	1.44665	0.00123236	1.04903
F8W7Q4	0.362284	0.370534	0.368566	0.445771	0.464136	0.496339	1.2768	0.0012346	0.367128
P20290	3.58622	3.23855	3.33332	2.30441	2.28677	2.60311	0.708233	0.00124259	3.38603
P26196	0.926258	0.872489	0.937214	0.685874	0.583808	0.551958	0.665814	0.00124738	0.911987
Q9H089	0.861295	0.876235	0.76163	1.22855	1.18143	1.10782	1.40759	0.00125341	0.833054
P31321	0.00795793	0.00852812	0.00724392	0.00515756	0.00459056	0.00529384	0.63388	0.00125954	0.00790999
Q9BUP3	0.372811	0.377562	0.358495	0.324874	0.320676	0.331391	0.881026	0.00126179	0.369623
Q12931	17.7148	18.1036	18.0437	19.0666	18.946	18.7876	1.05455	0.0012654	17.954
Q06481	0.12398	0.131859	0.128351	0.0751491	0.0951396	0.0769594	0.643557	0.00126635	0.128063
P62258	5.76844	5.68575	6.44966	4.05068	3.22304	3.73351	0.614797	0.00127009	5.96795
Q9Y6H1	0.0883532	0.0892606	0.0855122	0.0569909	0.0687766	0.0643686	0.722604	0.00127432	0.0877087
O43752	0.232243	0.253867	0.260818	0.183503	0.187103	0.193501	0.755236	0.00128645	0.248976
E9PKG1	0.734681	0.731171	0.683201	0.551783	0.524971	0.585813	0.773627	0.0012905	0.716351
Q9NPA0	0.20891	0.212836	0.202003	0.279006	0.295881	0.261001	1.3401	0.00129226	0.207916
G3V1B3	0.608434	0.545909	0.567087	0.362865	0.357142	0.425788	0.665607	0.00129246	0.57381
Q00059	0.0554272	0.0468155	0.0477757	0.0950677	0.118347	0.124577	2.25301	0.00130777	0.0500061
Q92598	1.33357	1.27407	1.29086	1.08991	1.09062	1.15578	0.855795	0.00131664	1.2995
C9J3F6	0.0167952	0.013547	0.0159247	0.00791347	0.00750226	0.00521979	0.44601	0.00131798	0.0154223
P43246	1.77109	1.62348	1.69348	1.40374	1.4028	1.3446	0.815862	0.00132127	1.69601
Q7Z739	0.022327	0.0213634	0.0221334	0.0137353	0.0115025	0.015701	0.621945	0.00133011	0.0219413
P55084	9.16017	8.55294	9.08089	11.8986	11.4914	12.9724	1.35711	0.00134262	8.93133
O95782	3.27111	3.07797	2.89714	2.19196	1.76966	1.77446	0.62037	0.00135104	3.08207
Q13045	0.325191	0.2761	0.321251	0.198366	0.182424	0.160022	0.58622	0.00136534	0.307514
Q5SZK8	0.479376	0.493699	0.488443	0.389611	0.420812	0.376044	0.811804	0.00136764	0.487173
Q15785	0.114084	0.0945508	0.0924735	0.0555587	0.0553712	0.0545885	0.549696	0.00139672	0.10037
P11717	0.742474	0.820805	0.797996	0.59609	0.631807	0.576415	0.764126	0.00140606	0.787092
E9PLL6	0.673821	0.691783	0.613274	0.439732	0.494746	0.427567	0.688292	0.00141959	0.659626
O43291	0.502786	0.477894	0.480511	0.35911	0.400759	0.346671	0.757286	0.00143761	0.487063
Q6EMK4	0.108077	0.10699	0.11529	0.0938114	0.0916811	0.0902603	0.83471	0.00144734	0.110119
P30086	0.317928	0.327535	0.293117	0.21327	0.202486	0.237794	0.696318	0.00145268	0.31286
P10586	1.16233	1.29603	1.16728	0.884036	0.728389	0.783634	0.660866	0.00145496	1.20855
Q9BYG5	0.228172	0.241292	0.268571	0.150216	0.111038	0.144723	0.550078	0.00145981	0.246012
O00299	0.382099	0.370976	0.407292	0.311596	0.313824	0.320178	0.814913	0.00146066	0.386789
A6NKB8	0.0283611	0.0301757	0.0336752	0.0197761	0.0149447	0.0167664	0.558357	0.00147895	0.0307373
Q9H330	0.100529	0.0954244	0.0904913	0.116778	0.113703	0.114734	1.20517	0.00148345	0.0954815
P61758	0.0516563	0.0533263	0.0653892	0.0274251	0.0168388	0.015733	0.352153	0.00149275	0.0567906
Q14240	0.144472	0.126078	0.14334	0.0848147	0.0620144	0.083578	0.556687	0.00149636	0.137963
Q8TDW5	0.0841992	0.0795392	0.086723	0.0662702	0.0572799	0.0578639	0.72432	0.00151511	0.0834871
B4DKY1	0.011109	0.0100648	0.00970014	0.00662437	0.0066197	0.0051319	0.595195	0.00153876	0.0102913
Q9BXS5	0.141008	0.130618	0.143395	0.114017	0.112228	0.109386	0.808709	0.00154776	0.13834
P36578	0.757923	1.00949	0.736978	0.288217	0.262723	0.27223	0.328691	0.00155044	0.834797
P22234	1.3507	1.42587	1.46073	1.20044	1.16562	1.12404	0.823661	0.0015817	1.41244
Q96CW1	1.49885	1.42083	1.23142	0.892003	0.864184	0.876912	0.634313	0.00158442	1.3837
P15880	4.30762	3.59502	3.91091	2.68105	2.41004	2.52849	0.644986	0.00158651	3.93785
Q7L3T8	0.104537	0.104161	0.0946231	0.0677118	0.0773392	0.0755375	0.727246	0.00163669	0.101107
P30050	2.53107	2.4492	2.5769	2.15438	2.08697	1.94218	0.818233	0.00164009	2.51906
Q53GQ0	0.332489	0.362561	0.328244	0.406231	0.413717	0.411024	1.20295	0.00164018	0.341098
Q96DE0	0.0801322	0.0784336	0.0925821	0.0567935	0.0538752	0.0554643	0.661495	0.00167756	0.083716
Q8NCG7	0.161848	0.175151	0.175636	0.132414	0.13648	0.12052	0.759631	0.0016813	0.170879
Q9ULV4	0.252453	0.25924	0.233675	0.194046	0.202961	0.191381	0.789392	0.00169801	0.248456
O75955	0.173196	0.185081	0.179348	0.26526	0.254138	0.228914	1.39188	0.00169813	0.179208
Q9BYK8	0.0350342	0.0427912	0.0418486	0.0105874	0.0064041	0.0191478	0.301981	0.00170013	0.0398913
O75717	0.0515053	0.0445089	0.0509776	0.0347894	0.0292457	0.0300905	0.640346	0.00170317	0.0489973
Q53FA7	0.00515998	0.00456879	0.00214553	0.0127522	0.0150838	0.0112	3.28744	0.00170874	0.0039581
Q8IWB7	0.341973	0.348976	0.326625	0.287329	0.284324	0.29872	0.855342	0.00172897	0.339191
X6RHX1	0.016648	0.014654	0.018588	0.00774302	0.00265362	0.00504085	0.309431	0.00173951	0.01663
Q9HAV4	0.604552	0.446389	0.560155	0.258104	0.205001	0.23397	0.432671	0.00177254	0.537032
P22059	0.192834	0.185915	0.162654	0.056871	0.0986117	0.045944	0.372046	0.00178551	0.180467
Q9NWS8	0.27683	0.268992	0.256188	0.347111	0.32505	0.319746	1.23678	0.00178725	0.267337
P31947	0.0835435	0.0757767	0.0732672	0.00985903	0.0372042	0.0106675	0.248211	0.0017893	0.0775291
Q8TEM1	1.05686	1.07179	0.982175	1.24285	1.30003	1.22531	1.21131	0.0017935	1.03694
Q16698	1.42956	1.32137	1.21603	1.68377	1.74516	1.7176	1.29735	0.00179468	1.32232
P06744	0.838527	0.777453	0.780249	0.676665	0.639565	0.629928	0.812175	0.00179632	0.798743
P50416	2.81191	2.77636	2.54566	3.22132	3.21494	3.28569	1.19524	0.00180263	2.71131
H0YHX9	1.74311	2.1372	2.18364	1.05201	0.957336	1.19421	0.528295	0.00180459	2.02132
Q9UP83	0.0159212	0.0140865	0.0166535	0.010647	0.00972715	0.0108773	0.669752	0.00181391	0.0155537
Q96CN9	0.0161601	0.0123256	0.0133435	0.00629515	0.00355677	0.00585699	0.375549	0.00182545	0.0139431
H0YAR2	7.78739	6.89184	7.50692	5.66778	4.86758	5.23182	0.710676	0.00183822	7.39539
Q9C0C4	0.119724	0.126064	0.111387	0.0896365	0.0909632	0.081305	0.733266	0.00183882	0.119059
Q9C0C2	0.146259	0.140143	0.122775	0.0933263	0.0917381	0.0948234	0.684028	0.00185101	0.136392
Q96TA1	0.272867	0.226701	0.267847	0.149172	0.10379	0.143019	0.515992	0.00185899	0.255805
P08865	3.47995	3.32784	3.92865	2.5004	2.23387	2.41951	0.666309	0.00186409	3.57881
A0A7I2V492	0.00323134	0.0027944	0.00362801	0.00174633	0.00115932	0.00124741	0.430203	0.00186455	0.00321792
Q96CW5	0.00830055	0.00804813	0.0103778	0.00427967	0.0045486	0.00439845	0.494893	0.00186811	0.00890881
Q01970	0.0612878	0.051162	0.0662647	0.0330736	0.0287123	0.0245547	0.48312	0.00186843	0.0595715
P30041	0.179579	0.163899	0.186921	0.123832	0.096059	0.116016	0.633309	0.00187229	0.1768
Q14CX7	0.239109	0.188295	0.220804	0.130381	0.106937	0.112615	0.539847	0.00189022	0.216069
P41227	0.163307	0.185965	0.191869	0.118485	0.130506	0.121252	0.68419	0.00189583	0.18038
P62829	2.35841	1.94989	2.38777	1.42172	1.3031	1.32975	0.605516	0.0018964	2.23202
Q03252	0.00773961	0.00765842	0.00832829	0.00457145	0.00533638	0.00351425	0.565704	0.00189692	0.00790877
Q9BRX2	0.120879	0.117557	0.138953	0.079536	0.0843025	0.0870934	0.664917	0.00192016	0.125796
Q53H96	0.00734601	0.00252901	0.00564906	0.0159413	0.0224281	0.0194054	3.72163	0.00193624	0.00517469
Q9UHI6	0.117681	0.10528	0.0971693	0.0639138	0.0506763	0.0665957	0.565975	0.00195325	0.10671
P42677	0.887392	1.04856	0.916632	0.477937	0.592174	0.613959	0.590366	0.0019603	0.950862
P54920	1.26988	1.45177	1.41348	1.90926	2.2712	2.22478	1.54898	0.00196102	1.37838
P47813	0.122859	0.0914793	0.119648	0.0466885	0.0494342	0.0544241	0.450758	0.00196278	0.111329
Q99584	0.125183	0.115299	0.127007	0.0783997	0.0681773	0.0479569	0.52936	0.00197639	0.122496
Q969E2	0.112741	0.110794	0.102617	0.0738057	0.0795365	0.0865598	0.735553	0.00198195	0.108717
Q93096	0.0240527	0.0225451	0.0188289	0.00332113	0.00932491	0.00874801	0.326993	0.00199057	0.0218089
P78347	0.180778	0.172344	0.177226	0.249767	0.249645	0.218953	1.35452	0.00200547	0.176783
P35232	2.11305	2.14745	2.18081	2.90854	3.16709	3.51666	1.48918	0.00203346	2.1471
Q92747	0.0765195	0.0681735	0.0677527	0.0475313	0.047661	0.0371263	0.622835	0.00203457	0.0708152
Q15477	0.0748506	0.0709722	0.0777949	0.0555523	0.0434855	0.0426625	0.633672	0.00203657	0.0745392
P54802	0.252607	0.263558	0.271556	0.227648	0.220349	0.211386	0.837076	0.00204341	0.262574
Q9NRV9	0.325246	0.336526	0.292805	0.188857	0.179113	0.229336	0.625728	0.00207129	0.318192
Q8NEU8	0.0382893	0.0460209	0.0500159	0.0936625	0.0974324	0.0758231	1.98709	0.00207409	0.0447754
P62081	3.28847	2.82871	3.42866	1.91199	1.71354	2.11765	0.601642	0.00208783	3.18195
E7EX17	0.320686	0.385601	0.362082	0.202157	0.205377	0.245613	0.61135	0.00209985	0.356123
A0A087WYN9	0.105856	0.123485	0.106816	0.0716757	0.0723168	0.0565483	0.596568	0.00210291	0.112052
Q9H936	0.08816	0.092633	0.0852315	0.108519	0.1144	0.122136	1.29708	0.00211056	0.0886749
Q5JSZ5	0.0333598	0.0421446	0.0356164	0.0216015	0.022086	0.0199465	0.572656	0.0021488	0.0370403
O75821	0.148729	0.178083	0.192153	0.0765556	0.0852334	0.100968	0.50631	0.00215797	0.172988
Q9BTZ2	1.70026	1.39901	1.88641	2.56302	2.44616	2.53408	1.51298	0.00215937	1.66189
P78371	3.60103	3.63881	3.6601	3.1064	3.34454	3.16708	0.882392	0.00217929	3.63331
Q9P265	0.0689979	0.073002	0.0885461	0.0402534	0.0367005	0.0437882	0.523723	0.00218795	0.0768486
Q96RE7	0.0360166	0.0325694	0.0391465	0.0250067	0.0214525	0.0205292	0.621803	0.0021881	0.0359108
P07355	6.78484	8.74805	7.28057	3.88942	2.64935	3.83238	0.454606	0.00219302	7.60449
P37802	0.660487	0.613548	0.617662	0.545222	0.5343	0.544544	0.858523	0.0022166	0.630566
D3DQV9	0.773569	0.729233	0.897952	0.512283	0.413603	0.395516	0.550411	0.00221698	0.800251
O95484	0.120109	0.115072	0.113646	0.134517	0.146753	0.147158	1.22819	0.00222045	0.116276
A0A1W2PNX8	0.467154	0.485577	0.472701	0.394046	0.349597	0.326781	0.750948	0.00223161	0.475144
Q9UKY7	0.203619	0.226865	0.191795	0.14892	0.133071	0.12507	0.654145	0.00225635	0.207426
Q9NRW7	0.65965	0.596307	0.595888	0.477313	0.499365	0.492552	0.793387	0.00226192	0.617282
E9PBC1	0.0276477	0.0337788	0.0324907	0.0160791	0.0107954	0.0179706	0.477496	0.00226814	0.0313058
Q15365	8.3194	8.4607	8.75128	6.84461	6.35764	7.27224	0.801934	0.00226908	8.51046
Q9H3Y8	0.0726536	0.06387	0.0606118	0.0462702	0.0425345	0.0434353	0.670808	0.00228102	0.0657118
Q8WU90	0.120255	0.100803	0.113177	0.0747332	0.078586	0.0670747	0.659398	0.0022869	0.111412
Q9GZS3	0.104792	0.10472	0.10774	0.081454	0.0717979	0.086758	0.756528	0.00229165	0.105751
I3L0A0	0.535295	0.472202	0.486166	0.343846	0.292463	0.364477	0.670021	0.00230894	0.497888
I3L2C7	0.219418	0.210707	0.22293	0.152967	0.101195	0.103862	0.54823	0.00232353	0.217685
Q15021	0.125402	0.111427	0.137265	0.0783616	0.0575933	0.0528045	0.504578	0.00233402	0.124698
Q92890	0.634202	0.616551	0.629054	0.562349	0.512507	0.541834	0.860029	0.0023387	0.626602
Q969Z3	0.0702227	0.0729551	0.0635585	0.149632	0.114981	0.124595	1.88263	0.00236296	0.0689121
Q96FQ6	0.417535	0.416684	0.423754	0.322061	0.251133	0.237644	0.64456	0.00238292	0.419324
Q14554	0.153538	0.155822	0.167457	0.197135	0.215408	0.195405	1.27501	0.00239257	0.158939
Q92597	0.0242342	0.0321849	0.0143421	0.0588753	0.0779411	0.0642905	2.84205	0.0023929	0.0235871
A0A6Q8KRG2	0.861277	0.944066	0.870915	0.750085	0.727057	0.740694	0.828708	0.00239575	0.892086
P54886	8.57598	8.36818	8.49283	10.817	10.3812	9.72525	1.21569	0.00239812	8.479
P61353	1.31347	1.12448	1.20603	0.913641	0.891817	0.904348	0.74364	0.00241378	1.21466
Q05932	0.0234046	0.0294107	0.0217581	0.0125598	0.00958177	0.00968303	0.426756	0.00241729	0.0248578
Q92783	0.013964	0.0113419	0.0133999	0.00730133	0.00494183	0.00356263	0.408356	0.00241975	0.0129019
A0A087WY55	0.128777	0.136419	0.14658	0.215517	0.237594	0.277336	1.7739	0.00242015	0.137259
P25398	0.965854	0.859622	1.00472	0.664484	0.542673	0.494216	0.60115	0.00242756	0.943398
Q9H4L7	0.0581	0.0459718	0.0574322	0.0249916	0.0229011	0.00998436	0.358363	0.00243338	0.0538347
P46199	0.112654	0.109852	0.106928	0.0706686	0.0439951	0.0682897	0.555356	0.002457	0.109811
Q7L0Y3	1.46655	1.54205	1.48059	1.70207	1.78658	1.67833	1.15098	0.00246499	1.4964
O75083	0.379532	0.338183	0.362004	0.47962	0.486667	0.438237	1.30082	0.00247191	0.359906
P61964	0.0189177	0.0207036	0.0205076	0.0249201	0.0261687	0.0238346	1.24605	0.00249033	0.020043
E7EW84	0.0271354	0.0254572	0.0294725	0.0179351	0.0118567	0.0111009	0.498295	0.00251767	0.027355
H3BPJ9	0.480931	0.495332	0.473482	0.562295	0.629547	0.611762	1.24408	0.00251924	0.483249
A0A2R8Y6J3	2.82821	2.80889	2.62535	1.90247	2.25451	2.08718	0.755727	0.00252168	2.75415
Q99523	0.399896	0.370875	0.35844	0.294108	0.268559	0.301633	0.765402	0.00253981	0.376403
Q08211	4.45602	4.20788	3.88263	5.84464	5.77263	5.22353	1.34227	0.00254445	4.18218
Q9BZJ0	0.0451363	0.0432469	0.0420073	0.0574313	0.0592339	0.0674623	1.41212	0.00255302	0.0434635
P36404	0.0545077	0.0519973	0.0605673	0.0378243	0.0341932	0.0411236	0.677198	0.0025713	0.0556908
P21283	0.527269	0.485965	0.534238	0.394802	0.430651	0.38797	0.784134	0.00257389	0.515824
P42766	0.245109	0.1991	0.187665	0.108066	0.11306	0.115916	0.533399	0.00257677	0.210625
Q96DB5	1.02906	1.01223	1.10264	0.875939	0.839283	0.894118	0.829963	0.00257725	1.04798
Q96P48	0.0259762	0.0225945	0.0240156	0.0189872	0.0170194	0.0171619	0.732487	0.00258652	0.0241954
P42704	22.8999	23.574	22.1349	26.6186	25.9156	25.3174	1.13472	0.00267075	22.8696
O95671	0.00891488	0.0114308	0.0118296	0.00601353	0.00512472	0.00537631	0.513269	0.00267252	0.0107251
E9PHA2	0.0365025	0.0389041	0.0435089	0.02537	0.0165126	0.0223863	0.540459	0.00267576	0.0396385
P31930	3.49377	3.81091	3.74159	4.5849	4.9359	4.43596	1.26348	0.00268172	3.68209
O43175	0.454702	0.366838	0.412239	0.579496	0.545422	0.557141	1.36334	0.00269907	0.41126
S4R3H4	0.229613	0.219252	0.233563	0.259569	0.273793	0.257791	1.15932	0.00271206	0.227476
Q9Y3D3	0.529451	0.516596	0.525361	0.401828	0.372819	0.445321	0.776354	0.00271277	0.523802
Q5VV42	0.0672662	0.0741863	0.0681471	0.056861	0.0504906	0.0490222	0.74606	0.00271603	0.0698665
O00148	0.746799	0.704337	0.640289	0.520915	0.436016	0.424378	0.660463	0.00274711	0.697142
P13010	1.35308	1.31019	1.35384	1.12287	1.08301	0.955327	0.786934	0.00279132	1.33904
P07686	1.61156	1.56615	1.82118	1.25396	1.18065	1.23725	0.734534	0.00280852	1.6663
P08758	0.318939	0.293018	0.320332	0.382403	0.405331	0.436349	1.31299	0.00282686	0.310763
Q9NSD9	0.914162	0.763774	0.914293	0.606997	0.512527	0.508302	0.627964	0.00285934	0.864076
A0A0C4DFX9	0.0160692	0.0194688	0.0225654	0.00755771	0.00997967	0.00730617	0.427575	0.0028833	0.0193678
Q15334	0.0344015	0.0290155	0.0275323	0.0150717	0.016221	0.0195698	0.559241	0.00289027	0.0303164
A2RU67	0.0199079	0.0178539	0.0181892	0.00896508	0.0105271	0.0133639	0.587228	0.00292193	0.0186504
Q56VL3	0.130046	0.111459	0.110556	0.155508	0.174048	0.159274	1.38848	0.00292381	0.117354
Q05639	2.44256	1.98484	2.32493	1.51443	1.28513	1.1428	0.583852	0.00292563	2.25078
P67775	0.370349	0.385709	0.389148	0.328083	0.331995	0.34851	0.880705	0.00295216	0.381735
H3BQ06	0.0277122	0.0320255	0.0261606	0.0116895	0.0183044	0.0129565	0.500014	0.0029628	0.0286328
Q7KZN9	0.086446	0.0795544	0.0815294	0.117	0.102448	0.105787	1.31392	0.00297177	0.0825099
P00403	3.76483	3.45706	3.84899	4.29324	4.53382	4.51666	1.2053	0.00297996	3.69029
P53007	1.41537	1.24635	1.3732	2.25954	2.15993	1.83146	1.54921	0.00301037	1.34498
P09525	0.0374368	0.0409003	0.0577554	0.107227	0.15368	0.118687	2.78924	0.00304486	0.0453642
P51159	0.1078	0.118915	0.111296	0.139598	0.161303	0.159665	1.36258	0.00304823	0.11267
P06730	0.272386	0.30788	0.342862	0.143721	0.165508	0.199812	0.55143	0.00306129	0.307709
P31942	1.00017	1.16593	1.01157	1.46226	1.75328	1.77732	1.57123	0.00307541	1.05923
Q9H3P7	0.138724	0.191362	0.137457	0.04813	0.0606213	0.065567	0.372839	0.00308004	0.155848
Q15629	0.0807484	0.0933008	0.0963174	0.132657	0.126753	0.116659	1.39096	0.00308653	0.0901222
P55010	0.489435	0.540367	0.64991	0.328638	0.269241	0.266617	0.514669	0.00309091	0.559904
Q9Y6E2	0.907015	0.751568	0.941692	0.554193	0.56029	0.560699	0.644233	0.00310288	0.866758
P62424	1.22913	1.46013	1.1972	0.833942	0.859921	0.873698	0.660643	0.0031369	1.29549
H0YEH1	0.0165671	0.017101	0.0137664	0.0102675	0.00915923	0.00756575	0.569047	0.00314734	0.0158115
Q92805	0.426165	0.478254	0.47576	0.32703	0.297215	0.361109	0.713932	0.00314889	0.46006
Q6WKZ4	0.115767	0.128376	0.127514	0.0866168	0.100212	0.0845655	0.730227	0.00316481	0.123886
O60220	0.145946	0.132845	0.127627	0.095624	0.0845867	0.0661327	0.606132	0.00317042	0.135473
Q9BRP8	0.0518912	0.0617816	0.0657793	0.0210181	0.032567	0.0341584	0.488952	0.00319459	0.0598174
Q9H201	0.362028	0.294691	0.360422	0.22174	0.167042	0.200717	0.579565	0.00321473	0.339047
Q9Y285	0.220953	0.248827	0.297047	0.134707	0.141443	0.141087	0.544108	0.003219	0.255609
Q14254	0.413535	0.454868	0.392202	0.596417	0.55488	0.529259	1.33313	0.00323062	0.420202
P40926	37.231	33.6961	34.4379	40.8765	40.8111	40.5519	1.16015	0.0032479	35.1216
Q9UPZ3	0.0411116	0.037236	0.0380245	0.0266255	0.0209556	0.0155436	0.542439	0.00325003	0.0387907
Q92945	3.82645	4.07994	3.56845	5.11849	4.89073	4.63573	1.27627	0.00325088	3.82494
Q9NSI2	0.0314567	0.0291901	0.0299524	0.0155573	0.0155299	0.00529033	0.401522	0.00327917	0.0301997
Q9Y5S2	0.0618557	0.087316	0.0881104	0.0373363	0.0292639	0.031194	0.412143	0.00328097	0.079094
Q99487	0.112449	0.110385	0.111966	0.1322	0.123325	0.135034	1.16655	0.00328187	0.1116
Q9UHD8	0.181194	0.179308	0.184277	0.121854	0.149521	0.142484	0.759684	0.00330661	0.181593
Q02878	0.76777	0.932492	0.820482	0.59275	0.503761	0.566705	0.659812	0.00332539	0.840248
P08133	0.328895	0.375004	0.466538	0.691862	0.883163	0.71733	1.95855	0.00332678	0.390146
Q9BXP5	0.522239	0.589863	0.581856	0.686141	0.70292	0.668733	1.21478	0.00334968	0.564652
P07858	0.533465	0.446055	0.454305	0.301813	0.328337	0.339802	0.676479	0.00338223	0.477941
Q9H2U1	0.145617	0.120678	0.140376	0.0949163	0.0814027	0.0705128	0.606956	0.00339603	0.135557
O60841	0.0846771	0.0815693	0.100563	0.0594798	0.0491266	0.0442527	0.572916	0.00341171	0.0889363
P46783	2.47432	2.03854	2.26694	1.53858	1.32501	1.59725	0.65796	0.00341278	2.25993
Q7L1Q6	2.23908	1.99233	2.39694	1.5687	1.58257	1.63735	0.722445	0.00342401	2.20945
Q8WUA8	0.0495354	0.0421813	0.0478828	0.0342905	0.0330686	0.0284417	0.686255	0.0034461	0.0465332
Q9P2M7	0.0811564	0.0984142	0.0749314	0.0406362	0.0516274	0.0407583	0.522675	0.00344896	0.084834
P51116	0.108868	0.11395	0.104409	0.0544824	0.0812641	0.0649931	0.613457	0.00348619	0.109076
Q8WX93	0.225683	0.233276	0.206075	0.166729	0.164521	0.182506	0.772527	0.00349007	0.221678
Q9BYT8	0.814705	0.933011	0.91506	0.695998	0.683662	0.709985	0.784762	0.00353371	0.887592
Q969V3	0.237329	0.248698	0.21957	0.287913	0.326741	0.305433	1.30398	0.00353372	0.235199
A0A7I2V2H9	0.310044	0.286281	0.383875	0.188046	0.164842	0.161877	0.525164	0.00353411	0.326733
O60664	0.109583	0.0993032	0.0983523	0.142613	0.125502	0.132489	1.30389	0.00355154	0.102413
B4DXZ6	0.380623	0.452633	0.487015	0.293497	0.256529	0.248747	0.605007	0.00355217	0.44009
E9PGT6	0.0121546	0.0132753	0.0144151	0.00819046	0.00355298	0.00516244	0.424291	0.00356353	0.0132817
P10253	0.937267	0.834097	0.951615	0.730227	0.651165	0.679837	0.756975	0.00360243	0.90766
Q99747	0.281047	0.307253	0.313896	0.360595	0.386828	0.359075	1.22645	0.00361028	0.300732
E9PDF6	0.254836	0.271414	0.229873	0.17561	0.182771	0.195232	0.732174	0.00361362	0.252041
Q9NV66	0.0385147	0.0369501	0.033519	0.0290734	0.0267317	0.0284405	0.77301	0.00361388	0.036328
P62917	2.12071	1.86634	1.72349	1.19136	1.25798	1.35723	0.666586	0.0036245	1.90351
Q9HC35	0.263164	0.348074	0.286783	0.1609	0.144671	0.179847	0.540542	0.0036313	0.29934
E7EQ69	0.304394	0.307502	0.352072	0.236982	0.245662	0.244762	0.754596	0.00364094	0.321323
Q9Y613	0.0697264	0.097882	0.0664678	0.0301134	0.0262681	0.0183565	0.319289	0.00366312	0.0780254
P52294	0.0495933	0.0456397	0.0542068	0.071547	0.0826656	0.0688953	1.49296	0.00369083	0.0498133
Q9BPX5	0.0851845	0.0896155	0.0960784	0.0572131	0.0677586	0.0481102	0.638966	0.00370273	0.0902928
Q15149	5.33667	5.90352	5.68619	4.82516	4.4424	4.66566	0.823166	0.00370631	5.64213
P38606	0.999791	0.960972	0.940202	0.857619	0.829642	0.778732	0.85006	0.00372373	0.966988
O94973	0.338219	0.34956	0.366379	0.26485	0.198909	0.177695	0.608499	0.00373194	0.351386
O15371	0.496454	0.313835	0.474588	0.146033	0.130011	0.141872	0.325258	0.00374022	0.428292
P12532	0.803522	0.840573	0.636341	1.06278	1.20563	1.13428	1.49212	0.00380379	0.760145
O15143	0.294646	0.335096	0.326913	0.222263	0.207552	0.253467	0.714241	0.00381639	0.318885
Q14126	0.623257	0.714966	0.624374	0.476052	0.508544	0.501392	0.757154	0.00381655	0.654199
Q68E01	0.0297302	0.0319214	0.026976	0.0376089	0.0395775	0.0365495	1.2833	0.00382112	0.0295425
Q5T6W2	0.208612	0.177267	0.176768	0.276205	0.277156	0.242116	1.41381	0.00382315	0.187549
O15305	0.156265	0.199761	0.18324	0.0964556	0.119259	0.110545	0.605008	0.00385024	0.179755
Q7L576	0.238414	0.233868	0.231033	0.187007	0.16217	0.136967	0.691219	0.00386229	0.234438
Q13131	0.0805898	0.0765395	0.083938	0.0660188	0.058855	0.0668579	0.795345	0.00387207	0.0803558
J3KN16	0.111293	0.121272	0.136318	0.0771545	0.0581234	0.0394452	0.473655	0.0038988	0.122961
P22695	4.03307	4.02155	4.25399	5.123	5.22448	4.68024	1.22091	0.00390318	4.10287
H3BN98	1.6314	1.51278	1.65557	1.34683	1.22749	1.14794	0.77551	0.00391019	1.59992
O14980	2.63621	2.54988	2.70843	2.32852	2.28829	2.12219	0.853631	0.0039187	2.63151
P35749	0.146278	0.143327	0.188396	0.0894812	0.0589122	0.0492587	0.413497	0.00392763	0.159334
Q7Z392	0.00958432	0.0103767	0.00830486	0.00577641	0.00345242	0.00269674	0.421907	0.00394982	0.00942196
Q4KMQ1	0.209311	0.244361	0.185623	0.100069	0.0968909	0.134407	0.518332	0.00396676	0.213098
Q5MNZ6	0.0192475	0.0230826	0.0211215	0.0122545	0.00884075	0.00417952	0.398332	0.00397812	0.0211505
Q96EY8	0.110982	0.107135	0.112032	0.142109	0.148463	0.128582	1.26959	0.0040074	0.11005
K7ELG9	0.087114	0.0921409	0.0919904	0.045388	0.0508189	0.0686926	0.607935	0.00401506	0.0904151
Q12802	0.0137038	0.0105117	0.011656	0.00646245	0.00553607	0.0028522	0.413998	0.0040181	0.0119572
P60709	44.0845	51.2951	47.5093	65.1366	76.7973	82.6711	1.57189	0.00401895	47.6296
Q9Y2I1	0.0119736	0.0099662	0.011258	0.00613419	0.00124041	0.002202	0.288472	0.00403252	0.0110659
Q96K17	0.336773	0.243642	0.309124	0.168227	0.158789	0.14706	0.532945	0.00403287	0.296513
Q8WTW3	0.0370487	0.0408255	0.0362933	0.0249513	0.0237716	0.015013	0.558267	0.00403511	0.0380558
O75351	0.00845164	0.00738979	0.00976685	0.0178456	0.0176177	0.013443	1.90978	0.00404644	0.00853609
P02649	0.0409471	0.0380254	0.0414878	0.0657655	0.0901004	0.0723565	1.89459	0.00405108	0.0401534
Q9NRX1	0.0122451	0.0112807	0.0121511	0.00737769	0.00258467	0.00492316	0.417232	0.00405243	0.0118923
P25205	0.446963	0.365687	0.394095	0.295062	0.251375	0.259898	0.66819	0.00405948	0.402248
P15586	1.32157	1.21479	1.26692	1.04187	0.846524	0.967107	0.750801	0.00407598	1.26776
P09012	0.772841	0.768366	0.858736	0.931313	0.979308	0.972196	1.2012	0.00408329	0.799981
H3BNC9	1.78126	1.44909	1.57831	1.1667	0.977052	1.02241	0.658428	0.0040962	1.60289
Q9Y4W6	0.0410519	0.0554429	0.0490021	0.0763042	0.0694842	0.0830084	1.57252	0.00412236	0.0484989
E9PNF7	0.242611	0.219197	0.222558	0.153252	0.186779	0.158119	0.727901	0.00412613	0.228122
Q12996	0.12376	0.131944	0.121284	0.174545	0.176473	0.151606	1.33326	0.0041313	0.125663
Q96QR8	0.0980794	0.120327	0.137746	0.0660317	0.0584961	0.0611697	0.5214	0.00413702	0.118717
P21291	1.37422	1.70079	1.51539	0.891084	1.07093	1.03467	0.652816	0.00414491	1.53013
P50995	0.0239596	0.0256273	0.0352628	0.0523804	0.0712458	0.0577157	2.13721	0.00416201	0.0282832
P17301	2.49836	2.33703	2.27555	2.67878	2.70189	2.70464	1.13702	0.0041641	2.37031
P10619	1.05739	0.955825	1.10986	0.835286	0.732061	0.741664	0.739339	0.00416456	1.04102
Q14152	1.31672	1.14726	1.44539	0.918931	0.758645	0.775732	0.627547	0.0041853	1.30312
P14866	2.49028	2.66993	2.36576	3.8025	4.57213	3.60882	1.59228	0.0042076	2.50866
E7ETY2	0.0618491	0.051188	0.0558582	0.0418576	0.0406389	0.0414129	0.733647	0.00423699	0.0562984
Q96HS1	0.460013	0.50392	0.448269	0.675112	0.77228	0.887712	1.65352	0.00424151	0.470734
A0A7I2V4W4	0.142875	0.155187	0.142823	0.0769487	0.0897669	0.112493	0.633292	0.00425622	0.146962
P15170	0.504323	0.564182	0.546491	0.42104	0.454413	0.445267	0.817786	0.00426513	0.538332
O75616	0.067554	0.0719205	0.0718322	0.040895	0.0313492	0.0516816	0.586473	0.00427229	0.0704356
P14854	0.443792	0.41133	0.42981	0.328497	0.333612	0.2616	0.718879	0.00429162	0.42831
A0A0C4DFL7	0.765531	0.7652	0.805042	0.694171	0.704497	0.719312	0.906758	0.00430429	0.778591
A0A024R4E5	1.25685	1.47372	1.26269	1.00839	0.971636	0.918156	0.725768	0.0043134	1.33109
Q8IV08	0.0862759	0.0776016	0.0819558	0.0675222	0.0576439	0.0649181	0.773224	0.004334	0.0819444
A0A0A0MQW0	0.058684	0.0627261	0.0617047	0.0864485	0.0880018	0.0741337	1.35753	0.00434102	0.0610382
P62241	1.61642	2.05033	1.78798	0.859774	1.10195	1.19122	0.57802	0.00437514	1.81824
P55072	16.8108	17.4982	17.7386	14.5831	14.2599	15.7163	0.856126	0.0043762	17.3492
P04075	27.2445	27.1346	32.2742	18.0557	21.4271	18.1518	0.665118	0.00440011	28.8844
A0A0A0MTC1	0.0144847	0.0135319	0.0152639	0.0112355	0.0106037	0.00880882	0.708127	0.00441862	0.0144268
Q07065	2.36897	3.03961	2.49872	3.54876	3.89728	3.73384	1.41387	0.00442151	2.63577
Q7Z7H8	0.0612636	0.0701877	0.0609022	0.0456268	0.0506029	0.0480624	0.75014	0.0044236	0.0641178
Q02156	0.0148966	0.0118481	0.0112469	0.00723812	0.00444802	0.0063411	0.474506	0.00444485	0.0126639
Q8IYS2	0.0660517	0.0850321	0.0787938	0.100756	0.108372	0.108105	1.38001	0.00445276	0.0766259
Q15012	0.0998226	0.105214	0.101931	0.085898	0.0789387	0.0690568	0.761949	0.0044964	0.102323
O00115	0.268173	0.212969	0.233605	0.163709	0.154073	0.163521	0.673389	0.00451743	0.238249
P24534	0.268128	0.314654	0.405238	0.140973	0.143193	0.104706	0.393587	0.00452246	0.32934
P16278	0.569989	0.551315	0.636481	0.475185	0.438326	0.438261	0.769021	0.0045569	0.585928
Q8IWJ2	0.221915	0.273767	0.293411	0.158661	0.160255	0.166237	0.614824	0.00457509	0.263031
Q9BSF4	0.0947071	0.0909806	0.082409	0.113086	0.110585	0.105331	1.22718	0.00457571	0.0893655
Q7RTS9	0.0813727	0.0788708	0.0751323	0.0926027	0.0938042	0.0872674	1.16271	0.0045944	0.0784586
Q13838	6.09889	5.8281	5.80467	4.98291	4.47129	3.98328	0.757824	0.00460613	5.91055
Q9BQ67	0.0862213	0.0949638	0.0960687	0.0766034	0.0687169	0.0756255	0.796908	0.0046103	0.092418
Q6YN16	0.395157	0.359664	0.396193	0.467665	0.492141	0.445661	1.22107	0.00462226	0.383671
A0A2R8Y5S7	0.426732	0.523467	0.460498	0.302872	0.336728	0.338957	0.69367	0.0046584	0.470232
P52789	0.95198	0.836289	0.868584	1.04818	1.16059	1.1542	1.26577	0.00468223	0.885618
H0Y8C3	0.0383961	0.0399953	0.0267884	0.0615597	0.0845709	0.0701622	2.05641	0.00469088	0.0350599
Q15019	0.135585	0.128205	0.162079	0.0977772	0.0863509	0.08944	0.642377	0.00470611	0.141956
D6RER5	0.0585091	0.0665224	0.0732366	0.0466937	0.045556	0.0460527	0.697552	0.00471865	0.0660894
Q9UMR2	0.268727	0.285021	0.266911	0.217881	0.222231	0.243414	0.8329	0.00471971	0.273553
J3QRV5	0.846171	0.918368	0.79711	0.581025	0.631938	0.688864	0.742423	0.00473	0.853883
O43237	0.165529	0.172191	0.182083	0.134142	0.131723	0.14978	0.799623	0.00474143	0.173267
I3L4C2	0.0744623	0.0702443	0.0836955	0.0540012	0.0339327	0.0410741	0.564829	0.00474872	0.076134
Q02809	0.248377	0.254592	0.236236	0.329123	0.339088	0.290763	1.2973	0.00475875	0.246402
P61163	0.581773	0.520081	0.582095	0.697676	0.726829	0.809223	1.32648	0.00476352	0.561316
F8VV52	0.0310065	0.0265299	0.0322915	0.022032	0.0171276	0.017006	0.625258	0.00478306	0.0299426
A8MXP9	3.71973	3.63009	3.49202	5.08177	5.00985	4.31113	1.32844	0.00478328	3.61394
Q92614	0.0151675	0.0121322	0.0161059	0.00753262	0.00134928	0.00448725	0.308006	0.00480963	0.0144685
O75063	0.0327314	0.0343794	0.0296405	0.0464089	0.0397856	0.0436611	1.34216	0.0048141	0.0322505
Q9BZK7	0.111769	0.120737	0.106803	0.0859952	0.0739783	0.0903593	0.737772	0.00481662	0.113103
K7EL20	0.0162514	0.0184617	0.0221961	0.0116206	0.00980712	0.00993104	0.551031	0.0048231	0.0189698
F8VWB0	0.0113332	0.0137105	0.0160865	0.0552144	0.0392602	0.0348413	3.14406	0.00487399	0.0137101
P61160	0.280564	0.327968	0.299535	0.212645	0.243269	0.223627	0.748338	0.00488139	0.302689
P83731	0.548691	0.485162	0.47852	0.375035	0.410573	0.37813	0.769478	0.00489564	0.504124
F5H442	0.101642	0.0808025	0.09154	0.0634803	0.0587234	0.064556	0.681643	0.00489892	0.0913281
O76021	0.0267987	0.0323564	0.0276463	0.0191717	0.0116739	0.00998534	0.470396	0.00490731	0.0289338
Q8N3J5	0.0621226	0.0551138	0.0721837	0.0389167	0.0358363	0.041847	0.615563	0.00492427	0.06314
P62249	2.45337	2.02949	2.54438	1.61052	1.29866	1.54963	0.634504	0.00492508	2.34241
P31350	0.531355	0.650215	0.459692	0.27088	0.277561	0.3075	0.521514	0.00494888	0.547087
A5YKK6	0.331322	0.344452	0.347639	0.275682	0.205783	0.200579	0.66644	0.00500578	0.341138
A0A3B3ISV9	0.0514064	0.0470246	0.0575915	0.0257151	0.0330521	0.0364447	0.610245	0.00501696	0.0520075
Q9H074	0.112151	0.116147	0.123575	0.0869314	0.0701681	0.0921977	0.708486	0.00502596	0.117291
P20700	0.332148	0.39824	0.370837	0.22534	0.257807	0.278507	0.691643	0.00503671	0.367075
J3KQ48	0.487229	0.42791	0.437965	0.538653	0.531884	0.559118	1.20438	0.00504484	0.451035
Q13442	0.0703346	0.085952	0.0904942	0.0388327	0.0518563	0.0523027	0.579428	0.00504997	0.0822603
O60437	1.07269	1.22432	1.12861	0.941742	0.876149	0.935337	0.803717	0.005096	1.14187
P62633	0.302816	0.278231	0.319387	0.211766	0.224043	0.163627	0.665719	0.00514556	0.300145
Q14103	3.43147	3.1762	3.18654	3.71963	4.11493	4.13638	1.22225	0.00516798	3.26474
Q8NFH8	0.00866111	0.0104374	0.00761053	0.00520166	0.00252456	0.00336563	0.415284	0.0051834	0.00890303
A0PJW6	0.0221227	0.0207053	0.0196202	0.0391777	0.040526	0.0298013	1.75353	0.00522064	0.0208161
O95219	0.0565917	0.0490636	0.0397924	0.0705647	0.0699846	0.0758554	1.48785	0.0052317	0.0484826
Q9Y224	0.246321	0.266349	0.285051	0.201273	0.207564	0.170404	0.72612	0.00523374	0.265907
Q6AI08	0.142493	0.131103	0.139828	0.11106	0.0805898	0.0920011	0.686102	0.00525236	0.137808
E7ER68	0.0731907	0.0736932	0.0767218	0.0556471	0.0632568	0.04979	0.754425	0.00533786	0.0745352
P23258	0.0224176	0.0249856	0.0306379	0.0143158	0.0145211	0.0157463	0.57128	0.00533952	0.0260137
Q15427	0.233027	0.256436	0.261851	0.210644	0.183112	0.180719	0.764626	0.0053474	0.250438
G3V4K3	0.0116307	0.0126013	0.00971143	0.00657398	0.00637905	0.00787535	0.613621	0.00538915	0.0113145
H0YDT6	0.276847	0.245491	0.341847	0.171253	0.108827	0.108964	0.450186	0.00539983	0.288062
P63241	1.62474	1.77662	1.86936	1.41093	1.38368	1.21893	0.76148	0.00542043	1.7569
P46779	1.20477	0.979075	0.94206	0.710237	0.61085	0.590552	0.611548	0.00543131	1.04197
P32969	1.199	1.21591	1.47531	0.878972	0.885443	0.72139	0.638988	0.00545486	1.29674
G5E9W8	0.079332	0.0727905	0.0697103	0.0613744	0.0552176	0.0519811	0.759911	0.00545501	0.0739443
O95758	0.33067	0.319587	0.322331	0.296917	0.280112	0.265563	0.866339	0.00545647	0.324196
Q5BKZ1	0.0567296	0.0639612	0.0543361	0.0800499	0.104612	0.0936583	1.59015	0.00545854	0.0583423
Q16181	0.21749	0.245659	0.233317	0.154593	0.191728	0.161519	0.729166	0.00546908	0.232155
Q92616	4.05545	3.5825	4.18186	3.15834	2.72125	2.60308	0.717667	0.00551614	3.93993
Q96EY5	0.0210322	0.0216648	0.0192107	0.0142851	0.0129346	0.0167504	0.710252	0.00553587	0.0206359
P17858	0.742506	0.657547	0.705786	0.573481	0.571212	0.500174	0.781098	0.00555927	0.701946
Q6VY07	0.0177522	0.0181877	0.022548	0.0104899	0.00395001	0.00973256	0.413291	0.00562782	0.019496
Q9P0J0	0.193619	0.186914	0.197489	0.232992	0.256268	0.223835	1.23368	0.00565825	0.192674
B5MC59	0.0356936	0.0322011	0.0339222	0.0256418	0.0234111	0.0174079	0.652748	0.00568925	0.033939
Q9NUL7	0.0404777	0.0394107	0.0405784	0.0349143	0.0285023	0.0287841	0.765361	0.00569412	0.0401556
Q9H2C0	0.0278997	0.04175	0.0210174	0.059957	0.0737376	0.086159	2.42485	0.005705	0.0302223
Q8IXK2	0.071325	0.0745752	0.0773108	0.0540077	0.0643301	0.0591015	0.79494	0.00572041	0.0744037
A0AV96	0.225517	0.231935	0.202916	0.179515	0.158644	0.144733	0.731248	0.00578144	0.220123
Q8N1F7	1.23079	1.28929	1.29025	1.62582	2.01453	1.72996	1.40941	0.00578527	1.27011
P50395	1.17909	1.04113	1.12789	0.936241	0.939294	0.878174	0.822468	0.00579041	1.11604
P42892	1.05269	1.04732	1.06677	0.979237	0.967325	0.904686	0.900362	0.00579089	1.05559
Q96L92	0.236674	0.216758	0.235072	0.186873	0.163837	0.193035	0.789748	0.00580332	0.229501
Q8NDH3	0.134381	0.113086	0.148386	0.0845217	0.0606727	0.0437267	0.477251	0.0058279	0.131951
P50914	0.61997	0.734293	0.582513	0.304867	0.424945	0.416843	0.592044	0.00585186	0.645592
P50552	0.0711519	0.0586897	0.0746709	0.0244367	0.0288885	0.0454351	0.482906	0.00586559	0.0681708
P12004	0.187342	0.205024	0.179742	0.352119	0.497035	0.357044	2.10834	0.00586872	0.190703
Q6PL18	0.0244897	0.0246365	0.0277984	0.0202737	0.0174277	0.0202932	0.753915	0.00591585	0.0256415
P62330	1.3633	1.25317	1.44434	1.01844	0.992319	1.13121	0.773727	0.0059274	1.35361
A0A087WZ13	0.164419	0.181998	0.172441	0.149579	0.129086	0.130174	0.787959	0.00594181	0.172953
P18887	0.0302198	0.0260218	0.0266432	0.0215446	0.0176746	0.0206315	0.722095	0.00594529	0.0276283
Q10567	1.6447	1.49742	1.76539	1.29392	1.31438	1.23305	0.782748	0.00596324	1.63584
A0A087WVQ6	14.6387	13.902	13.4666	11.6904	11.5451	9.86133	0.787883	0.00597486	14.0024
A0A5H1ZRP4	0.204631	0.176539	0.226966	0.140613	0.134945	0.139959	0.683263	0.00599152	0.202712
P62888	1.62937	1.60152	1.85275	1.3486	1.36351	1.29397	0.788034	0.00600304	1.69455
Q9UL40	0.0146575	0.0155541	0.0142063	0.0200547	0.0205193	0.0174366	1.30602	0.00600896	0.014806
Q9BXB5	0.0371832	0.0307554	0.0322497	0.0254233	0.0246916	0.0229515	0.72929	0.00605363	0.0333961
Q15428	0.212041	0.215749	0.228527	0.257095	0.260323	0.240876	1.15538	0.00609106	0.218772
Q6P1L8	0.0537005	0.0468879	0.0523322	0.0417576	0.0391793	0.0352158	0.759562	0.00609251	0.0509735
P07954	3.58767	3.54704	3.4205	3.96898	4.29988	3.93552	1.15624	0.00613316	3.5184
A0A7P0TBA9	0.241439	0.295482	0.305025	0.186067	0.167175	0.201222	0.658551	0.00615647	0.280649
Q96D71	0.118485	0.127001	0.0912104	0.0675552	0.0344817	0.0463781	0.440798	0.00617401	0.112232
Q9Y6I8	0.0393193	0.0298744	0.0296309	0.0488146	0.0458071	0.0471465	1.43454	0.00617656	0.0329416
P46940	2.60834	2.68866	2.71309	2.25076	1.86609	1.68214	0.723962	0.00620808	2.67003
Q9H269	0.191785	0.200207	0.233875	0.158203	0.14792	0.14587	0.722186	0.00621782	0.208622
A0A087WVQ9	27.6199	21.7613	24.6838	18.1165	16.3061	16.4774	0.687232	0.00621811	24.6884
Q7Z406	0.515296	0.622336	0.622594	0.382569	0.43951	0.424942	0.708443	0.00622169	0.586742
P02768	6.2027	6.61431	7.10617	9.4338	8.03843	9.5112	1.35437	0.0062389	6.64106
Q9H6T3	0.0202051	0.0190135	0.0190226	0.0139232	0.0126969	0.00809895	0.596127	0.00624005	0.0194137
Q86TU7	0.0456372	0.0514643	0.03739	0.018352	0.0216673	0.0286343	0.510468	0.00624156	0.0448305
Q8IZ81	0.0974884	0.0901947	0.0949811	0.10744	0.108179	0.102656	1.12598	0.00625778	0.0942214
Q9NUP9	0.227971	0.231786	0.272565	0.145816	0.148222	0.186613	0.656336	0.00625852	0.244108
Q9C0D9	0.173119	0.175364	0.152912	0.115666	0.128953	0.0931035	0.673566	0.006288	0.167132
P18065	0.101288	0.109787	0.0975434	0.0585059	0.0821355	0.0674399	0.674236	0.00629323	0.102873
Q14746	0.0548765	0.0539534	0.0685668	0.0394967	0.0344855	0.0273066	0.570973	0.00633191	0.0591322
O43399	1.02197	1.16746	1.09207	0.874932	0.876148	0.934265	0.818327	0.00638537	1.09383
Q9P2D3	0.0318728	0.0284256	0.0383018	0.0201565	0.0154283	0.00996053	0.461919	0.00641107	0.0328668
Q96QD8	0.0800243	0.0797685	0.0787005	0.0569462	0.0658409	0.0690248	0.804266	0.00643234	0.0794978
P42224	0.0660976	0.0576664	0.0588316	0.0471185	0.0440012	0.0503293	0.774657	0.00645127	0.0608652
A0A7P0T805	0.0094236	0.00685238	0.00782647	0.00487669	0.00317292	0.00443942	0.518164	0.00648593	0.00803415
H3BQZ7	1.82644	1.93755	1.6541	2.13243	2.20166	2.17013	1.20047	0.00649141	1.80603
Q9H910	0.294837	0.365467	0.322829	0.203945	0.204822	0.249354	0.669412	0.00652148	0.327711
F6WIT2	0.0433864	0.0416225	0.0464435	0.0374424	0.0326127	0.0358419	0.805592	0.006533	0.0438174
A0A087WVZ9	0.0840849	0.110086	0.105678	0.0536638	0.0679275	0.0626814	0.614552	0.00654116	0.0999497
P53999	0.0877591	0.0931007	0.0917882	0.0699958	0.0813012	0.0711897	0.816022	0.00655357	0.0908826
Q9BX40	0.112567	0.13182	0.133915	0.0724235	0.0783792	0.0976961	0.656879	0.0066538	0.126101
Q8N465	0.475763	0.534929	0.504854	0.427195	0.39572	0.357779	0.779055	0.00665528	0.505182
A0A7P0TB86	0.0400833	0.030641	0.0323505	0.0222403	0.0113555	0.0140496	0.46224	0.00672706	0.0343583
P18754	0.0654829	0.0692654	0.0739939	0.08337	0.0978173	0.0890262	1.29448	0.00681222	0.0695807
P09132	0.100241	0.103414	0.105527	0.0801879	0.0856537	0.0929233	0.836934	0.00681524	0.103061
P61254	0.967913	0.913895	0.799346	0.411823	0.564717	0.643175	0.604111	0.00682726	0.893718
A0A0D9SF70	0.206543	0.224641	0.217962	0.192585	0.168066	0.174053	0.823703	0.00683237	0.216382
P04066	0.123708	0.144271	0.154908	0.103977	0.103173	0.0976186	0.720685	0.00684393	0.140962
Q9BXB4	0.111788	0.117393	0.130658	0.0797813	0.0975881	0.086378	0.732959	0.00687903	0.119946
Q2TAL8	0.0103766	0.0135837	0.0139388	0.0072672	0.00679783	0.00839192	0.592544	0.00688679	0.0126331
Q8WVT3	0.0472211	0.0482062	0.0549949	0.0350338	0.0340046	0.0225362	0.608784	0.0069552	0.0501407
Q9HD34	0.0915084	0.0801187	0.0984009	0.115863	0.123149	0.111019	1.29628	0.00699917	0.0900093
Q9H845	1.27204	1.3292	1.19056	1.46247	1.556	1.44153	1.17622	0.00703018	1.26393
Q9Y512	0.0211061	0.0175668	0.0127629	0.0273356	0.0321621	0.0277657	1.69655	0.00704656	0.0171453
Q92973	0.228343	0.211156	0.241552	0.326386	0.321259	0.272831	1.35155	0.00708808	0.227017
Q9UKM7	0.137972	0.150609	0.136788	0.159843	0.167788	0.174772	1.1811	0.00709096	0.14179
O43837	2.05311	1.82552	1.92072	2.27471	2.18631	2.22139	1.15227	0.00709277	1.93312
Q8N5N7	0.0558543	0.068732	0.0527573	0.0397552	0.0369176	0.0388546	0.651432	0.00711618	0.0591145
K7EIN2	0.0249912	0.0248647	0.0226799	0.0273266	0.0288525	0.0301475	1.19012	0.0071353	0.0241786
A8MQB8	0.0472982	0.0362665	0.040255	0.00828201	0.0224383	0.0222765	0.428016	0.00715089	0.0412733
A0A1B0GTU7	0.0116095	0.0103791	0.011697	0.00495775	0.00704294	0.00834009	0.603842	0.00715849	0.0112285
Q9Y2Z0	0.0258651	0.0244052	0.0187508	0.0122461	0.0141022	0.0144446	0.59102	0.00720511	0.023007
P62191	0.415307	0.375365	0.410483	0.343443	0.340197	0.308202	0.825741	0.00722506	0.400385
Q08380	1.78426	2.0517	1.80759	1.50386	1.37878	1.53984	0.783633	0.00722687	1.88118
Q9BTX1	0.0173782	0.0186759	0.0165691	0.0206681	0.0243022	0.0240539	1.31167	0.00723501	0.0175411
P11279	3.03459	2.87183	2.88631	2.65322	2.58843	2.73056	0.906684	0.00726723	2.93091
D6RAR4	0.0431401	0.0469557	0.0443411	0.0338061	0.0338872	0.0395241	0.79753	0.00730873	0.0448123
Q96HP0	0.116685	0.100995	0.105353	0.090273	0.0844603	0.0801952	0.789173	0.00732036	0.107677
Q02338	1.47977	1.36943	1.46804	1.58387	1.57792	1.62598	1.10899	0.00733895	1.43908
Q8IUR0	0.0958775	0.0935746	0.0960759	0.084531	0.0712084	0.0689214	0.786826	0.00734741	0.095176
Q96BR5	0.0459643	0.056405	0.0546713	0.00572749	0.00735135	0.0319652	0.286831	0.00736295	0.0523469
Q9NZB2	1.71299	1.96263	1.25111	0.747174	0.823045	0.771755	0.475361	0.00736454	1.64224
M0R3D6	1.52643	1.34524	1.20898	0.822339	0.944084	1.00361	0.678823	0.0073679	1.36021
Q14517	0.0198304	0.0142817	0.0168537	0.00988259	0.0110484	0.00923204	0.59183	0.00739226	0.0169886
Q92615	0.666406	0.699732	0.773877	0.583995	0.457761	0.486561	0.714162	0.00739785	0.713338
Q9H3K2	0.0654177	0.0565171	0.0283724	0.102838	0.0921949	0.0977215	1.94771	0.00742401	0.0501024
Q13405	0.170528	0.165644	0.133446	0.113701	0.10153	0.0920053	0.654226	0.00745869	0.156539
Q9UN86	0.159811	0.19259	0.168715	0.0808711	0.101702	0.129112	0.598112	0.00746881	0.173705
P53396	1.00696	0.955697	0.883541	0.739307	0.730039	0.569291	0.716266	0.00747588	0.948734
Q9H6L2	0.0729523	0.0620329	0.0618127	0.0492914	0.0500286	0.0515843	0.766798	0.00747634	0.0655993
P52701	0.204873	0.178572	0.204551	0.162431	0.139751	0.133076	0.740238	0.00747946	0.195999
O60476	0.0336907	0.0387557	0.0335355	0.047741	0.0439073	0.0530415	1.36523	0.00748888	0.0353273
Q99504	0.0147722	0.0154069	0.0182949	0.0103898	0.0110017	0.0122296	0.69359	0.00750839	0.016158
J3KPQ0	0.0405019	0.037571	0.0345825	0.0195728	0.0274172	0.0274228	0.660535	0.00754964	0.0375518
Q8N183	0.0799725	0.088658	0.0818983	0.0682246	0.0731122	0.072156	0.852169	0.00757215	0.0835096
Q14008	0.166081	0.153912	0.189984	0.110259	0.0956584	0.129003	0.656735	0.00760075	0.169992
E9PG40	0.191783	0.257063	0.233033	0.153732	0.150323	0.138369	0.648831	0.00762627	0.227293
Q01968	0.00989584	0.0129576	0.00953549	0.00644122	0.0065813	0.00586794	0.583238	0.00765352	0.0107963
P61513	0.438229	0.34434	0.377466	0.265402	0.284539	0.239942	0.680913	0.00766174	0.386678
Q15819	0.0199727	0.0162476	0.0172288	0.0121539	0.0122912	0.0138831	0.717098	0.00775304	0.0178164
Q8IYB3	0.0193869	0.0231986	0.0191515	0.0149063	0.0114708	0.00886217	0.570796	0.00781176	0.020579
J3KNI1	0.0437876	0.0345356	0.0358712	0.0241808	0.0267321	0.0268139	0.680654	0.00784536	0.0380648
Q9HCS7	0.366725	0.322102	0.296992	0.450037	0.434704	0.401836	1.30509	0.00784769	0.328606
P62857	0.549108	0.702729	0.706504	0.315434	0.426647	0.434873	0.600995	0.00784927	0.65278
Q08722	2.02446	2.08888	1.95816	2.40733	2.50993	2.23242	1.17758	0.00792228	2.02383
O43583	0.0350884	0.0388376	0.0287858	0.0211328	0.0238326	0.020404	0.636436	0.00807187	0.0342373
H0YNG3	0.691391	0.631128	0.633194	0.86658	0.839792	0.746346	1.25413	0.00808773	0.651904
Q9UH62	0.439582	0.426975	0.45537	0.553417	0.525107	0.488548	1.18545	0.00815162	0.440642
O95831	3.40397	3.34955	3.32347	3.69337	3.99828	4.21419	1.18149	0.00815783	3.359
Q9Y3Q3	1.20856	1.20302	1.29617	1.10361	1.11867	1.05228	0.883167	0.00817647	1.23592
Q15223	0.133551	0.123548	0.145452	0.104347	0.111715	0.10649	0.801271	0.00819461	0.134184
Q13617	0.0657508	0.0514346	0.0647678	0.0414418	0.0413642	0.0313519	0.627402	0.00832853	0.0606511
Q8IWZ3	0.113974	0.120472	0.125283	0.100257	0.0753773	0.0902286	0.739063	0.008458	0.11991
P05026	0.969399	0.812767	0.879691	1.07179	1.05202	1.0896	1.20721	0.00847446	0.887286
Q9NVI7	0.160773	0.143767	0.116762	0.193729	0.200466	0.18613	1.37745	0.00850625	0.140434
A0A2R8YGH5	0.0829106	0.0955586	0.0941964	0.0732669	0.0760942	0.0676639	0.795939	0.00850793	0.0908885
Q8NC42	0.0159467	0.0163421	0.014224	0.0116728	0.0126763	0.00990212	0.736385	0.00853751	0.0155042
Q13283	0.848662	0.944736	0.902141	0.788329	0.666791	0.705606	0.801593	0.00854684	0.898513
P19367	12.5704	10.898	11.6322	13.3671	13.9595	14.2863	1.18553	0.00862118	11.7002
H0Y9X1	0.0125979	0.0168598	0.0141291	0.00158538	0.00748707	0.00736081	0.377024	0.00865391	0.0145289
Q9HCM4	0.476215	0.512582	0.431533	0.273024	0.354739	0.360947	0.696113	0.00867502	0.473444
P54619	0.112902	0.0973819	0.113384	0.0862282	0.070689	0.061194	0.673874	0.00867599	0.107889
Q9NPQ8	0.739012	0.623593	0.977932	0.401698	0.350833	0.345767	0.46925	0.00868443	0.780179
Q8N122	0.0339838	0.0226529	0.0282188	0.0170339	0.013831	0.0125108	0.511172	0.00869545	0.0282852
P11498	4.2659	3.98846	3.75249	3.41026	3.22966	3.45356	0.840644	0.0087551	4.00228
Q15643	1.561	1.86524	1.64796	1.38228	1.14736	1.19078	0.733201	0.00877553	1.6914
Q6NVY1	0.464481	0.453099	0.425968	0.492	0.521704	0.539344	1.15593	0.00880206	0.447849
Q06124	0.179096	0.183187	0.176384	0.12565	0.152544	0.15278	0.800076	0.00881621	0.179556
O95340	0.228064	0.193961	0.213081	0.177754	0.154234	0.149675	0.758399	0.00886202	0.211702
Q15631	0.205925	0.203218	0.214038	0.162916	0.1531	0.108554	0.681296	0.00888076	0.207727
Q9UI09	0.0898962	0.0668355	0.0852144	0.124411	0.106962	0.11225	1.42024	0.00890328	0.0806487
E5RIK9	0.0256505	0.0236002	0.0263694	0.0190175	0.0092113	0.0124174	0.537507	0.00891096	0.0252067
Q8NCL4	0.284604	0.3191	0.265885	0.34765	0.383336	0.357994	1.25229	0.00892145	0.289863
Q96RT1	0.410605	0.453718	0.43925	0.378791	0.336056	0.373818	0.835139	0.00899211	0.434524
Q8TD16	0.00861365	0.00593557	0.00629365	0.0111248	0.00972943	0.0111068	1.53343	0.0090148	0.00694763
Q12923	0.0471825	0.0449543	0.0530948	0.0313049	0.0348991	0.039544	0.728133	0.00902392	0.0484105
P04843	6.46811	6.61531	5.82099	7.60941	7.23643	7.23524	1.16804	0.00902869	6.30147
P53990	0.251453	0.302502	0.275383	0.358108	0.349145	0.414539	1.35264	0.00904041	0.276446
A0A7I2V4L7	0.6007	0.492271	0.583928	0.44735	0.385628	0.39481	0.732177	0.00908396	0.558966
J3QRN6	0.19686	0.19633	0.142678	0.115614	0.0642327	0.0858683	0.495859	0.00909002	0.178623
P10909	0.159773	0.231243	0.191366	0.0923844	0.106632	0.123124	0.553141	0.00911493	0.194127
Q15366	4.20532	3.62082	4.21641	3.33377	2.86142	3.07976	0.770182	0.00912655	4.01418
Q8WWM7	0.177811	0.214254	0.194643	0.0945474	0.0855336	0.148652	0.5603	0.00916585	0.195569
O43464	0.266532	0.309091	0.301504	0.246463	0.237397	0.238614	0.823683	0.00919763	0.292376
P55265	0.378593	0.412387	0.402029	0.674718	0.771364	0.537469	1.66265	0.00921504	0.397669
Q9BPX3	0.0596035	0.0680982	0.0909202	0.0376332	0.0354002	0.0375628	0.505879	0.00923574	0.0728739
P00367	1.95926	2.26089	2.02432	2.41567	2.6761	2.77374	1.2596	0.00924409	2.08149
P62140	0.18838	0.181758	0.198128	0.164062	0.169158	0.150248	0.850779	0.00932208	0.189422
P35052	0.199423	0.210552	0.224613	0.172706	0.182777	0.155624	0.805415	0.00936576	0.21153
Q96P70	0.0751843	0.0641521	0.082823	0.0538221	0.0372597	0.0306358	0.547884	0.00940842	0.0740531
P13798	0.0988348	0.0767603	0.0820702	0.114402	0.112148	0.129477	1.38174	0.00942535	0.0858885
Q9UJ70	0.0197879	0.01457	0.0238339	0.046691	0.0352956	0.0331528	1.97862	0.00948149	0.0193973
P04406	38.205	36.8147	41.9053	33.7742	31.3164	32.6736	0.836127	0.00948537	38.975
P82979	0.143981	0.163834	0.123368	0.0335429	0.0850091	0.0812372	0.463352	0.00950643	0.143727
Q9BQP7	0.151342	0.145065	0.142949	0.137871	0.132485	0.135273	0.923236	0.00958328	0.146452
Q6JQN1	0.0171566	0.0216031	0.0198953	0.00194813	0.00922896	0.0115671	0.387761	0.00977764	0.0195517
P59998	0.57016	0.483937	0.543453	0.447614	0.388247	0.369061	0.754231	0.00984676	0.532517
Q9Y5Y6	0.0336428	0.0339988	0.0388268	0.0293238	0.0283755	0.0251672	0.778319	0.00988226	0.0354895
Q15833	0.537843	0.537648	0.51846	0.578977	0.622921	0.657206	1.16635	0.00992649	0.531317
Q7Z3C6	0.217482	0.201762	0.192983	0.175134	0.161697	0.1775	0.840099	0.00994214	0.204076
Q9BY77	0.0413799	0.0457733	0.0341848	0.0226691	0.0286608	0.0271284	0.64661	0.0100978	0.040446
A0A087X1X9	0.0178743	0.0200148	0.01927	0.0160354	0.0170687	0.0158824	0.857021	0.0101168	0.019053
Q2KHT3	0.0257134	0.0207574	0.0246303	0.0180244	0.0178091	0.0148089	0.712259	0.0101358	0.0237003
Q6ZXV5	0.284917	0.269356	0.236646	0.334205	0.324103	0.310025	1.22431	0.0101575	0.26364
Q9P2E9	0.56611	0.640477	0.527178	0.683847	0.771391	0.766165	1.28126	0.0102291	0.577921
E7EQB3	0.0222954	0.0216588	0.0167692	0.0146804	0.0122589	0.0112333	0.628631	0.0102721	0.0202411
Q9Y487	0.604351	0.496792	0.59221	0.445687	0.438919	0.405948	0.762129	0.010297	0.564451
P67809	1.31929	1.47801	1.09141	0.619815	0.857557	0.869408	0.603487	0.0103305	1.29623
P21333	27.5477	28.8721	25.9177	31.3537	31.9862	35.1603	1.1963	0.0103916	27.4459
F5H1Z6	0.207644	0.195251	0.191692	0.165847	0.178561	0.178668	0.87973	0.0104085	0.198196
Q15645	0.0178532	0.0176164	0.0215913	0.0261664	0.0279583	0.0233994	1.35862	0.0105019	0.0190203
P50897	1.38984	1.31462	1.55843	1.16832	1.08417	0.948675	0.750937	0.0106767	1.42096
E7EUI6	4.1133	4.07623	4.17316	4.32256	4.58345	4.68514	1.09937	0.0107052	4.1209
P09669	0.923754	0.792737	0.847009	1.02112	1.16854	1.03665	1.25856	0.0107315	0.8545
A0A1W2PS43	1.68169	1.90274	1.7951	1.36371	1.45967	1.57801	0.818172	0.0107415	1.79318
A0A087WXK5	0.0253581	0.0195635	0.0176067	0.0130428	0.00418739	0.00446803	0.347014	0.0108329	0.0208428
P57740	0.197002	0.205357	0.245371	0.288854	0.28992	0.26144	1.29717	0.0109241	0.21591
Q9Y3U8	0.108903	0.114455	0.0850859	0.0340145	0.0579753	0.0682571	0.519534	0.0109708	0.102815
O75367	0.153796	0.158212	0.155338	0.197513	0.200996	0.171483	1.21964	0.0109867	0.155782
Q9H3S7	0.0783616	0.0796289	0.0519255	0.0991661	0.118777	0.108364	1.55446	0.0109883	0.069972
P02786	13.9137	13.023	13.0196	12.4034	11.8994	11.7311	0.901832	0.0110171	13.3188
A0A7I2V535	0.813937	0.851788	0.719618	1.05993	1.27903	1.0209	1.40854	0.0110567	0.795115
P31937	2.92668	2.72574	3.40813	2.34155	2.22659	2.25476	0.753034	0.0110658	3.02018
Q9NVJ2	1.22584	1.21374	1.27597	1.13773	1.13757	1.04466	0.893531	0.0111338	1.23851
A0A7I2V3T0	1.34799	1.39621	1.42157	1.52375	1.69039	1.5548	1.14479	0.0111707	1.38859
Q9BXW7	1.12047	1.35577	1.50121	0.961856	0.811818	0.908185	0.674266	0.0111765	1.32582
P83111	0.0542407	0.0544334	0.058754	0.0613428	0.0691366	0.0686348	1.18925	0.0111797	0.0558094
F6Y5H0	0.0279671	0.0324478	0.0344569	0.0231956	0.0247872	0.0250989	0.770321	0.011183	0.0316239
Q8NCE2	0.0509225	0.0404602	0.035221	0.02478	0.0256065	0.015913	0.523677	0.0112336	0.0422013
Q9NP58	0.347411	0.331983	0.335731	0.304447	0.297429	0.26187	0.850878	0.0112694	0.338375
Q9NQC3	5.88206	6.53067	5.8426	5.37127	5.09463	5.22415	0.859477	0.0112911	6.08511
Q9H4A6	1.01854	0.985379	0.958249	0.825445	0.841397	0.668303	0.788323	0.0112913	0.98739
Q96KR1	0.16045	0.197635	0.16964	0.223944	0.245134	0.214459	1.29526	0.0113024	0.175908
Q9ULC4	0.201643	0.144996	0.144605	0.0820601	0.102573	0.0918101	0.562739	0.0113119	0.163748
Q9BQG2	0.0823956	0.074775	0.0781185	0.10059	0.087167	0.0980245	1.2146	0.011321	0.0784297
Q8N2K0	0.106085	0.123107	0.126704	0.14703	0.147317	0.137951	1.21467	0.0113235	0.118632
P27348	1.12766	1.55774	1.12639	0.542288	0.723419	0.794113	0.540381	0.0113244	1.2706
Q8NBY1	0.166794	0.178342	0.172497	0.134078	0.119027	0.152836	0.784226	0.0113436	0.172544
H7C2W9	1.29007	1.02459	0.97577	0.559077	0.642598	0.795551	0.60698	0.0113689	1.09681
F5GZS6	26.6496	25.909	27.0212	38.5475	33.2039	31.3652	1.29576	0.0113693	26.5266
P62316	1.77851	1.68809	1.76838	1.93365	2.10004	2.25752	1.20176	0.0113729	1.74499
Q7Z417	0.0131246	0.0222496	0.0186182	0.00778673	0.00736268	0.0094213	0.455077	0.0113974	0.0179975
Q9Y3C4	0.00618675	0.00605878	0.00730774	0.0112898	0.00989184	0.0083819	1.51195	0.011449	0.00651776
P62244	0.292297	0.215802	0.291777	0.189577	0.134128	0.149727	0.591882	0.011473	0.266625
Q9P2R3	0.0261099	0.0278368	0.0305835	0.022042	0.0195216	0.0141016	0.658526	0.0114842	0.0281767
A2IDC6	0.0700663	0.0916915	0.0761601	0.057009	0.0564919	0.0473534	0.676092	0.0115095	0.079306
F5GZP3	0.0141117	0.0139017	0.0136185	0.0194333	0.0186749	0.0157399	1.29343	0.011512	0.0138773
Q8WUM4	0.516462	0.625636	0.552901	0.807469	1.27104	1.13124	1.89366	0.0115713	0.565
P22626	10.7744	12.8996	11.1092	15.1393	21.0389	18.2252	1.56407	0.0115857	11.5944
Q02127	0.0600457	0.0601769	0.0393907	0.0762773	0.077806	0.0817203	1.47734	0.0115865	0.0532044
Q9HBM0	0.207763	0.201825	0.223529	0.177359	0.191682	0.180423	0.867872	0.0116542	0.211039
P22033	0.95139	1.187	1.12695	0.869077	0.639891	0.702661	0.677303	0.0116735	1.08845
Q9Y5X3	0.214646	0.209675	0.213132	0.208008	0.203565	0.203662	0.965145	0.0117175	0.212484
O14874	0.0439413	0.0476205	0.0449025	0.0593317	0.072363	0.0570731	1.38328	0.0117423	0.0454881
Q9H2M9	0.149291	0.15792	0.118998	0.195315	0.199235	0.177102	1.34124	0.011826	0.14207
E9PK91	0.319169	0.271748	0.308374	0.384739	0.342736	0.377765	1.22901	0.0119432	0.299764
O95479	0.0911505	0.0885216	0.101233	0.0780128	0.0818099	0.0755652	0.837961	0.0119437	0.0936352
Q9UIQ6	1.20178	1.03981	1.04407	0.915315	0.79882	0.89086	0.792839	0.0119612	1.09522
Q9HB40	0.0846498	0.0884109	0.111715	0.0661313	0.0661357	0.0574625	0.666241	0.0119855	0.0949254
Q9Y696	0.148549	0.232119	0.151674	0.0868201	0.0654664	0.0817403	0.439617	0.0120184	0.177447
P33992	0.214898	0.204188	0.232186	0.181133	0.149974	0.123282	0.697695	0.012134	0.217091
O95861	0.0141099	0.0142805	0.0129936	0.0188012	0.0165035	0.0160503	1.24094	0.0121469	0.0137947
O94915	0.0310157	0.0250428	0.024362	0.0337666	0.0344065	0.0348239	1.28073	0.0121875	0.0268069
E9PQ61	0.0201996	0.0348654	0.0199843	0.00663472	0.00868707	0.00728848	0.301273	0.0121947	0.0250164
F8WJN3	0.396355	0.398667	0.409492	0.511175	0.527618	0.442946	1.23016	0.0122011	0.401505
Q07960	0.205639	0.220474	0.206357	0.266678	0.231745	0.266031	1.20868	0.012255	0.210823
Q96AE4	2.41318	2.98735	2.39337	3.46273	3.264	3.24778	1.27978	0.0122577	2.59797
G3V346	0.0124971	0.00834822	0.00734281	0.0182011	0.0141061	0.0167883	1.74171	0.0122777	0.00939604
P23381	0.419096	0.411591	0.432975	0.314716	0.348787	0.382812	0.828003	0.0123188	0.421221
Q8TCC3	0.0329741	0.0354014	0.0307576	0.0238947	0.0287228	0.0261535	0.794599	0.0123581	0.0330443
Q0VDF9	0.0466425	0.0325901	0.0484549	0.0271643	0.0232085	0.0223786	0.569761	0.0124063	0.0425625
A0A0A0MT32	0.251067	0.212214	0.256381	0.198935	0.173563	0.162818	0.743845	0.012462	0.239887
F8W914	0.357927	0.321953	0.364782	0.291063	0.247999	0.201795	0.709183	0.0125328	0.348221
P31946	0.435566	0.600743	0.499598	0.251926	0.304348	0.367153	0.601226	0.0125567	0.511969
O95168	0.0937678	0.0962591	0.105026	0.158759	0.151671	0.11867	1.45432	0.0126002	0.0983509
Q6PJT7	0.160061	0.180963	0.165462	0.187124	0.195127	0.197719	1.14509	0.0126221	0.168829
Q9H6L5	0.0781176	0.0829379	0.0818658	0.0743973	0.0659726	0.0624149	0.834776	0.0126462	0.0809737
Q92621	1.03789	1.07597	1.19158	1.5609	1.55958	1.27827	1.33076	0.0126815	1.10182
Q8ND24	0.0175389	0.0176373	0.0159454	0.0151063	0.0120763	0.012399	0.774264	0.0127068	0.0170405
Q9UBX3	0.0213421	0.0233342	0.019747	0.0287082	0.0363966	0.0426093	1.67197	0.0127298	0.0214744
Q13724	1.68372	1.57856	1.42238	2.0673	1.90589	1.81475	1.23551	0.0127629	1.56155
Q86U38	0.0612421	0.0638303	0.0640215	0.0572779	0.0488012	0.0455815	0.802038	0.012856	0.0630313
P62266	2.01691	1.52295	1.6442	1.2773	1.06698	1.17171	0.67823	0.0128705	1.72802
Q9BXJ9	1.18416	1.1247	1.10738	1.01293	0.87781	0.777856	0.781149	0.0128765	1.13875
Q01813	1.34144	1.30538	1.12501	0.977442	1.05932	0.992093	0.80302	0.0128856	1.25728
Q9H9A5	0.0097261	0.0126583	0.0117395	0.0089281	0.00730575	0.00730384	0.689772	0.0129566	0.0113746
A6PW57	0.0156736	0.0160597	0.0192757	0.0108096	0.0121289	0.0136034	0.716382	0.0130384	0.017003
Q5VZK9	0.0122858	0.0118737	0.0177814	0.00862514	0.00465731	0.00510195	0.438341	0.0131122	0.0139803
Q96AG4	3.62467	3.83754	3.2413	4.50749	4.62762	4.07241	1.23394	0.0131483	3.56784
O95714	0.0122084	0.00983571	0.0105793	0.00854165	0.00587826	0.00492445	0.592959	0.0132315	0.0108745
Q9NR31	0.633992	0.651989	0.547143	0.449397	0.515751	0.48104	0.788919	0.0132811	0.611041
P38117	10.1094	10.0844	10.7296	11.1124	11.2568	11.9283	1.10912	0.0133047	10.3078
Q8IXM3	0.191254	0.148423	0.143929	0.112544	0.0929434	0.110471	0.653338	0.013321	0.161202
Q6P2Q9	2.12023	2.05115	1.96022	2.32986	2.31995	2.17696	1.11338	0.0133729	2.04387
O15027	0.406142	0.411632	0.384168	0.348634	0.371423	0.368729	0.905856	0.0134699	0.400647
Q9H078	0.628808	0.709113	0.628772	0.49136	0.533889	0.574252	0.813295	0.0135338	0.655564
Q96ER9	0.0392492	0.0320131	0.0298732	0.0427105	0.043258	0.0463638	1.30847	0.0136084	0.0337118
P37268	0.803552	0.900924	0.820994	0.700007	0.728379	0.753277	0.863864	0.0136248	0.841823
O00232	0.215179	0.254389	0.239205	0.157097	0.195037	0.189194	0.763754	0.0136305	0.236258
Q9Y490	0.510568	0.479193	0.425274	0.401767	0.333567	0.351695	0.7682	0.0136846	0.471678
Q9H5Q4	0.0317207	0.0320557	0.0350153	0.0412381	0.0393324	0.0363113	1.18311	0.0136914	0.0329305
Q6IN85	0.0322884	0.0228039	0.0292986	0.0177077	0.018648	0.0191878	0.65817	0.0137082	0.0281303
O75935	0.0483696	0.0297043	0.0395864	0.0579297	0.0568948	0.067465	1.54929	0.0137647	0.0392201
Q9Y4P3	0.329955	0.324185	0.270142	0.395587	0.390591	0.360849	1.24099	0.0137978	0.308094
Q9UKZ1	0.0272093	0.0373548	0.0437667	0.0225997	0.015757	0.0162471	0.504047	0.0139044	0.0361103
Q13217	0.590905	0.620787	0.640345	0.670077	0.75354	0.765547	1.18203	0.0139447	0.617346
F5GXS2	0.00362085	0.00430867	0.00406855	0.00744914	0.00791507	0.00523892	1.7172	0.0139467	0.00399936
P06280	0.360506	0.371206	0.406232	0.315992	0.295974	0.338605	0.835342	0.0139475	0.379314
F8W726	0.649809	0.665421	0.602611	0.370711	0.394811	0.550599	0.686251	0.0139758	0.639281
K7EKI0	0.135271	0.115081	0.150922	0.103516	0.0907748	0.077673	0.67775	0.0139794	0.133758
P49458	0.126416	0.110378	0.125863	0.104543	0.101648	0.0931793	0.82549	0.0140591	0.120886
Q8WUH6	0.0102208	0.00795969	0.00932612	0.00732939	0.00634048	0.00652196	0.734072	0.0140692	0.00916887
Q9UNF0	0.351365	0.363233	0.285221	0.149586	0.198942	0.255989	0.604626	0.0140972	0.333273
Q96JG6	0.0106403	0.00708628	0.00699944	0.00228188	0.00462903	0.00386987	0.436009	0.0141848	0.00824202
H0YAJ5	0.0242932	0.0200441	0.0209822	0.0148426	0.0171404	0.0176783	0.760282	0.0141894	0.0217732
Q96C19	0.0163789	0.0139006	0.0149699	0.0125421	0.0100509	0.0120963	0.766624	0.0142685	0.0150831
O14979	0.62847	0.70525	0.648922	0.80457	0.971757	0.807259	1.3031	0.0143349	0.66088
Q9Y2R0	0.0621097	0.0621568	0.054054	0.0751328	0.0674106	0.0708343	1.1966	0.0144224	0.0594402
O60493	0.637228	0.566993	0.59973	0.540913	0.523378	0.530166	0.883869	0.0144504	0.601317
Q02978	1.16535	1.01329	0.911801	1.41787	1.28421	1.26694	1.28429	0.0144609	1.03015
H7BXH2	0.00704485	0.0102034	0.0105521	0.0243749	0.0194041	0.0145426	2.09788	0.0144721	0.00926675
A0A087WVM4	0.75722	0.769901	0.614597	0.874617	0.894719	0.875057	1.23471	0.0144726	0.713906
Q8IY81	0.0445722	0.0391896	0.0239815	0.0120174	0.011363	0.0185435	0.389109	0.0144792	0.0359144
O15511	0.077192	0.0510598	0.0638868	0.043032	0.0301113	0.0346245	0.560885	0.0145276	0.0640462
P62993	0.106236	0.129756	0.116516	0.0921417	0.0971842	0.0822297	0.770351	0.014543	0.117503
Q9UJY1	0.211863	0.177485	0.162306	0.140748	0.131778	0.127848	0.725769	0.0145674	0.183885
Q96HU1	0.026867	0.0318973	0.0270567	0.0222689	0.021907	0.0162934	0.704597	0.014592	0.028607
O75503	0.0762951	0.0720788	0.072507	0.0604507	0.0571839	0.068156	0.841135	0.0146198	0.0736269
A0A087X0R6	0.0918517	0.0892763	0.0919011	0.0660823	0.0745672	0.0829831	0.81908	0.0146503	0.0910097
O75531	0.0249129	0.0286723	0.023512	0.0199893	0.0155806	0.010702	0.600176	0.0146629	0.0256991
Q9Y2T7	0.120661	0.0930056	0.0956264	0.0752419	0.0746526	0.0704558	0.712432	0.0147514	0.103098
P50991	2.29413	2.10735	2.40109	2.01106	1.93127	1.97719	0.870188	0.0148085	2.26752
Q9Y3A6	0.451537	0.435975	0.458787	0.390359	0.427191	0.392093	0.898496	0.0148109	0.448766
Q9Y653	0.0981477	0.0824861	0.0882695	0.0756276	0.0625103	0.0543277	0.715743	0.01488	0.0896344
Q8TCJ2	0.457328	0.529687	0.477558	0.586242	0.59634	0.545411	1.17986	0.0149331	0.488191
P78406	0.864902	0.882947	0.941438	0.811527	0.828114	0.815694	0.913006	0.014965	0.896429
P11166	0.296944	0.247768	0.241971	0.184964	0.193492	0.214903	0.754254	0.0150925	0.262228
Q96QE5	0.00768042	0.00586922	0.0108247	0.0212979	0.013889	0.0155409	2.0812	0.0151369	0.00812477
Q15020	0.136245	0.139474	0.122516	0.0963525	0.116247	0.087569	0.753747	0.0151713	0.132745
Q9BYD2	0.251414	0.218749	0.197156	0.172771	0.149474	0.172292	0.741081	0.0152129	0.22244
Q05048	0.103605	0.119738	0.103357	0.167981	0.218338	0.149527	1.64018	0.0152748	0.1089
Q14651	0.535191	0.682166	0.591524	0.74217	0.934012	0.998784	1.4788	0.0153172	0.602961
A0A7I2V5S2	1.72302	2.02368	1.67727	1.52537	1.30193	1.27389	0.756125	0.0153351	1.80799
Q9NRF9	0.0224122	0.0209445	0.0165457	0.0153428	0.0123986	0.0118662	0.661203	0.0153705	0.0199675
A0A6Q8PFL5	0.0274327	0.024083	0.0279042	0.0225575	0.0155835	0.015558	0.676141	0.0153824	0.0264733
P07741	0.0721637	0.0525921	0.0586782	0.0460429	0.0360344	0.0349576	0.638021	0.0154385	0.0611447
Q9Y5K6	0.0801819	0.0591006	0.0702121	0.0537833	0.0409604	0.0365852	0.626885	0.0154742	0.0698315
A0A7P0TAC5	0.0262388	0.0313916	0.023135	0.0164107	0.01467	0.0034338	0.427343	0.0155093	0.0269218
Q9UI12	0.104275	0.0989228	0.102627	0.0868131	0.096248	0.0846131	0.875255	0.0155765	0.101941
A0A669KB89	2.14999	2.23194	1.96887	1.87801	1.87338	1.81242	0.876079	0.015583	2.11693
O94955	0.0291619	0.0290822	0.0328575	0.0233284	0.0101855	0.0182673	0.568391	0.0155917	0.0303672
P52594	0.200986	0.291529	0.209682	0.146756	0.119609	0.142478	0.582232	0.0156226	0.234066
O60869	0.0416546	0.0470454	0.0472917	0.00564808	0.0248495	0.0303299	0.447288	0.0156666	0.0453306
H3BR29	0.07567	0.0734749	0.0788917	0.0689217	0.0578174	0.0531373	0.788805	0.0156724	0.0760122
Q8WUW1	0.0206858	0.0145813	0.0187954	0.0132653	0.00967032	0.00815929	0.575167	0.0156865	0.0180208
F8W733	0.0206167	0.0169981	0.0155967	0.0340917	0.0247071	0.0262528	1.59837	0.0157136	0.0177372
Q96RQ3	1.46345	1.60115	1.44249	1.25709	1.3143	1.36462	0.873293	0.0157621	1.50236
F8W6C2	0.0381104	0.0294874	0.030867	0.024979	0.0187427	0.0231028	0.678664	0.0157627	0.0328216
O00422	0.128749	0.131343	0.124493	0.137924	0.158186	0.148607	1.15635	0.0158115	0.128195
D6RBZ0	2.52622	2.75158	2.79175	2.98935	3.49906	3.61957	1.25261	0.0159226	2.68985
P61081	0.291876	0.285906	0.287985	0.208231	0.231701	0.265083	0.814324	0.0159815	0.288589
Q9UBB4	0.0272115	0.0242658	0.0241822	0.0212231	0.0216037	0.0178974	0.802597	0.0160111	0.0252198
Q9BZE4	0.166989	0.193229	0.173077	0.151373	0.110104	0.0984242	0.674863	0.0160353	0.177765
Q9Y2Z9	0.196133	0.167423	0.173273	0.154296	0.148518	0.139354	0.823666	0.0160425	0.178943
A0A0C4DGB5	0.125987	0.16314	0.127123	0.0975111	0.0843522	0.103908	0.686539	0.0160759	0.13875
Q96A35	0.117634	0.149393	0.101938	0.0564678	0.0726432	0.0841418	0.577976	0.0160858	0.122988
A0A7P0TB24	0.0797855	0.0773969	0.0825797	0.0758727	0.0697781	0.0698892	0.898974	0.0161754	0.0799207
P43304	4.93973	4.9433	5.20077	5.4121	5.29736	5.29082	1.06076	0.0161928	5.02793
Q96PK6	0.342952	0.338446	0.260613	0.383106	0.447446	0.428084	1.33612	0.0162142	0.314004
Q9H0A0	0.0377773	0.0397426	0.0412271	0.0522475	0.0546066	0.0440836	1.27109	0.0162675	0.0395823
Q6UX53	0.0412432	0.0453807	0.0427197	0.0474569	0.0509314	0.04729	1.12629	0.0162704	0.0431146
P14209	0.120837	0.122211	0.110914	0.096257	0.108488	0.100603	0.86266	0.0162918	0.117987
A2A2L5	0.0162437	0.0242468	0.0193336	0.0112711	0.0116397	0.0135118	0.608827	0.0163185	0.0199414
A0A7P0T8Y5	0.0240015	0.0300175	0.0253878	0.0172756	0.0194447	0.0215448	0.733755	0.0163327	0.0264689
P34897	13.5519	12.5251	14.9573	16.1502	16.6035	15.604	1.17847	0.016385	13.6781
Q12955	0.0786009	0.0751226	0.0669056	0.0535899	0.0519875	0.0645526	0.771113	0.0163977	0.073543
A0A7P0RGI5	0.0129135	0.0112367	0.0117082	0.0103987	0.0101814	0.010426	0.86468	0.0164273	0.0119528
Q9NQG5	0.0707997	0.0863205	0.0845027	0.0639571	0.059525	0.0669342	0.788072	0.0166097	0.080541
P39023	2.3917	2.30927	2.11534	1.50279	2.01585	1.55657	0.744568	0.0166951	2.2721
Q9P0V3	0.00937944	0.00842119	0.00809022	0.00632504	0.00571023	0.00753728	0.755964	0.016703	0.00863028
I3L4G0	0.0287362	0.026651	0.0312628	0.0229929	0.0213777	0.0253842	0.805018	0.0167332	0.0288833
Q9Y6X5	0.164228	0.140624	0.132025	0.121726	0.100489	0.0975863	0.732016	0.0167626	0.145626
Q06323	0.254287	0.220807	0.241192	0.206285	0.190936	0.16041	0.778502	0.0167754	0.238762
Q9BQA1	0.107048	0.0867648	0.0999558	0.0810024	0.0715093	0.0597184	0.72244	0.0168245	0.0979228
P60174	1.1878	1.06153	0.922086	0.82481	0.760605	0.826733	0.760592	0.0168741	1.05714
G3V0I5	1.02827	0.941492	0.942143	1.07646	1.05875	1.14316	1.12585	0.0170329	0.970634
Q5JPE7	2.66716	2.4731	2.41918	2.89208	2.91573	2.70493	1.12611	0.017101	2.51981
B8ZZW5	0.213421	0.184399	0.177242	0.162093	0.125853	0.113111	0.697415	0.0171479	0.191687
Q15262	0.147544	0.133368	0.154149	0.122336	0.0755332	0.0965224	0.676665	0.0171599	0.145021
Q14204	4.76351	4.91406	4.64555	4.45748	3.88392	4.23802	0.878261	0.0171875	4.77437
Q5SRE5	0.291828	0.258806	0.301435	0.41971	0.387962	0.327598	1.33237	0.0172089	0.284023
A0A7I2V4E4	0.264338	0.306967	0.302436	0.160661	0.239703	0.217317	0.706938	0.0173203	0.291247
P01024	0.0266586	0.0260612	0.0305639	0.0315218	0.0376362	0.0379812	1.28644	0.0173496	0.0277612
Q96S52	0.597558	0.520585	0.530012	0.622575	0.664388	0.623906	1.1594	0.0173579	0.549385
Q92879	0.286374	0.254764	0.281664	0.309332	0.305727	0.302441	1.11509	0.017383	0.274267
P36551	0.788328	0.780279	0.913584	0.716078	0.597045	0.648906	0.790442	0.0174289	0.827397
P34932	0.92848	0.988486	0.997598	0.801651	0.766715	0.905045	0.848639	0.0174436	0.971521
Q9BV94	0.0197228	0.0189598	0.0213066	0.0216762	0.0231093	0.0231859	1.13306	0.0174493	0.0199964
Q9P000	0.0454444	0.0328335	0.03578	0.0268727	0.024796	0.0173285	0.604931	0.0174501	0.0380193
Q70UQ0	0.0780047	0.0939356	0.0956799	0.109463	0.112772	0.103789	1.21824	0.0174677	0.0892067
O95433	0.0541489	0.0581072	0.0466829	0.029406	0.0415884	0.0400649	0.698755	0.0174945	0.0529797
O96011	0.0357463	0.0429759	0.0278836	0.0540845	0.0546833	0.0462015	1.45367	0.0175263	0.0355353
P27694	0.164106	0.184157	0.182826	0.125655	0.145766	0.15605	0.804896	0.0175496	0.17703
Q14061	0.0465703	0.0909254	0.0678612	0.00418314	0.0169248	0.0359687	0.277939	0.0175892	0.0684523
Q8NCC3	0.160845	0.140202	0.165592	0.124649	0.121817	0.136184	0.820014	0.0176065	0.155546
A0A6Q8PFJ4	0.0635399	0.0621905	0.0542332	0.0670527	0.0759841	0.0762549	1.21853	0.0176367	0.0599878
Q6P587	0.375044	0.362224	0.396993	0.464287	0.501028	0.416754	1.21848	0.0176565	0.378087
Q9NQH7	0.215948	0.217199	0.237485	0.257026	0.251898	0.289285	1.19023	0.0177441	0.223544
Q9P2I0	0.0183616	0.02139	0.0194762	0.0337101	0.0375676	0.0246711	1.62	0.0177567	0.0197426
A0A0C4DG89	0.392703	0.377536	0.41511	0.355304	0.362726	0.330596	0.884656	0.0177715	0.395116
O15144	0.487765	0.432923	0.502141	0.401319	0.388079	0.314935	0.776153	0.0179581	0.474276
Q5BJF2	0.158481	0.14892	0.148571	0.178821	0.180626	0.161348	1.14216	0.0179687	0.151991
A0A3B3IRQ8	0.12428	0.113937	0.148551	0.0924674	0.0909693	0.102212	0.738551	0.0179799	0.128923
P33121	0.117513	0.107691	0.114704	0.0906631	0.105475	0.0930659	0.850831	0.017992	0.113303
P12236	1.94204	1.81919	1.76052	2.78778	2.49736	2.11621	1.3404	0.0179935	1.84058
Q5TH30	0.0425883	0.0248482	0.0386871	0.110671	0.0854028	0.0586661	2.40041	0.0180079	0.0353745
O43709	0.0093078	0.0130394	0.0113986	0.00311058	0.00731593	0.00709899	0.519338	0.0180472	0.0112486
Q96BP3	0.0970442	0.094988	0.105284	0.125568	0.109559	0.114883	1.17723	0.0180661	0.0991053
O95685	0.0503919	0.046375	0.0437039	0.0341155	0.0389254	0.024766	0.696279	0.0181267	0.0468236
H7C0X4	0.0645366	0.0508999	0.0685538	0.0896457	0.0894173	0.0739963	1.3754	0.0182118	0.0613301
P20340	3.39593	3.4758	3.57971	3.76338	3.81111	4.17414	1.12412	0.018386	3.48381
Q92896	1.20275	1.2981	1.23347	1.34432	1.52755	1.4186	1.14893	0.0184512	1.24477
P98194	0.259729	0.255752	0.258929	0.227685	0.230082	0.250092	0.914062	0.0184967	0.258137
D6RG13	156.11	132.633	148.376	201.089	166.323	181.949	1.25677	0.0186955	145.706
Q14019	0.00663047	0.00546578	0.0050884	0.00461816	0.00350711	0.00381411	0.69477	0.0187121	0.00572822
P02794	0.0872455	0.0906406	0.0902639	0.0705412	0.0827245	0.0644172	0.811795	0.018719	0.0893833
P51659	2.22644	2.26344	2.10593	2.43878	2.48214	2.31308	1.09676	0.0188173	2.1986
P31943	7.15047	7.47523	7.16164	7.63521	8.5649	8.32358	1.12559	0.0188477	7.26245
P56545	0.541424	0.552089	0.505792	0.496865	0.47973	0.486369	0.914749	0.0188582	0.533102
B5MD46	0.00833356	0.00565038	0.00863962	0.00529607	0.00265546	0.00335183	0.499628	0.0189271	0.00754119
Q96DI7	0.313698	0.26521	0.307938	0.376508	0.355426	0.334217	1.20218	0.0189342	0.295615
Q9UGP8	0.662145	0.699436	0.564245	0.992252	0.912459	0.755799	1.38149	0.0190201	0.641942
Q13151	0.658147	0.730496	0.699507	1.05152	0.965736	0.792792	1.34571	0.0190319	0.69605
Q7Z3B4	0.674433	0.712856	0.912902	0.944837	1.05175	1.06006	1.32887	0.0190398	0.76673
O75976	0.357332	0.42749	0.362547	0.321333	0.30701	0.270365	0.783277	0.0190544	0.382456
H0Y938	0.806368	0.867287	0.788879	0.882608	0.975333	0.931934	1.13293	0.0190659	0.820845
Q9BZL4	0.0502411	0.0705685	0.0561185	0.0323791	0.035237	0.0446108	0.634308	0.0190825	0.058976
P57772	0.0165809	0.0172674	0.0146415	0.0108204	0.00470618	0.0116815	0.561108	0.0191691	0.0161633
E9PFT6	0.0600249	0.0454498	0.0432089	0.0929267	0.0949403	0.0639497	1.69364	0.0192322	0.0495612
F5H5D3	3.62333	3.56619	4.20165	4.61604	4.63639	4.27457	1.1875	0.0192651	3.79706
O00468	0.167531	0.156582	0.17022	0.148853	0.124866	0.14393	0.844875	0.0192822	0.164777
H0YJ75	0.0418995	0.0414897	0.0440102	0.0400722	0.0345719	0.0364258	0.871825	0.0193282	0.0424665
B7ZKQ9	0.171186	0.169574	0.180096	0.160602	0.130775	0.145684	0.839122	0.0193447	0.173618
O00204	0.0567974	0.0694397	0.0596057	0.030211	0.0356043	0.0517282	0.632489	0.0193984	0.0619476
Q8N8J7	0.0227599	0.0267202	0.0242118	0.0327118	0.0349705	0.0278327	1.29614	0.0194442	0.024564
Q9P0I2	0.13072	0.146409	0.12431	0.173789	0.1715	0.149119	1.23159	0.0195035	0.133813
P36957	6.4219	6.34782	6.68854	6.98936	6.83677	7.38715	1.09019	0.0196534	6.48608
Q01459	0.0321325	0.0357438	0.0325299	0.0163088	0.0181273	0.0289166	0.630964	0.0196905	0.0334687
P47985	2.77986	2.97246	3.18912	3.26795	3.58148	3.74218	1.18455	0.0197474	2.98048
B4DHE8	0.314676	0.42324	0.400968	0.266608	0.279546	0.288424	0.732803	0.0197878	0.379628
O43290	0.210705	0.196197	0.213469	0.18458	0.180552	0.152674	0.83467	0.0198459	0.206791
A0A7P0T7V2	0.0660937	0.0508672	0.0586107	0.0480928	0.0358503	0.0406946	0.709897	0.0199392	0.0585239
Q8WU20	0.0285908	0.0335386	0.0273609	0.0209805	0.0211348	0.0255944	0.756616	0.0199533	0.0298301
D6RAX7	0.0642273	0.0668648	0.0767558	0.0590577	0.0578122	0.0536593	0.820452	0.019991	0.0692826
A0A6I8PRU0	0.0227221	0.0188585	0.0213719	0.017835	0.0177236	0.0164196	0.825672	0.0199916	0.0209842
P24941	0.149453	0.13149	0.122821	0.0956266	0.102028	0.116432	0.777894	0.0199923	0.134588
Q8TAA9	0.274685	0.268222	0.250671	0.236416	0.24791	0.235381	0.906913	0.0200674	0.264526
Q8WWH5	0.127686	0.120749	0.126525	0.111818	0.10454	0.118237	0.89235	0.020177	0.124987
Q13177	0.129804	0.118413	0.118877	0.11239	0.11127	0.107327	0.901641	0.0201843	0.122365
P51003	0.113513	0.0923128	0.0874503	0.0784805	0.0694423	0.0621116	0.716165	0.020277	0.0977588
Q9H270	0.0232517	0.0352803	0.0346297	0.0205257	0.0177671	0.0191876	0.616997	0.0202915	0.0310539
P18085	0.653974	0.848152	0.665516	0.469007	0.570507	0.506165	0.713069	0.0203332	0.722547
F5GXX5	0.484821	0.537188	0.467719	0.543861	0.601852	0.586522	1.16279	0.0204456	0.496576
Q9UJX6	0.133396	0.121304	0.132484	0.181808	0.185893	0.14383	1.32116	0.0205246	0.129061
Q5JTJ3	0.0305292	0.0341811	0.0298087	0.0241489	0.0281871	0.0219783	0.786237	0.020566	0.0315063
Q9C002	0.0602995	0.0568017	0.0569567	0.0447943	0.0316301	0.0493074	0.722356	0.0205758	0.0580193
P05165	0.418266	0.419327	0.419248	0.490367	0.481765	0.435756	1.12018	0.0205858	0.418947
O75947	0.873309	0.920137	0.775802	0.706895	0.744426	0.6227	0.807248	0.0207038	0.856416
O95373	0.522819	0.572288	0.704525	0.472618	0.407315	0.37176	0.695527	0.0208291	0.599878
Q02083	0.069603	0.0576855	0.0550857	0.0441269	0.049918	0.0458612	0.767138	0.0208402	0.0607914
F2Z393	0.101672	0.0916744	0.100088	0.0887717	0.0882079	0.0888896	0.906058	0.020883	0.0978117
P62318	1.4842	1.37622	1.48863	1.94848	1.93502	1.58054	1.25638	0.0209647	1.44968
Q96I24	0.946064	0.971093	0.880102	0.863913	0.806472	0.844177	0.898938	0.0209858	0.93242
P34059	0.205086	0.182674	0.218187	0.176112	0.127841	0.148459	0.746618	0.0211969	0.201982
P54709	1.20697	1.08524	1.07678	1.24793	1.24334	1.24893	1.11018	0.0212011	1.123
O00212	0.114748	0.125025	0.144868	0.108386	0.0855647	0.0763639	0.702771	0.0213288	0.128213
P24539	2.11551	1.95928	2.00385	2.13301	2.32955	2.27287	1.10805	0.0213364	2.02621
P18077	1.41688	1.09778	1.1548	0.902272	0.929652	0.961012	0.76113	0.0214	1.22315
K7EQA1	0.143552	0.150112	0.164434	0.173596	0.198093	0.174893	1.19316	0.0214106	0.152699
A0A5F9ZHW5	0.0240157	0.02891	0.0262564	0.0217388	0.0224152	0.0224436	0.841069	0.0214722	0.026394
Q9Y584	0.173014	0.147854	0.167653	0.226336	0.203687	0.184378	1.25768	0.0214795	0.16284
P23528	3.48414	3.59961	3.78462	3.83416	4.29168	4.1654	1.13092	0.0214854	3.62279
Q5TEU4	0.0807751	0.0733538	0.0924289	0.0951992	0.101637	0.102403	1.21367	0.0215091	0.0821859
H0YIC4	0.354384	0.293653	0.294687	0.385644	0.362813	0.380227	1.19726	0.0216035	0.314241
P36639	0.0148745	0.0122204	0.0133772	0.0118238	0.00932762	0.00894722	0.743688	0.0216643	0.0134907
Q04917	0.313651	0.438735	0.372521	0.158487	0.24251	0.279197	0.604668	0.021678	0.374969
Q9Y2B0	1.93665	2.75899	2.49606	1.71605	1.74472	1.40507	0.676591	0.0216786	2.39724
A0A3B3ITR6	0.0917498	0.082631	0.0834546	0.0788608	0.0640473	0.0691848	0.82259	0.0217053	0.0859451
Q9BQ95	0.372313	0.329083	0.373228	0.423335	0.398678	0.465458	1.19807	0.0217211	0.358208
Q9Y478	0.026885	0.015818	0.0256327	0.0149778	0.00880151	0.0052298	0.424509	0.021929	0.0227786
P52292	1.04079	0.96949	1.04765	1.35014	1.34581	1.10393	1.24263	0.0219305	1.01931
O76027	0.319595	0.348371	0.325878	0.30196	0.299261	0.310777	0.917648	0.0220219	0.331281
F5H5N2	0.0418114	0.0441051	0.0327491	0.030951	0.028532	0.0235682	0.699875	0.0220272	0.0395552
P06865	0.952581	0.914951	1.09564	0.778411	0.753586	0.866778	0.809529	0.0220651	0.987724
P05141	17.7409	14.2778	12.4139	21.2265	19.2976	18.8627	1.33656	0.0221554	14.8109
Q86TX2	0.217428	0.239543	0.264594	0.204985	0.198745	0.198199	0.834199	0.0222737	0.240522
Q15843	0.0192382	0.050268	0.0426764	0.0068079	0.0111511	0.0120688	0.26767	0.0223014	0.0373942
H7C3Z8	0.0122407	0.0123767	0.0123298	0.0114407	0.00894001	0.0102937	0.830223	0.0223088	0.0123157
Q13263	4.04569	4.37079	4.4592	3.76852	3.96765	3.92915	0.905997	0.0223388	4.29189
O95817	0.441942	0.480513	0.387455	0.367444	0.356711	0.316829	0.794699	0.0224044	0.436637
P63096	0.0186909	0.0189472	0.0173942	0.0124762	0.0164138	0.0104624	0.715078	0.0224266	0.0183441
Q96NY8	0.0914775	0.090086	0.093801	0.0881341	0.0892596	0.0869038	0.95981	0.0224349	0.0917882
Q8N653	0.00775902	0.0137492	0.0173659	0.0236682	0.0192402	0.0269615	1.79734	0.02246	0.012958
Q00325	3.90917	3.19004	2.75229	4.6288	4.43802	4.04853	1.3313	0.0225487	3.28383
Q96C01	0.264923	0.253258	0.262291	0.225362	0.201314	0.144385	0.731687	0.0225896	0.260158
Q6UN15	0.0272239	0.0314716	0.027956	0.0371542	0.0321266	0.0342671	1.19499	0.0226456	0.0288838
Q9HD20	0.8649	0.965064	0.813873	1.00333	1.045	0.998782	1.15253	0.0226521	0.881279
P28070	0.202483	0.216933	0.246678	0.174251	0.192996	0.174886	0.813899	0.0226937	0.222031
O15551	0.657346	0.679552	0.575518	0.731536	0.715633	0.763932	1.15618	0.0227119	0.637472
Q14573	0.525295	0.577249	0.469769	0.455407	0.407259	0.411327	0.810267	0.0227391	0.524105
Q9UJ83	0.132938	0.131536	0.130279	0.120673	0.0865122	0.102556	0.784643	0.0228905	0.131585
Q96CT7	0.0684541	0.0509008	0.0557244	0.0373625	0.0419291	0.0460741	0.716051	0.023133	0.0583598
Q71UM5	0.0366045	0.0514954	0.0382609	0.0181138	0.0275362	0.0299323	0.598146	0.0231422	0.0421203
P09496	0.122232	0.152034	0.102949	0.0599999	0.0720636	0.0950235	0.602009	0.023313	0.125738
Q9NQZ5	0.0165712	0.0164387	0.020349	0.0100317	0.0089792	0.0150332	0.63802	0.0233775	0.0177863
Q96HP4	0.0130048	0.0153848	0.0126494	0.0118113	0.00976754	0.0105532	0.782962	0.0233943	0.0136797
O95487	0.152161	0.13381	0.122991	0.116427	0.109779	0.10251	0.803781	0.0234049	0.136321
P27361	1.26767	1.23744	1.23323	1.06805	1.1459	1.19539	0.911993	0.0234391	1.24611
O95470	0.809957	0.808874	0.691671	0.869965	0.89404	0.885481	1.14671	0.0235866	0.770168
Q96IW7	0.00722983	0.00709868	0.00914696	0.0050392	0.00645824	0.00454712	0.683461	0.0236898	0.00782516
Q8N163	1.07689	0.988623	1.08037	0.985705	0.849801	0.871319	0.860435	0.023742	1.04863
Q99570	0.0174966	0.0131536	0.0158837	0.0126456	0.00852376	0.0106236	0.683221	0.0237607	0.0155113
Q9NTZ6	0.285361	0.269625	0.295059	0.267039	0.251945	0.258128	0.914202	0.02382	0.283348
F5H5P2	0.31975	0.334258	0.326688	0.275974	0.299492	0.311017	0.903932	0.0238761	0.326899
P11142	15.9445	17.0383	16.5154	17.5106	20.7213	20.773	1.19206	0.0239452	16.4994
P49406	0.326758	0.278742	0.251496	0.240848	0.195012	0.194328	0.735346	0.0240211	0.285665
Q8NC60	0.0842001	0.0825155	0.0666923	0.0666326	0.0487854	0.0518246	0.716525	0.0240932	0.0778026
P52948	0.302642	0.300854	0.31662	0.345575	0.408475	0.346566	1.19617	0.024096	0.306705
A0A7I2RVZ4	0.0295871	0.0239388	0.0273352	0.0500934	0.0455398	0.0323023	1.58216	0.0241406	0.0269537
P61981	0.584121	0.805909	0.668453	0.390226	0.502407	0.521362	0.686911	0.0242008	0.686161
Q8NFJ5	0.553711	0.567065	0.544138	0.52104	0.539399	0.532598	0.956828	0.024263	0.554971
Q9H9J2	0.45652	0.451432	0.453255	0.435168	0.398043	0.370926	0.88461	0.0243334	0.453736
P21796	18.0039	15.225	17.1962	18.4557	21.0267	21.6002	1.21135	0.0245404	16.8084
M0R165	0.273686	0.316474	0.226822	0.215609	0.175928	0.187133	0.708301	0.0246161	0.272327
O14672	0.0871051	0.0831082	0.0823135	0.106307	0.0894747	0.0994529	1.16912	0.024716	0.0841756
F5H061	0.00854002	0.00868153	0.0145153	0.00161493	0.00528409	0.00538321	0.387002	0.0247226	0.0105789
Q6ZWT7	0.0213929	0.013551	0.0121089	0.0230055	0.0256473	0.0234538	1.53246	0.024762	0.0156843
P42765	3.25553	3.55924	3.58901	3.84948	4.37713	3.87096	1.16281	0.0247663	3.46793
Q6P1A2	0.0784253	0.086197	0.0766767	0.0892292	0.100586	0.0903345	1.161	0.0247976	0.080433
E7EW05	0.0279525	0.0251423	0.0247078	0.023563	0.0177402	0.0166054	0.744302	0.024838	0.0259342
P17568	0.0544672	0.0524473	0.0529082	0.0597196	0.0782855	0.084863	1.39447	0.0248498	0.0532743
P55060	0.344731	0.265822	0.322026	0.441591	0.406328	0.360877	1.29618	0.024875	0.31086
Q13123	0.0456034	0.0296239	0.0428513	0.0694006	0.0570553	0.0516573	1.50843	0.024968	0.0393595
Q9UK59	0.0154267	0.00888862	0.0117156	0.00806651	0.00459381	0.00533536	0.499452	0.0250793	0.0120103
Q7Z2W9	0.136018	0.129861	0.117465	0.116959	0.106173	0.104608	0.85495	0.025219	0.127781
Q4ZIN3	0.103485	0.0962624	0.100345	0.0937506	0.0740462	0.0717064	0.798098	0.0252207	0.100031
Q9UNK0	0.0328692	0.037437	0.0426263	0.025363	0.0318397	0.027484	0.749888	0.0252435	0.0376442
O75752	0.0167895	0.0208197	0.019074	0.0218511	0.0237745	0.0220063	1.19315	0.0252944	0.0188944
Q16795	0.440952	0.368031	0.340035	0.577387	0.476001	0.473524	1.32888	0.0252959	0.383006
Q96EK6	0.861832	0.794727	0.921598	0.781955	0.716143	0.659694	0.836952	0.0256132	0.859386
O60506	4.90254	5.2692	5.22196	4.26669	4.78571	4.70533	0.893724	0.0256426	5.13124
Q9Y2H0	0.00918425	0.00936812	0.00773836	0.00741614	0.00744441	0.00704754	0.833301	0.0256517	0.00876358
Q6UX07	0.0914778	0.0810367	0.0811596	0.101422	0.102137	0.0911003	1.16157	0.0256963	0.084558
P39748	0.0869465	0.114819	0.1197	0.0650914	0.0859586	0.0724545	0.695267	0.0257965	0.107155
O75380	0.078578	0.0780294	0.0700809	0.0568014	0.0673607	0.0451203	0.746763	0.0259683	0.0755628
Q9UDY2	0.0802308	0.0786147	0.0737607	0.0737806	0.0657246	0.0648635	0.878604	0.0260871	0.0775354
F2Z2E2	0.0124887	0.0173299	0.0165643	0.0124444	0.00742055	0.00930033	0.628795	0.026101	0.0154609
P07737	1.40524	1.1621	1.26266	0.960206	0.995214	1.14082	0.808417	0.0262536	1.27667
O75323	0.0536073	0.0597741	0.0568665	0.060162	0.0661575	0.0676537	1.13936	0.0263111	0.0567493
P16144	1.36808	1.41698	1.31291	1.08103	1.07843	1.29715	0.843493	0.0263657	1.36599
P05387	0.898184	1.14752	1.2479	0.853185	0.78961	0.601526	0.681418	0.0264515	1.09787
P61011	0.517766	0.545833	0.543328	0.49057	0.489421	0.519084	0.932883	0.0264605	0.535642
Q12894	0.0114396	0.00912712	0.0109765	0.00911451	0.00560669	0.00645656	0.671387	0.0265306	0.0105144
Q9NZ32	0.0612184	0.0713137	0.0754986	0.0799322	0.0801981	0.0844124	1.17551	0.0265834	0.0693435
A0A494C0W0	0.393011	0.404073	0.376915	0.325489	0.336086	0.374711	0.882697	0.0266328	0.391333
Q969S9	0.523476	0.529544	0.573274	0.484879	0.26759	0.336812	0.669793	0.026685	0.542098
Q9NYK5	0.238859	0.247687	0.197506	0.194739	0.179708	0.174205	0.80206	0.0267041	0.228017
A0A0A6YYL4	0.141526	0.14172	0.0860406	0.176025	0.172801	0.171584	1.40923	0.0267141	0.123096
P36543	0.263456	0.249137	0.301493	0.203858	0.239358	0.218683	0.813056	0.0267268	0.271362
P12956	1.92446	2.35103	2.31721	1.81279	1.87619	1.7551	0.825774	0.0267764	2.19757
Q8NE01	0.179713	0.182279	0.195021	0.215353	0.212586	0.194557	1.11756	0.0267917	0.185671
O00154	0.0792144	0.0751504	0.0914746	0.096118	0.095387	0.094355	1.16279	0.0269274	0.0819465
Q8WVV9	0.0676014	0.0644791	0.0575322	0.0548194	0.0550337	0.055572	0.872437	0.0269984	0.0632042
P26599	3.97989	3.97732	4.05719	5.20174	5.04143	4.22667	1.20438	0.0270141	4.0048
P13674	1.46012	1.67714	1.61874	1.19934	1.31646	1.45096	0.834053	0.0270231	1.58533
Q86YV9	0.0715195	0.056386	0.0770773	0.0542238	0.0425739	0.050866	0.720371	0.0271494	0.0683276
O60870	0.0140279	0.0126392	0.0148946	0.0121921	0.0121466	0.0108956	0.847759	0.0271542	0.0138539
E7EQB2	0.163623	0.112514	0.108036	0.24091	0.197008	0.168767	1.5792	0.027237	0.128057
Q5T1M5	0.185	0.185894	0.229481	0.167897	0.143289	0.157708	0.781002	0.0274759	0.200125
Q9C0E2	0.149284	0.139258	0.1686	0.132955	0.127049	0.125345	0.842952	0.0274814	0.152381
P49903	0.568233	0.560988	0.613156	0.547756	0.453364	0.443424	0.829065	0.0275917	0.580792
O75489	0.527847	0.551574	0.523988	0.468285	0.473055	0.517753	0.909995	0.0276628	0.534469
H7C2K6	0.0628918	0.0819013	0.068012	0.0561276	0.0569872	0.0460433	0.747905	0.0276758	0.070935
Q9Y3L5	2.23595	2.13972	2.28264	1.94938	2.09493	2.09665	0.9223	0.0277258	2.21944
P33947	0.108425	0.147161	0.119338	0.102576	0.0635438	0.079038	0.653886	0.0277965	0.124975
P21912	1.59737	1.569	1.59913	1.63084	1.79836	1.81725	1.10092	0.0278948	1.5885
Q99538	0.0247822	0.0314189	0.0255241	0.0136226	0.023218	0.0166602	0.654644	0.0279307	0.0272417
O75886	0.0953386	0.243712	0.113086	0.0343849	0.0177373	0.0240799	0.168538	0.0280666	0.150712
P61586	2.74819	2.87445	2.85822	2.96687	3.38998	3.15256	1.12128	0.0280843	2.82695
Q15424	0.131943	0.176015	0.141522	0.183837	0.197956	0.181975	1.25427	0.0280885	0.149827
Q01081	0.553389	0.546368	0.666225	0.450512	0.509355	0.465606	0.807184	0.0281684	0.588661
H0Y8P3	0.0334119	0.0743536	0.0502895	0.0141956	0.0172604	0.0269796	0.369717	0.0282273	0.052685
P52735	0.0673323	0.0825814	0.0912624	0.0405008	0.0574594	0.0641405	0.672126	0.0282871	0.080392
Q9Y3R5	0.0515333	0.0568157	0.0628661	0.0512709	0.0384668	0.0403174	0.7596	0.0283111	0.0570717
Q96CU9	0.0400583	0.0281075	0.0289295	0.0230176	0.0179596	0.0227477	0.656314	0.0283401	0.0323651
Q9GZT3	1.36947	1.08572	1.26061	1.50661	1.46343	1.42823	1.18367	0.0283582	1.2386
A0A669KBH7	0.164339	0.174012	0.157969	0.177071	0.222783	0.220453	1.24981	0.0284041	0.16544
Q9Y6D5	0.022142	0.0165415	0.0205863	0.0165847	0.013543	0.0137219	0.739831	0.0284364	0.0197566
Q5T0D9	0.0525505	0.0603334	0.056605	0.0489427	0.0479863	0.0367651	0.788808	0.028613	0.0564963
E7EPC8	0.0426477	0.0412677	0.0414068	0.0396977	0.0300212	0.0311902	0.805197	0.0287463	0.0417741
P16401	0.0182469	0.0183037	0.0218307	0.0136169	0.0161738	0.0166345	0.795207	0.0289086	0.0194604
Q16134	0.562041	0.559569	0.544502	0.573557	0.622149	0.647748	1.10644	0.0289517	0.555371
J3KQN4	0.0723901	0.100211	0.0673963	0.0329239	0.053772	0.0548886	0.589942	0.0290025	0.0799992
F8W9X7	0.0450273	0.0427003	0.0492835	0.03739	0.0367086	0.0422961	0.849528	0.0290034	0.0456703
Q5JR04	0.101191	0.0828569	0.105798	0.0842325	0.0523715	0.0499054	0.643479	0.0290356	0.0966152
O14966	0.0487887	0.0573181	0.0573381	0.0435969	0.0194377	0.0383118	0.620065	0.0290451	0.0544816
Q5JS37	0.0346928	0.0371512	0.0412505	0.0328572	0.0125214	0.0157788	0.540763	0.0291813	0.0376982
Q96I59	0.411038	0.333494	0.336181	0.309007	0.280803	0.249293	0.776435	0.0293278	0.360238
O95857	0.361656	0.331713	0.299663	0.274774	0.295414	0.255889	0.831872	0.0293517	0.331011
Q8NBU5	0.465355	0.451482	0.369597	0.487803	0.522474	0.548294	1.21154	0.0294327	0.428811
P11047	0.0240166	0.0353065	0.0206508	0.0378815	0.0369478	0.0422744	1.46427	0.0294452	0.026658
P17050	0.0474651	0.0484012	0.0548366	0.0310219	0.0458724	0.032279	0.724428	0.0294819	0.0502343
Q96GK7	0.912798	0.815569	0.869661	0.933408	0.934661	0.969415	1.09217	0.0294966	0.866009
G3V5V3	0.0426398	0.0383749	0.0295183	0.0282801	0.015414	0.024311	0.615247	0.0295756	0.0368443
Q9GZY8	0.154378	0.18661	0.140184	0.115067	0.133963	0.101092	0.727644	0.0295993	0.160391
P68133	2.69673	3.41326	3.35015	3.72399	4.6002	5.46391	1.4575	0.0296063	3.15338
Q9Y678	0.987492	1.03756	1.14556	1.22439	1.17277	1.1664	1.12394	0.0296109	1.05687
P00491	0.086418	0.0648354	0.0885202	0.0621024	0.0558854	0.0608036	0.745668	0.0298556	0.0799245
Q13439	0.0599478	0.0911779	0.109842	0.061017	0.0200977	0.0316936	0.432269	0.0299444	0.0869894
Q9P206	0.0715338	0.0572632	0.0603791	0.0546541	0.0469604	0.0393538	0.74517	0.0301057	0.0630587
Q9GZT8	0.0380766	0.0331935	0.039601	0.0328621	0.0277327	0.0224433	0.748961	0.0301797	0.036957
Q9HDC9	5.45828	5.16331	4.91182	5.7329	5.64965	5.49452	1.0865	0.0302203	5.1778
Q9BVJ7	0.0253746	0.021989	0.023677	0.0216057	0.013336	0.013167	0.6772	0.0303509	0.0236802
Q16864	0.0440488	0.053711	0.0596534	0.0399328	0.0421697	0.0307278	0.716778	0.0303572	0.0524711
P26583	0.162072	0.16713	0.143535	0.0888009	0.135431	0.125259	0.739292	0.0303808	0.157579
Q9UQ13	0.0306131	0.0375878	0.0568345	0.0232526	0.0176181	0.0219029	0.502047	0.0304422	0.0416785
O00754	0.268039	0.189203	0.252934	0.193187	0.146918	0.14916	0.688935	0.0304537	0.236725
Q9NPI6	0.0536162	0.0480198	0.0627849	0.046321	0.0398419	0.0418024	0.778278	0.0306966	0.054807
P14618	4.02904	4.00322	3.69033	3.67615	3.26529	3.52733	0.893042	0.0307126	3.90753
Q9Y3P9	0.00702941	0.00417352	0.00349441	0.00852549	0.00791965	0.00715394	1.60567	0.0309077	0.00489911
O15031	1.45735	1.60295	1.52332	1.64814	1.64781	1.62022	1.07255	0.0309252	1.52787
E9PFP8	0.264675	0.23959	0.286807	0.239722	0.198627	0.212197	0.82236	0.0309857	0.263691
P03915	0.0428618	0.0281841	0.0277004	0.0498076	0.0425408	0.0484182	1.42554	0.0310014	0.0329154
Q9NPD3	0.0395636	0.0268091	0.027322	0.0164635	0.0155503	0.0237844	0.595533	0.0310043	0.0312316
Q8IUH3	0.00811772	0.0085868	0.00786295	0.013617	0.0147784	0.00924381	1.53208	0.0311309	0.00818916
O95486	0.267229	0.23244	0.251292	0.227251	0.180338	0.145679	0.736747	0.0311368	0.25032
O15355	0.0254876	0.0313629	0.031	0.0383945	0.0429585	0.0330074	1.30176	0.031209	0.0292835
Q6PI78	0.22294	0.150605	0.219713	0.250479	0.264217	0.263103	1.31106	0.0312175	0.197753
K7EKE6	7.84357	8.36388	7.89885	7.71447	7.26741	7.51641	0.933295	0.0314288	8.03543
Q16186	0.226673	0.235818	0.227531	0.160789	0.209955	0.201096	0.828727	0.0314291	0.230007
Q05655	1.38792	1.4652	1.19008	1.55119	1.54655	1.57835	1.15653	0.0314344	1.34773
Q9BYD3	0.160599	0.165462	0.190435	0.153116	0.146829	0.139686	0.85118	0.0314464	0.172165
Q9NQ50	0.0969811	0.0803319	0.0640952	0.0513994	0.0521386	0.0611931	0.682376	0.0314731	0.0804694
Q9Y371	0.0800704	0.0757067	0.0819869	0.0760733	0.0711837	0.0723022	0.923433	0.0314851	0.0792547
A8MTY9	0.0315307	0.0222572	0.0249546	0.0210274	0.0176415	0.014339	0.67318	0.0316374	0.0262475
P53621	1.52057	1.60849	1.64866	1.73065	1.74633	1.65748	1.07467	0.0317608	1.59257
Q8N766	1.00403	1.11404	0.978846	1.33895	1.29382	1.10242	1.2061	0.0317624	1.0323
A0A1B0GTG2	3.96538	3.9076	4.36402	4.64974	4.51316	4.35139	1.10438	0.0318759	4.079
P48960	0.00870025	0.00886169	0.00901727	0.0107446	0.0105508	0.00915834	1.14577	0.0318952	0.00885974
Q9Y2A7	0.134525	0.161277	0.166204	0.138409	0.105301	0.107501	0.760189	0.0319265	0.154002
Q16891	1.17062	1.29897	1.12362	1.31239	1.76098	1.85429	1.37138	0.0320673	1.19773
Q8NFU3	0.0531471	0.0418395	0.048261	0.0413075	0.0279631	0.0193222	0.61846	0.0321326	0.0477492
O60563	0.0111693	0.0152297	0.0168577	0.00851252	0.0114443	0.00829227	0.653059	0.0321469	0.0144189
P12235	0.313618	0.242972	0.217471	0.368711	0.349616	0.310351	1.32893	0.0322065	0.258021
Q9Y316	0.075379	0.0636361	0.0648568	0.0610732	0.0550149	0.0561493	0.844832	0.0322833	0.0679573
P30405	0.227646	0.230703	0.290488	0.317926	0.328203	0.285652	1.24431	0.032469	0.249612
Q969F9	0.0108361	0.0106116	0.0157328	0.00891183	0.00785338	0.00724556	0.645791	0.0325969	0.0123935
C9JAZ1	0.0234059	0.0186282	0.0257807	0.0271143	0.0378965	0.031324	1.42056	0.0327856	0.0226049
A0A3B3IU50	0.00703788	0.00551631	0.00645121	0.00549346	0.00447282	0.00502457	0.788768	0.0328823	0.00633513
Q8NBX0	0.120595	0.130949	0.0820347	0.159928	0.13772	0.163472	1.38234	0.0329586	0.111193
P62277	3.04163	2.37597	3.34288	2.39921	1.91389	2.02899	0.723944	0.0329793	2.92016
O00505	0.169133	0.177973	0.207841	0.271675	0.265503	0.203628	1.33491	0.033027	0.184982
A0A0A0MT83	5.06172	4.98852	4.61518	5.14326	5.35177	5.31957	1.07836	0.0330807	4.88847
Q92506	0.0355197	0.0434618	0.0346292	0.0468898	0.0435317	0.0531895	1.26406	0.0330917	0.0378702
Q9UKX7	0.162714	0.153314	0.153317	0.204397	0.198043	0.16405	1.20698	0.033097	0.156449
Q13011	5.70932	6.02267	5.92676	6.49904	6.86752	6.09935	1.10234	0.0331794	5.88625
E9PQR7	0.0173524	0.0218358	0.0260537	0.00851667	0.0179417	0.00900811	0.543615	0.033192	0.0217473
P25685	0.135491	0.147923	0.133469	0.125725	0.126877	0.129387	0.916301	0.0332721	0.138961
P51649	2.31374	2.01345	1.89666	2.27739	2.55297	2.66352	1.20406	0.0332868	2.07462
Q8TBP6	0.00268892	0.00205745	0.00253547	0.00310139	0.00288111	0.00377924	1.34056	0.0333265	0.00242728
P51858	0.119913	0.188549	0.136925	0.0749833	0.0929191	0.107622	0.618619	0.0335549	0.148462
P51991	1.50507	2.22667	1.73705	2.18489	3.2907	2.88867	1.52945	0.0335696	1.82293
P00966	1.08563	1.10111	1.13106	1.19219	1.25467	1.44267	1.17232	0.0336322	1.10593
Q15393	2.74614	2.53434	2.78243	2.93389	3.01012	2.82404	1.08745	0.0336993	2.68764
Q7Z6M4	0.00939961	0.0144909	0.0166488	0.0200132	0.0199881	0.0176408	1.42188	0.0337	0.0135131
Q8WXF1	0.126885	0.151049	0.114071	0.153855	0.198953	0.167641	1.32766	0.0337249	0.130668
F5H7A5	0.0910906	0.117464	0.11532	0.0944511	0.0743381	0.0753804	0.7539	0.033901	0.107958
O60906	0.0399542	0.0346337	0.0368604	0.0496268	0.0453809	0.040057	1.2119	0.0339616	0.0371494
O94855	0.968947	0.927139	0.842025	0.82033	0.832846	0.794319	0.893862	0.0340307	0.912704
O60749	0.423859	0.42675	0.377823	0.379324	0.36504	0.345468	0.887173	0.0341641	0.409477
P04181	7.36096	7.5117	7.82855	9.29456	8.62168	7.91514	1.13789	0.0342533	7.56707
H0YL69	0.308064	0.317621	0.288157	0.268744	0.283589	0.285807	0.917161	0.0343142	0.304614
F8W6I7	4.60139	6.41743	5.78491	6.505	9.7863	8.68592	1.48641	0.0343328	5.60124
Q14764	0.04445	0.02787	0.0561125	0.0263432	0.0165074	0.021233	0.498967	0.034349	0.0428108
P38159	1.03466	1.27554	1.02271	1.23223	1.64847	1.65034	1.35948	0.0344337	1.11097
Q9NQT8	0.0372279	0.0247891	0.0308839	0.0181935	0.0140126	0.0250159	0.615948	0.0344632	0.0309669
F8VQZ7	0.0423091	0.0812213	0.066165	0.0449221	0.0195129	0.022762	0.459668	0.0346478	0.0632318
P31431	0.1122	0.194078	0.129978	0.0469317	0.0925609	0.0852353	0.515128	0.0346722	0.145419
O14662	0.274739	0.273494	0.311803	0.246148	0.24304	0.264993	0.876919	0.034676	0.286679
P45954	1.08688	1.03648	1.16519	1.30938	1.314	1.15001	1.14743	0.0347666	1.09618
Q15029	1.14971	1.12444	1.1513	1.35758	1.28396	1.17681	1.1147	0.0347745	1.14182
Q9H7Z7	0.865948	0.941275	0.822781	0.949245	0.977725	0.965797	1.09991	0.0348198	0.876668
A5PLL7	0.0193444	0.0152426	0.0212633	0.0152472	0.00863186	0.00329862	0.486617	0.0348507	0.0186168
Q96NB2	0.0472044	0.0208899	0.041493	0.0570086	0.058418	0.0539325	1.54543	0.0348611	0.0365291
O75643	2.54946	2.48265	2.55488	3.02109	2.83542	2.61446	1.11651	0.0348654	2.529
A0A0G2JL52	0.123719	0.130338	0.112846	0.101973	0.0967551	0.114363	0.853334	0.0349303	0.122301
Q6NXG1	0.234666	0.272242	0.235463	0.224257	0.195664	0.162782	0.784921	0.034943	0.247457
O14907	0.107085	0.139016	0.137012	0.0680617	0.0868942	0.110306	0.692386	0.0350098	0.127704
Q9UJC3	0.00538374	0.007462	0.00652186	0.00384746	0.0046032	0.00539775	0.71503	0.035015	0.00645587
Q4G0J3	0.0193744	0.024811	0.0245459	0.0170304	0.0182261	0.0194639	0.796149	0.0351131	0.0229104
A0A087X1G7	0.0479919	0.0633327	0.0541676	0.0362846	0.0478468	0.0402414	0.751533	0.0353296	0.0551641
P41208	0.00286069	0.0039592	0.00396196	0.00294456	0.00212048	0.00127929	0.588426	0.0353517	0.00359395
A0A087WUC6	0.830262	0.821661	0.768627	0.842188	1.00056	1.03344	1.18824	0.0353926	0.80685
Q8WXX5	0.155626	0.139106	0.118967	0.0996195	0.111224	0.116838	0.792079	0.0355945	0.1379
O43395	0.184035	0.192266	0.198462	0.205935	0.217636	0.199956	1.08484	0.0356474	0.191588
A0A0A0MTJ9	1.05224	0.913622	1.09541	1.28537	1.15775	1.14036	1.17059	0.0356692	1.02042
P23921	0.0201416	0.0256661	0.0163243	0.0261734	0.0407004	0.0318944	1.58965	0.0358931	0.0207107
Q9NRZ7	0.144128	0.155396	0.149263	0.16305	0.16166	0.15458	1.06797	0.0359307	0.149596
O75694	1.73804	1.61352	1.60372	2.10684	2.0548	1.72352	1.18766	0.036016	1.65176
J3KTA4	2.7895	3.15051	2.77144	3.11679	3.44907	3.28494	1.13079	0.0360229	2.90382
B4DY09	2.61341	2.93139	2.65076	3.73859	3.62726	2.89385	1.25186	0.0360564	2.73185
Q8IWZ8	0.0053044	0.00463146	0.00542878	0.00773703	0.00664184	0.00567121	1.30495	0.0364831	0.00512154
A0A087WU02	0.157808	0.154159	0.141334	0.187532	0.170374	0.161527	1.14589	0.0365274	0.1511
Q13242	0.158402	0.184494	0.154758	0.221566	0.228684	0.17891	1.26425	0.0365432	0.165885
Q9UNS2	0.0336677	0.035263	0.04867	0.0264853	0.0245915	0.0301145	0.690399	0.036582	0.0392002
A0A669KAX9	0.0907093	0.0932113	0.069456	0.0693711	0.0549407	0.0661178	0.751567	0.036834	0.0844589
A0A1W2PR06	0.232934	0.250201	0.260344	0.225905	0.232955	0.21279	0.903387	0.0368845	0.247826
O00629	0.337594	0.331036	0.392219	0.458876	0.446568	0.380353	1.21205	0.0369085	0.353617
Q9UI08	0.0180176	0.0185839	0.0251014	0.0139643	0.0113731	0.016634	0.680217	0.0369315	0.0205677
Q6UW78	0.076825	0.083185	0.0818693	0.095421	0.0839155	0.100398	1.15651	0.0370692	0.0806265
Q86Y39	0.0460069	0.040396	0.0344729	0.0590262	0.056201	0.0449079	1.32479	0.0371118	0.0402919
Q5T0W9	0.0889672	0.0673077	0.0781196	0.0608704	0.048054	0.0661507	0.746925	0.0372388	0.0781315
A0A7I2V2U2	0.00743542	0.00817945	0.00786519	0.00847481	0.0103319	0.00896024	1.18257	0.0373435	0.00782669
P62750	0.473769	0.395071	0.356332	0.21881	0.305248	0.341124	0.706173	0.0374011	0.408391
A0A0A0MQX8	0.103123	0.110762	0.111908	0.152686	0.12897	0.118819	1.22923	0.0374956	0.108598
Q9BVL2	0.176883	0.197926	0.177142	0.227003	0.206778	0.197769	1.14421	0.0376107	0.183984
Q9UN73	0.0211379	0.0240782	0.0237647	0.0179695	0.0215667	0.0194046	0.854452	0.0376159	0.0229936
Q8IYB8	0.00950508	0.01753	0.0157746	0.0196787	0.0194815	0.0238097	1.47093	0.037693	0.0142699
J3KP15	0.268229	0.209607	0.209851	0.254731	0.343646	0.336598	1.35959	0.0377909	0.229229
E9PLN8	0.13923	0.113076	0.107524	0.139428	0.150759	0.143475	1.20518	0.0378239	0.119943
Q9Y4P8	0.0248924	0.0307117	0.0213555	0.0121882	0.0203181	0.00211004	0.449799	0.0379988	0.0256532
Q9UKN8	0.0518368	0.0397671	0.0391101	0.0557476	0.0524415	0.0529413	1.23269	0.0380669	0.0435714
Q96JJ7	0.149588	0.149657	0.148015	0.153838	0.158344	0.170279	1.0787	0.0380779	0.149087
Q9UM00	0.322215	0.262711	0.274408	0.416162	0.338149	0.334783	1.26737	0.0381103	0.286445
H0Y8Z8	0.0441507	0.049803	0.0471512	0.0447394	0.0343209	0.0367995	0.821091	0.0381454	0.0470349
Q99519	0.370905	0.297933	0.342409	0.292607	0.266659	0.289753	0.839576	0.0381932	0.337083
Q86VP1	0.0101405	0.0136511	0.0101738	0.00752881	0.00805851	0.00928785	0.732369	0.0382085	0.0113218
Q5U5X0	0.251917	0.261917	0.280769	0.356831	0.342846	0.277974	1.23037	0.0383249	0.264868
Q9Y619	0.065673	0.0524261	0.0604364	0.0995291	0.087838	0.0660765	1.41957	0.038371	0.0595118
A0A0U1RQM3	0.0938873	0.0887154	0.07792	0.100118	0.0948723	0.105673	1.15408	0.0383712	0.0868409
P46977	1.30062	1.22403	0.95126	1.38177	1.4093	1.4505	1.22028	0.0385914	1.15864
O95299	0.695512	0.757625	0.825137	0.679712	0.677769	0.613053	0.864924	0.0386065	0.759425
O95994	5.89666	4.65336	5.48557	4.58474	3.88794	2.48763	0.683499	0.038842	5.34519
Q8NBJ5	0.816116	0.877363	0.808678	0.874861	0.967027	1.04998	1.15575	0.0388581	0.834052
Q96QU8	0.00967711	0.00707536	0.00575403	0.00568206	0.00395201	0.00343173	0.580534	0.0391884	0.00750217
P58107	0.304831	0.289625	0.391353	0.635762	0.441196	0.430121	1.52877	0.0392201	0.328603
O14562	0.133019	0.129555	0.154624	0.105805	0.124032	0.119814	0.838091	0.0392912	0.139066
Q5HYI8	0.205845	0.209787	0.213473	0.21618	0.26653	0.270281	1.19693	0.0393036	0.209702
O43615	2.13807	2.16339	2.13006	2.00054	2.00599	2.12661	0.953606	0.0393262	2.14384
P33240	0.0920662	0.125668	0.0978256	0.166785	0.148517	0.120286	1.38037	0.0393804	0.105187
Q8NDZ4	0.0654195	0.0758361	0.0601483	0.080582	0.0899335	0.0752295	1.22016	0.0394459	0.0671346
P09622	7.27297	7.13409	6.85432	7.40191	7.31736	7.44812	1.04261	0.0395863	7.08713
Q9NU53	0.0113881	0.0183397	0.0127674	0.00775224	0.0083461	0.0104321	0.624317	0.0397277	0.0141651
P10620	1.08492	0.985814	0.914302	1.09737	1.10801	1.13511	1.11908	0.039878	0.995012
A0A3B3ITW3	0.0680028	0.0762127	0.0696306	0.0999541	0.091248	0.0755904	1.24759	0.0398869	0.071282
D6RIY7	0.0215715	0.0279	0.0159023	0.0344251	0.0360731	0.0266115	1.48546	0.039903	0.0217912
A2A2V1	0.0676196	0.0769504	0.0766046	0.0515801	0.0629632	0.0673615	0.822449	0.0399249	0.0737249
M0R0N4	0.344363	0.242492	0.264568	0.236796	0.173817	0.185539	0.700182	0.040035	0.283808
O00194	0.331351	0.256114	0.347209	0.436469	0.386724	0.361323	1.2673	0.0400846	0.311558
Q8TAE8	0.0536535	0.0512196	0.0312984	0.028689	0.0295285	0.0284016	0.636102	0.0401261	0.0453905
Q7L775	0.00731273	0.0068031	0.0171205	0.00326368	0.00230321	0.00208664	0.24502	0.0402189	0.0104121
Q86VS8	0.00691894	0.00621053	0.00969932	0.00572848	0.00490443	0.00387222	0.635388	0.0402673	0.0076096
P35250	0.00491554	0.0163753	0.0164121	0.00364584	0.00427649	0.00298767	0.289367	0.0404225	0.0125677
P27708	0.312156	0.278662	0.273643	0.409119	0.367747	0.308163	1.25515	0.0405876	0.288154
O94888	0.012896	0.0155427	0.0137487	0.0127731	0.0119375	0.0110744	0.848239	0.0407321	0.0140624
B4DR61	0.472895	0.424925	0.341295	0.474676	0.532744	0.60302	1.29967	0.0407322	0.413039
P48637	0.0195386	0.0163173	0.0214212	0.0149389	0.0131758	0.0166694	0.781884	0.0408208	0.0190924
P21281	0.997719	0.921587	0.984858	0.868114	0.819336	0.581663	0.781331	0.0409237	0.968055
A0A5F9ZH85	0.0118355	0.00993493	0.0110117	0.00823806	0.00742837	0.0102207	0.789671	0.0410599	0.0109274
P15927	0.0834245	0.0668351	0.0883291	0.0603983	0.0645869	0.0667473	0.803611	0.0410723	0.0795296
Q9NXS2	0.0516479	0.0545719	0.0533682	0.0656902	0.066233	0.0545861	1.16869	0.041124	0.053196
O95807	0.0329153	0.0417239	0.0402081	0.022416	0.0284347	0.0340669	0.739395	0.0411738	0.0382824
Q9BYD6	0.227908	0.180981	0.17866	0.1766	0.0837231	0.0681286	0.559019	0.041237	0.19585
Q8NDH2	0.252766	0.247392	0.222024	0.126483	0.175568	0.220832	0.724033	0.0413316	0.240727
J3KMZ9	0.157164	0.147028	0.127568	0.110244	0.118141	0.130675	0.831619	0.0413642	0.14392
Q8TBA6	0.76638	0.886872	0.811593	0.583167	0.675333	0.766951	0.821735	0.0413982	0.821615
Q6NSJ0	0.0460715	0.0519853	0.037807	0.0257407	0.0355776	0.0370699	0.724168	0.0415355	0.0452879
P26368	1.9879	2.16627	2.13485	2.02664	1.7114	1.61773	0.851605	0.0415439	2.09634
Q9BS40	0.0289848	0.030666	0.0310025	0.0238732	0.0283096	0.0278498	0.882843	0.0415564	0.0302177
P09382	1.63081	1.66252	1.92926	1.54308	1.44382	1.09443	0.781476	0.041684	1.74086
Q13505	0.532015	0.494817	0.588679	0.575347	0.63909	0.639308	1.14747	0.0417165	0.538504
O00391	0.0132421	0.0108512	0.00915419	0.00837947	0.00390305	0.00810174	0.613108	0.0418847	0.0110825
Q13740	1.05299	1.10874	1.10359	1.18684	1.17598	1.1092	1.0633	0.0419389	1.08844
Q13895	0.0141882	0.0149324	0.0129967	0.0130922	0.0121752	0.010702	0.854029	0.0420353	0.0140391
Q6UX71	0.063033	0.0465877	0.0549759	0.0485995	0.0376226	0.0332973	0.726135	0.0422104	0.0548656
Q9NP92	0.119023	0.111733	0.0867856	0.0872527	0.0841664	0.0727137	0.768821	0.0422281	0.105847
Q92692	0.713967	0.659235	0.714022	0.725539	0.743999	0.765526	1.07083	0.0423373	0.695741
Q9BTV4	1.92882	1.97977	1.91605	1.99381	1.9744	2.03017	1.02983	0.0424666	1.94155
Q9H6K4	0.0575507	0.0438801	0.050067	0.070026	0.0682471	0.0551452	1.27671	0.0424983	0.0504993
P34896	0.016377	0.0183852	0.017587	0.0138447	0.0157004	0.0163308	0.876343	0.0425043	0.0174498
Q9BSE4	0.0133265	0.0144092	0.011212	0.0144595	0.0178097	0.0208913	1.36492	0.0425545	0.0129826
Q7Z2W4	0.282112	0.365277	0.308187	0.226196	0.264055	0.272006	0.797694	0.0426605	0.318525
P06493	0.055601	0.0768286	0.0596451	0.0399107	0.0530603	0.047639	0.732059	0.0426679	0.0640249
Q9Y2Z4	0.258459	0.243463	0.222356	0.225966	0.164967	0.193624	0.807089	0.0427566	0.241426
Q9UFN0	0.242797	0.202478	0.225119	0.267412	0.278338	0.238353	1.16961	0.0428097	0.223465
Q8NBL1	0.0346546	0.0289445	0.0350774	0.0451034	0.0391919	0.036422	1.22336	0.0428152	0.0328922
Q9Y6Q5	0.656432	0.575113	0.60396	0.5846	0.500597	0.501125	0.864243	0.0431384	0.611835
H3BLV9	0.0275149	0.0260923	0.0389916	0.0244845	0.0187547	0.018724	0.669158	0.0431398	0.0308662
Q7L4E1	0.0106695	0.00817028	0.00914405	0.0127984	0.0102222	0.0121858	1.2581	0.0432406	0.00932795
A6NMQ3	0.0736582	0.0973399	0.092872	0.0636578	0.0780524	0.0549008	0.745106	0.043293	0.0879567
O43808	0.00260533	0.0101155	0.00901992	0.0160739	0.0134682	0.0109632	1.86311	0.0433623	0.00724692
Q10469	0.0974568	0.0847806	0.0976932	0.128961	0.129958	0.0979016	1.27468	0.0434746	0.0933102
Q5VT52	0.0561238	0.0713988	0.0757024	0.106542	0.0918533	0.0762253	1.35131	0.043836	0.0677417
A0A0A0MR02	7.73921	6.27263	6.88067	7.49455	8.53005	8.71629	1.1842	0.0438818	6.96417
Q92600	0.0461098	0.0402598	0.053448	0.0407753	0.0187906	0.0303017	0.642749	0.0439252	0.0466058
Q9Y5Y5	0.0141716	0.0117065	0.0109713	0.0162806	0.0134752	0.0158957	1.23887	0.0440511	0.0122831
Q14694	0.748799	0.828236	1.42514	0.539469	0.48972	0.533705	0.520586	0.04423	1.00073
P50750	0.0195064	0.0331511	0.0275959	0.0128477	0.0175883	0.0198169	0.626178	0.0442709	0.0267511
Q6PI48	0.832428	0.840498	0.788514	0.801554	0.646873	0.627397	0.843337	0.0443675	0.82048
Q6UXG2	4.23571	4.26152	3.57892	3.00119	3.43564	3.65771	0.835907	0.0443755	4.02538
Q9Y4F1	0.141204	0.134578	0.214988	0.111751	0.105373	0.0988503	0.643833	0.0444229	0.16359
A0A087WXD1	0.0400501	0.0399946	0.0351263	0.00927013	0.0293155	0.0298752	0.594427	0.0446252	0.0383904
Q8IV36	0.590616	0.632775	0.522138	0.470659	0.530041	0.500277	0.859898	0.0446752	0.581843
Q96GC5	0.0523312	0.063963	0.0573218	0.0535834	0.0457416	0.0411705	0.809231	0.0447554	0.057872
P86790	0.0100481	0.0160062	0.0148532	0.00716795	0.00624916	0.0113695	0.605919	0.0448667	0.0136358
O95202	1.41568	1.71651	1.36344	1.75499	1.92111	1.68778	1.19313	0.0450379	1.49855
Q14137	0.0240361	0.0323313	0.0288958	0.0244423	0.0186277	0.0225323	0.76941	0.0453303	0.0284211
A0A087WYT3	0.113584	0.0962315	0.096855	0.0960673	0.0653549	0.0552367	0.706487	0.0454116	0.102224
P31146	0.0180014	0.0212054	0.019727	0.0266126	0.0206035	0.0253723	1.23169	0.045422	0.0196446
Q8TB37	0.0377914	0.024253	0.0371166	0.0275628	0.0165301	0.01759	0.622047	0.0454541	0.0330537
Q04721	0.348117	0.390442	0.318055	0.323151	0.265023	0.289455	0.830605	0.045502	0.352205
Q9UIV1	0.0175674	0.0121623	0.0146015	0.0113717	0.0089956	0.0119585	0.729187	0.0455366	0.0147771
Q96IZ0	0.0643598	0.102213	0.0830849	0.0612598	0.0553189	0.0596253	0.705783	0.0457231	0.0832191
P49915	0.547688	0.480444	0.544678	0.459168	0.480349	0.480405	0.902793	0.0457238	0.52427
Q9NTJ3	0.0364554	0.0290265	0.0322342	0.00451182	0.00857333	0.0300872	0.441814	0.0457433	0.032572
P22570	0.666246	0.68171	0.583022	0.695734	0.749084	0.714365	1.11818	0.0457554	0.643659
Q13268	1.74751	1.4861	1.79237	2.01323	1.85921	1.86822	1.1422	0.0457666	1.67533
H3BSG0	0.0106047	0.0125445	0.0164569	0.00927508	0.0097417	0.00913147	0.710705	0.0459904	0.013202
Q8N9U0	0.0228071	0.0195074	0.0225577	0.0205637	0.0127369	0.0141793	0.731897	0.0460337	0.0216241
Q8TB61	0.495076	0.485033	0.423027	0.535226	0.538214	0.499668	1.12114	0.0461245	0.467712
Q9BX59	0.0139797	0.0186189	0.0151118	0.010936	0.00896908	0.0141839	0.714498	0.0463601	0.0159035
C9J3D7	0.157977	0.202271	0.211153	0.142514	0.160532	0.154394	0.800557	0.0463833	0.190467
P10109	0.0922432	0.0939662	0.0869581	0.0870929	0.0661852	0.0530641	0.755369	0.0463868	0.0910558
P17252	0.00513133	0.00597592	0.00834909	0.00787641	0.00960761	0.0091993	1.37145	0.0464073	0.00648545
O15260	3.44712	2.60672	2.90784	2.55059	2.31	2.42071	0.812493	0.0467145	2.98722
Q9Y276	0.144589	0.13155	0.136218	0.157543	0.148232	0.143482	1.08949	0.0469466	0.137452
A0A1X7SBT4	0.0166132	0.0211793	0.0191385	0.015746	0.0163598	0.0113537	0.76337	0.0471808	0.018977
Q14151	0.00323612	0.00377881	0.0034057	0.00364352	0.00586039	0.00579653	1.46828	0.0473447	0.00347354
Q93034	0.00726712	0.00789837	0.0111032	0.0070968	0.00474132	0.00541413	0.656762	0.0473796	0.00875622
Q9NZ01	1.82912	1.57398	1.45034	1.84314	1.98213	1.82271	1.16371	0.0480966	1.61781
Q86U44	0.0388093	0.034836	0.0398515	0.0349269	0.0318794	0.0348328	0.895523	0.0482248	0.0378323
X6R3N0	1.54195	1.32132	1.28757	1.50168	1.69903	1.58675	1.15337	0.0483054	1.38362
Q5T440	0.0180788	0.0191229	0.0166365	0.0172592	0.0136582	0.0124451	0.805423	0.0483505	0.0179461
Q14247	1.31429	1.48552	1.35504	1.04692	1.2469	1.28118	0.860441	0.0484145	1.38495
Q9NQE9	0.112577	0.123233	0.124026	0.131881	0.141854	0.125345	1.10906	0.0484303	0.119946
P52597	1.87657	2.03321	2.16265	1.58309	1.90429	1.77698	0.866927	0.0484853	2.02414
P05386	0.62135	0.72705	0.740293	0.556145	0.571721	0.258881	0.663931	0.0486543	0.696231
Q9BXR0	0.0402773	0.0420216	0.0403977	0.0371154	0.0400403	0.0343889	0.909108	0.0487835	0.0408989
O43688	0.0415638	0.045205	0.0424327	0.0406766	0.0409803	0.0403676	0.944452	0.0489259	0.0430672
Q9BRG1	0.025503	0.0232742	0.0298434	0.0112225	0.0153137	0.0242792	0.646335	0.0489992	0.0262069
Q9H2H9	1.14509	0.94409	0.960969	1.11542	1.17118	1.23075	1.15317	0.0490601	1.01672
O14976	0.0857277	0.0834266	0.0709465	0.066266	0.0725345	0.0515978	0.792993	0.0491841	0.0800336
P48426	0.0558049	0.0299017	0.0246182	0.0172551	0.0180757	0.0115835	0.425239	0.0492214	0.0367749
Q96PU8	0.024961	0.0306102	0.0337706	0.0243104	0.0251095	0.0227522	0.807819	0.0492616	0.0297806
Q9H061	0.0474412	0.0389343	0.0365533	0.0618586	0.0459976	0.0517073	1.29801	0.0493088	0.0409763
B5MCR8	0.0296526	0.0362728	0.032173	0.0288212	0.0292123	0.0252349	0.848825	0.0494054	0.0326995
P20073	0.130848	0.195514	0.125669	0.190071	0.199094	0.214077	1.33452	0.0494455	0.150677
A0A6I8PL42	0.0981099	0.0742683	0.0875979	0.0761795	0.0673084	0.0687859	0.816513	0.0494476	0.0866587
Q9NRY4	0.0527395	0.0522269	0.0483684	0.0372324	0.0348235	0.0499245	0.795517	0.0495236	0.0511116
Q567V2	0.0268962	0.0188272	0.0225828	0.0446593	0.0295867	0.0295916	1.52018	0.0496181	0.0227687
X6R700	0.0595272	0.0667376	0.049174	0.0347131	0.0448891	0.0510746	0.744856	0.0496891	0.0584796
P62995	0.523955	0.582605	0.488967	0.556872	0.735161	0.687279	1.24054	0.0497222	0.531842
O14880	0.122626	0.0941237	0.175482	0.0916189	0.0706002	0.0708574	0.594231	0.0497377	0.130744
P24752	2.06942	1.85745	2.23101	2.43379	2.31408	2.2136	1.1305	0.0498574	2.05263
E9PIE4	0.0350862	0.0378009	0.027013	0.039399	0.0404839	0.0409676	1.20971	0.0498895	0.0333001
Q13868	0.0291399	0.0287588	0.0380697	0.048257	0.0372031	0.039538	1.30249	0.0499008	0.0319895
A0A0A0MRM9	0.282703	0.226015	0.28478	0.216811	0.201348	0.236319	0.824801	0.0500609	0.264499
E7EW32	0.0141681	0.0169594	0.0170064	0.0146341	0.013403	0.01095	0.809973	0.0502246	0.0160446
Q9UGR2	0.0139931	0.00732502	0.00677639	0.0047926	0.0039196	0.00449323	0.470036	0.0502886	0.00936483
P14384	0.0211028	0.0230628	0.0164975	0.0261646	0.0233381	0.0246232	1.22193	0.0503077	0.020221
J3KN66	0.393055	0.371419	0.382416	0.433356	0.387092	0.426915	1.08761	0.0503718	0.382296
Q9UL18	0.00779687	0.00554987	0.00602335	0.00541039	0.00479814	0.00446264	0.757414	0.0505405	0.00645669
P13807	0.169441	0.187687	0.167935	0.168279	0.139352	0.120935	0.816218	0.0506556	0.175021
Q8WVX9	0.135797	0.135597	0.143052	0.196049	0.173509	0.143308	1.23747	0.0506635	0.138149
Q8NFH4	0.0413704	0.0322503	0.0394419	0.0460814	0.0540446	0.0417695	1.25502	0.0508917	0.0376875
P57735	1.20663	1.21213	1.24411	1.07025	1.09401	1.21161	0.921645	0.0509649	1.22096
Q15006	0.407375	0.464157	0.305552	0.462003	0.508841	0.522872	1.269	0.0509822	0.392361
Q9Y5W9	0.0134076	0.015835	0.0118681	0.00997127	0.0114888	0.0116027	0.804236	0.0509928	0.0137036
A0A3B3IU42	0.00507546	0.0175986	0.0197242	0.00241218	0.00612918	0.00408322	0.297762	0.0510157	0.0141327
Q9Y4C2	0.013174	0.018907	0.0124188	0.0107305	0.0111715	0.00630329	0.633829	0.051119	0.0148333
E7EPT4	0.239053	0.260615	0.284642	0.233889	0.23231	0.234793	0.893769	0.0514707	0.261437
J3KS15	0.0771862	0.103421	0.0754148	0.0301648	0.069869	0.0609524	0.628799	0.051579	0.0853405
P32004	0.257515	0.251007	0.246666	0.277196	0.270159	0.254538	1.06185	0.0516097	0.251729
P60520	0.089329	0.0992403	0.110085	0.070616	0.0758684	0.0938906	0.80486	0.0518426	0.0995515
O00410	3.11549	3.07945	3.17268	3.77923	3.43518	3.2093	1.11274	0.0520262	3.12254
Q9NVT9	0.144767	0.121904	0.13347	0.114969	0.110401	0.125096	0.875854	0.0520657	0.13338
Q9BUL8	0.266164	0.256348	0.314573	0.251793	0.238269	0.219339	0.847465	0.0520807	0.279028
Q9H307	0.124612	0.158768	0.100915	0.152391	0.175559	0.170871	1.29802	0.0521052	0.128098
Q9BY11	0.00394279	0.00696939	0.00552772	0.00436058	0.00248867	0.00309641	0.60497	0.0521321	0.00547997
Q15836	0.0260546	0.0373503	0.0348287	0.021041	0.0281713	0.0238853	0.74412	0.0521899	0.0327446
Q6VN20	0.0130595	0.0118139	0.0191125	0.010137	0.00886601	0.0105005	0.670751	0.0523176	0.014662
A0A0G2JIW1	7.84948	8.0934	8.07456	8.22257	9.46711	8.66334	1.09724	0.0524678	8.00581
O14548	0.362289	0.264789	0.28658	0.335522	0.42815	0.403953	1.27797	0.0524773	0.304553
Q9H1A3	0.384334	0.441837	0.452359	0.612806	0.568761	0.442326	1.27012	0.0528936	0.426177
Q9UIJ7	1.2623	1.17149	1.2553	1.26897	1.3049	1.32163	1.05595	0.0529003	1.2297
Q9H488	0.949844	0.952302	0.944515	1.01814	1.09742	0.967538	1.08306	0.0529366	0.948887
O15400	0.322665	0.364609	0.39707	0.280543	0.299971	0.335758	0.845001	0.053	0.361448
Q15459	1.63791	1.66449	1.75722	1.71614	1.87777	1.94389	1.09451	0.05313	1.68654
E9PHY5	0.626279	0.671454	0.670567	0.456531	0.570702	0.62214	0.837969	0.0531313	0.6561
Q8IWB9	0.377229	0.351198	0.347002	0.339741	0.310126	0.340158	0.920586	0.0533144	0.358476
Q96DV4	0.159221	0.142069	0.201915	0.12394	0.137449	0.128324	0.774462	0.0533161	0.167735
Q8NI27	0.0387736	0.0371323	0.0328809	0.0490177	0.0396947	0.0411359	1.1936	0.053483	0.0362623
P12429	0.0479677	0.0739328	0.0645845	0.0770915	0.0748933	0.0895417	1.29515	0.0535277	0.0621616
V9GY39	0.0206141	0.00542029	0.00654995	0.0215013	0.0205336	0.0209338	1.93249	0.0536782	0.0108614
P15531	0.0406347	0.0406306	0.0388284	0.0410458	0.0836211	0.0845785	1.74235	0.0537065	0.0400312
Q9BWQ6	0.0609395	0.0895979	0.083687	0.0321354	0.0587263	0.0627761	0.655943	0.0537148	0.0780748
Q9Y605	0.0360758	0.0404725	0.0495783	0.0353125	0.0321804	0.0189711	0.685534	0.0537558	0.0420422
Q9UKV8	0.060023	0.0634388	0.0671702	0.0620263	0.0532265	0.0520531	0.877638	0.0538596	0.063544
Q9UI30	0.0295839	0.0390958	0.01709	0.016592	0.0118032	0.0166608	0.525312	0.0539122	0.0285899
Q96BW9	0.0199578	0.0290634	0.0210231	0.0252479	0.0460595	0.0519122	1.75917	0.0539602	0.0233481
Q8NFH5	0.0388302	0.0302439	0.0338338	0.0359143	0.0548586	0.0599638	1.46477	0.054036	0.0343026
P30044	3.73769	3.33381	3.68822	3.48377	3.03569	2.94628	0.879739	0.0542039	3.58657
O15294	0.0603442	0.055694	0.066948	0.0577712	0.0418224	0.0304957	0.710924	0.0542151	0.0609954
P49756	0.242434	0.303604	0.330849	0.357099	0.333789	0.353615	1.19115	0.0542686	0.292296
Q2NL82	0.0520969	0.0685112	0.0492302	0.0474626	0.0255016	0.0418318	0.675913	0.0543237	0.0566128
P39656	2.48715	2.14619	2.0976	3.22596	2.68088	2.44254	1.24045	0.0544062	2.24365
O15145	0.358758	0.357914	0.483112	0.300279	0.342453	0.268611	0.759589	0.0544878	0.399928
Q8NI22	0.0179254	0.0190303	0.0163239	0.00763402	0.0171745	0.00445756	0.549291	0.0547302	0.0177599
G3V2S6	0.0386377	0.0288234	0.0379031	0.0291974	0.0267672	0.0293219	0.809445	0.0548133	0.0351214
P61204	0.628626	1.09091	0.703315	0.403479	0.5768	0.508783	0.614591	0.0548908	0.807616
O43747	1.9107	1.77943	1.80998	1.76582	1.74728	1.63065	0.935207	0.0549363	1.83337
E9PHY8	0.00967064	0.00658585	0.00966898	0.00752025	0.00402473	0.0055235	0.658367	0.0550849	0.00864182
Q9P2K2	0.0115188	0.0141408	0.0130163	0.0110406	0.0115901	0.0112848	0.876915	0.055151	0.012892
F8VVM2	0.178517	0.117567	0.186719	0.121177	0.0995038	0.121229	0.708177	0.0552416	0.160934
P10606	2.81872	2.33684	2.78461	2.45026	2.2543	2.06058	0.852016	0.0552891	2.64672
P04844	3.54747	3.53864	3.44075	4.24262	3.88407	3.58414	1.11247	0.0554211	3.50895
P82909	0.434485	0.375968	0.407685	0.311036	0.369647	0.374977	0.866618	0.0555407	0.406046
Q86YS6	0.599264	0.556923	0.564866	0.677293	0.656014	0.581626	1.11265	0.0558734	0.573684
O43264	0.455886	0.389879	0.446588	0.404336	0.376737	0.37021	0.890842	0.0559034	0.430784
Q9UDW1	0.392849	0.391787	0.381089	0.479743	0.503982	0.391557	1.17977	0.0559378	0.388575
Q9Y2Q5	0.228844	0.174517	0.248113	0.190449	0.14183	0.159327	0.754605	0.0559691	0.217158
Q14847	0.265147	0.304992	0.318537	0.254392	0.275605	0.249695	0.877365	0.0561124	0.296225
Q14165	1.18367	1.2794	1.07205	1.23493	1.42138	1.56357	1.1937	0.056117	1.17837
Q07021	1.54828	2.47835	1.91318	1.50733	1.45533	1.27504	0.71344	0.0561374	1.97993
P09497	0.175285	0.183714	0.131034	0.118388	0.139903	0.125138	0.782453	0.056284	0.163344
P18583	0.00588329	0.00812203	0.00639166	0.0109748	0.0083052	0.00809162	1.34194	0.0564917	0.00679899
P16435	8.82847	7.87509	8.03868	9.12554	8.72699	8.81933	1.07799	0.0565896	8.24741
O94906	0.602807	0.595607	0.532537	0.59278	0.678364	0.68698	1.13124	0.0566059	0.576984
Q9Y3B7	0.240372	0.203024	0.166985	0.141329	0.157172	0.172366	0.77143	0.0566393	0.20346
Q8TAT6	0.456179	0.516699	0.450901	0.336388	0.434391	0.424783	0.839711	0.0567549	0.474593
Q7RTV0	0.135138	0.122308	0.135641	0.137098	0.186773	0.160115	1.23124	0.0567597	0.131029
Q8TCE6	0.0187718	0.0240327	0.0213825	0.0195749	0.0172998	0.0166772	0.834309	0.0567931	0.0213957
Q96S06	0.016884	0.0175701	0.0164592	0.0158729	0.0142115	0.00992982	0.785928	0.0568318	0.0169711
Q13136	0.0336009	0.0173688	0.0148842	0.0110929	0.00986896	0.00923338	0.45852	0.0569679	0.0219513
E9PKP7	0.0249668	0.0361193	0.0296153	0.0222039	0.0206669	0.0260275	0.759618	0.0570306	0.0302338
P43487	0.0348538	0.0675309	0.0606284	0.00952297	0.0322553	0.0397666	0.500235	0.0570393	0.0543377
Q5T3Q7	0.00844879	0.00773797	0.00924877	0.0135506	0.00898954	0.011282	1.32972	0.0570494	0.00847851
O14745	0.706015	1.08925	0.716155	0.534324	0.604773	0.598513	0.691884	0.0571491	0.837139
Q8NEM2	0.0129421	0.0135414	0.0106507	0.0103377	0.0111441	0.0099051	0.845229	0.0573464	0.0123781
P43155	0.0143038	0.0116513	0.0127462	0.0155823	0.0156831	0.0136059	1.15942	0.0575637	0.0129004
Q9P0S9	0.0344985	0.0308853	0.0323076	0.017797	0.0315652	0.0102927	0.610647	0.0575897	0.0325638
F6TB26	0.275399	0.287725	0.300388	0.292558	0.328882	0.344883	1.11906	0.0576194	0.287837
P02765	0.513847	0.860097	0.663486	0.874963	0.885639	0.880602	1.29634	0.0576348	0.679144
Q96CM8	1.60912	1.59809	1.44748	1.5084	1.35877	1.33087	0.901894	0.0576459	1.55156
P56937	0.0323385	0.0396266	0.036536	0.0333028	0.0310353	0.0258962	0.831644	0.058002	0.036167
Q9ULR0	0.0133039	0.0124998	0.00526533	0.0157375	0.0203864	0.0140383	1.61455	0.058103	0.0103563
Q9Y5T4	0.0558259	0.0986882	0.0707256	0.0839515	0.136163	0.162112	1.69697	0.0582043	0.0750799
Q9NRK6	0.0299535	0.0214614	0.0290561	0.0375887	0.030841	0.0323064	1.25183	0.0583308	0.0268237
D6RJG9	0.00900285	0.0101822	0.0103952	0.00936941	0.00847266	0.00727006	0.848949	0.0583937	0.00986008
Q8NBM4	0.0847692	0.0874068	0.0767622	0.0765034	0.0751669	0.0776411	0.921158	0.0583943	0.0829794
A0A5F9UP49	0.350919	0.451399	0.328349	0.276935	0.290375	0.322846	0.787283	0.0584404	0.376889
O00214	0.0659713	0.0737272	0.06947	0.064277	0.0545925	0.065603	0.881933	0.0585704	0.0697228
P11217	0.0579573	0.0564	0.0778426	0.0591969	0.0323177	0.035228	0.659431	0.0587003	0.0640666
Q92797	0.0867271	0.0770241	0.092346	0.13721	0.12515	0.0873117	1.36539	0.0588056	0.0853657
B9ZVT1	0.0547037	0.0492373	0.0518761	0.0573453	0.0592787	0.0532993	1.09053	0.0588635	0.051939
A0A2R8Y7C0	1.51913	1.51553	1.97961	2.44925	3.17963	1.85184	1.49189	0.0589101	1.67142
F5H757	0.219735	0.220242	0.216277	0.194513	0.217945	0.202102	0.936467	0.0593038	0.218751
Q92575	0.142347	0.130113	0.148095	0.14854	0.159372	0.150039	1.08892	0.0593375	0.140185
P29353	0.0313513	0.0405693	0.0356572	0.0308901	0.0314963	0.0244125	0.806848	0.0593656	0.0358593
H3BTH4	0.0165688	0.0153672	0.0159359	0.0145566	0.015361	0.01251	0.886274	0.0594499	0.0159573
Q13595	0.0890742	0.108534	0.102511	0.105215	0.118399	0.122326	1.15268	0.0598061	0.10004
P49368	0.920154	0.797084	0.977202	0.84538	0.721793	0.737447	0.855324	0.0598249	0.898147
A0A6Q8PGN5	0.193006	0.176518	0.181864	0.211678	0.325358	0.227075	1.38579	0.0598643	0.183796
A0A1W2PNP0	0.213309	0.204558	0.176207	0.234703	0.299778	0.219506	1.26918	0.060023	0.198025
Q9Y2W1	0.611953	0.596328	0.571898	0.595886	0.740225	0.717981	1.15387	0.0601118	0.593393
O00442	0.0351883	0.0235824	0.0301837	0.0259801	0.0179033	0.0207967	0.727115	0.060114	0.0296515
Q9NZD2	0.0342948	0.033301	0.0284744	0.028123	0.0198654	0.0284123	0.795259	0.0601189	0.0320234
B7Z7P8	0.734385	0.675132	0.708259	0.690784	0.637357	0.58988	0.905677	0.0601435	0.705925
B4DR12	0.0107726	0.00847314	0.00914887	0.0135569	0.0112662	0.0104177	1.24111	0.0602173	0.00946487
A0A096LP25	0.133453	0.0938519	0.0965362	0.0969449	0.0652631	0.0600261	0.686243	0.0602384	0.107947
P08240	0.590448	0.59922	0.538326	0.664771	0.691491	0.587296	1.12475	0.0604457	0.575998
Q16537	0.146593	0.134341	0.12081	0.141064	0.158732	0.156688	1.13626	0.0607026	0.133915
O75874	0.0531201	0.0568655	0.0612466	0.0490959	0.0537968	0.0523036	0.90635	0.0607804	0.0570774
Q92643	0.206863	0.192617	0.145836	0.239782	0.225164	0.204312	1.22729	0.0609882	0.181772
P01034	0.0813621	0.0949038	0.0925761	0.0528676	0.0764875	0.0818132	0.785474	0.0610517	0.089614
E7ETY4	0.0782066	0.0629906	0.0589747	0.0520875	0.0582679	0.0537948	0.820046	0.0610916	0.066724
Q08345	0.0486278	0.0626331	0.0529093	0.0432503	0.0349907	0.0503358	0.783191	0.061125	0.0547234
Q8WW59	2.49812	2.3827	2.3639	2.26516	2.21236	2.38278	0.946937	0.0611459	2.41491
P04155	0.838179	1.01602	0.859585	0.610532	0.872095	0.654414	0.787475	0.0612144	0.904596
P21953	0.292731	0.312909	0.323934	0.381103	0.370641	0.312963	1.14537	0.061313	0.309858
Q13523	0.0912558	0.0807349	0.0818046	0.0830613	0.0635056	0.0667932	0.840678	0.0614057	0.0845984
Q99640	0.155693	0.178964	0.170085	0.158774	0.147517	0.119586	0.843751	0.0614517	0.168247
O95822	0.269461	0.310053	0.248681	0.31033	0.302744	0.343884	1.15547	0.0614907	0.276065
E9PLR7	0.0188079	0.0320347	0.026664	0.00839403	0.0176921	0.0204497	0.600412	0.0615342	0.0258355
Q9H223	0.0305339	0.0393086	0.0373886	0.0321708	0.0248097	0.0300921	0.812009	0.0615882	0.0357437
Q8IXI2	0.0417642	0.033731	0.0331427	0.0571245	0.0447428	0.0403328	1.30894	0.0616486	0.0362126
Q9BUH6	0.00799035	0.00832552	0.00770319	0.00839603	0.0160488	0.012523	1.5391	0.0618067	0.00800635
Q9NY12	0.0275753	0.0242444	0.0235275	0.0279898	0.0269629	0.0279232	1.09992	0.0618512	0.0251157
P25786	0.367711	0.298879	0.325405	0.345882	0.404881	0.40501	1.1651	0.061966	0.330665
O43809	0.391152	0.396962	0.451125	0.495555	0.494189	0.424972	1.1416	0.0620862	0.41308
O75746	0.0341613	0.0380617	0.0324161	0.0751732	0.0470774	0.0425403	1.57485	0.0622693	0.0348797
O00764	0.0130225	0.011444	0.0133783	0.0119429	0.0107177	0.0111473	0.893327	0.0623289	0.0126149
Q5SVS4	0.00968831	0.0148896	0.0176296	0.0236651	0.0203564	0.0164036	1.43162	0.0624086	0.0140691
Q5T2E6	0.0207868	0.0303725	0.0298427	0.0349061	0.0332023	0.0317358	1.23261	0.0624152	0.0270007
P61077	0.511517	0.557263	0.694845	0.512603	0.475794	0.414904	0.795692	0.0624342	0.587875
O14828	0.518734	0.509943	0.515878	0.388257	0.471137	0.495764	0.877377	0.0625213	0.514852
P04040	4.63808	4.53886	4.76892	4.68752	5.2768	5.64392	1.1192	0.0625708	4.64862
Q14011	0.33035	0.367526	0.356431	0.251797	0.302366	0.339465	0.847598	0.0626168	0.351436
A3KMH1	0.712449	0.633837	0.645041	0.650579	0.503154	0.546598	0.853869	0.062626	0.663775
Q96DZ1	0.526085	0.618143	0.532372	0.580761	0.662571	0.68993	1.15309	0.0626303	0.558867
E7ENQ1	0.0209708	0.0136927	0.0195237	0.015406	0.0120168	0.0124749	0.736293	0.0627285	0.0180624
O43639	0.0183111	0.0180844	0.016816	0.0157755	0.0147337	0.00762785	0.716708	0.0628207	0.0177372
Q8NBM8	0.238118	0.19612	0.193032	0.257535	0.229676	0.236993	1.15453	0.0630859	0.20909
P68036	0.0684195	0.0891733	0.094497	0.0737201	0.0432297	0.0653536	0.723168	0.0632629	0.0840299
O95182	0.0617199	0.038266	0.0433622	0.0580779	0.061049	0.0718557	1.3323	0.0634905	0.0477827
Q15847	0.0716671	0.0818392	0.0581355	0.0550986	0.0589166	0.0575274	0.810533	0.0635129	0.0705473
O95298	0.0837198	0.0970162	0.0797796	0.0875417	0.130496	0.138445	1.36837	0.0635271	0.0868385
P04792	2.68745	2.66145	2.52306	3.44331	5.92612	3.36175	1.61728	0.0635452	2.62399
J3KTL2	1.22643	1.47577	1.44915	1.42037	2.30654	1.98389	1.37565	0.0636373	1.38378
O60826	0.173381	0.174796	0.152049	0.150834	0.120192	0.154025	0.849717	0.0636856	0.166742
Q9Y5L4	0.124367	0.107788	0.144034	0.119824	0.0785046	0.0621727	0.692475	0.0637524	0.125396
Q9NTX5	0.24235	0.234722	0.212493	0.203813	0.215233	0.214732	0.919099	0.0638536	0.229855
P56962	0.0207238	0.0390712	0.0354005	0.021245	0.0224914	0.0185962	0.654786	0.0640353	0.0317318
Q9NUM4	0.14207	0.182238	0.14884	0.0966582	0.126646	0.143629	0.775516	0.0641876	0.157716
P29317	0.00799089	0.00269243	0.00542452	0.00982984	0.00694834	0.00953001	1.63325	0.0645474	0.00536928
P82932	0.113452	0.10928	0.106998	0.104286	0.099122	0.108033	0.944535	0.0647706	0.10991
P22102	0.0810002	0.0550989	0.0784892	0.111577	0.081345	0.0910097	1.32314	0.0648696	0.0715294
Q53FV1	0.0183845	0.018042	0.0154827	0.0174726	0.00515227	0.00613897	0.55412	0.0650032	0.017303
O15126	0.447073	0.470921	0.406369	0.381593	0.402149	0.417771	0.907238	0.0651745	0.441455
Q04837	2.31008	2.48317	2.28914	1.84534	2.06926	2.31671	0.879831	0.0651766	2.3608
Q5T4B2	0.0716112	0.0758042	0.0852073	0.096846	0.0923673	0.0800447	1.15749	0.0652611	0.0775409
Q9NWU1	0.110717	0.135959	0.122507	0.127793	0.156137	0.148982	1.17262	0.0654535	0.123061
Q14435	0.189655	0.171043	0.153489	0.238893	0.202141	0.183286	1.21419	0.0655552	0.171396
Q53H12	0.799318	0.601219	0.675577	0.867504	0.766856	0.809239	1.17701	0.0656795	0.692038
Q15388	0.123093	0.087712	0.109301	0.140993	0.128379	0.119247	1.21403	0.0657471	0.106702
Q96HC4	0.471191	0.42108	0.383952	0.392905	0.337597	0.375061	0.866276	0.0657602	0.425408
Q9Y277	1.18721	0.879111	0.920503	1.13408	1.16884	1.31333	1.21074	0.065928	0.995607
P35658	0.073407	0.0701333	0.0657481	0.0678135	0.0619384	0.0635015	0.923383	0.065975	0.0697628
Q5JUW8	0.0553553	0.0707724	0.0738535	0.0541933	0.0591358	0.0522009	0.827728	0.0660185	0.0666604
Q10570	0.0990951	0.0851661	0.0803808	0.118013	0.115484	0.0903194	1.2236	0.0663585	0.088214
Q8IWU5	0.0623162	0.0599025	0.0536139	0.0386213	0.0531615	0.0530943	0.823949	0.066608	0.0586108
K7EPR5	0.0363796	0.0438398	0.0341233	0.0307631	0.0295117	0.0350229	0.83344	0.0666398	0.0381142
P06576	38.8611	36.4933	35.912	43.0884	39.6458	38.1822	1.08673	0.0666543	37.0888
Q9Y672	0.0797815	0.0798169	0.0751833	0.120914	0.0973795	0.0815362	1.27706	0.0667552	0.0782606
Q9NX62	0.384232	0.373882	0.425774	0.390751	1.55585	1.16891	2.63159	0.0668426	0.394629
O00443	0.0266711	0.0145395	0.0184042	0.0139355	0.0123308	0.0130358	0.659268	0.0669054	0.0198716
Q9NVZ3	0.014823	0.0423109	0.043391	0.015019	0.0190542	0.0129541	0.467817	0.0671376	0.0335083
Q9NQ34	0.00790995	0.00948871	0.00975763	0.00633749	0.00812278	0.00807321	0.82977	0.0671693	0.0090521
Q9H0C8	0.170037	0.173436	0.187353	0.171962	0.106305	0.141867	0.791473	0.0671929	0.176942
Q15904	1.3603	1.15259	1.34606	1.2421	1.04045	1.04863	0.863235	0.0672486	1.28632
Q9BZF1	1.0657	1.02271	1.01885	1.00015	0.992583	0.879149	0.924249	0.0672738	1.03575
Q49AN9	0.415092	0.368695	0.454158	0.534265	0.562827	0.420706	1.22606	0.067578	0.412648
P27144	0.726748	0.664226	0.733633	0.673059	0.650226	0.671257	0.938781	0.0679057	0.708202
P28838	0.776576	0.78343	0.817826	0.762937	0.724908	0.777285	0.952603	0.0680408	0.79261
Q8NFV4	3.98363	3.57333	4.02148	3.77956	3.32638	3.2661	0.895806	0.0683673	3.85948
O75131	0.137782	0.118923	0.117082	0.180219	0.131266	0.149896	1.23435	0.0684444	0.124595
O43823	0.0347815	0.0390458	0.0332988	0.0281309	0.0345659	0.0218708	0.789422	0.068447	0.0357087
Q7Z6Z7	0.0406026	0.0327001	0.0373637	0.0347466	0.0294828	0.0215193	0.774839	0.0685764	0.0368888
P46939	0.0438114	0.0606978	0.0393043	0.0392279	0.0361282	0.0256284	0.70219	0.0687202	0.0479378
Q8IWA5	0.52253	0.535447	0.573863	0.655389	0.662491	0.543945	1.14094	0.0687373	0.543947
Q58DX5	0.02445	0.029076	0.0184135	0.0197091	0.0180302	0.01611	0.748537	0.0688981	0.0239798
J3QRU1	0.729322	0.7198	0.686863	0.698409	0.68099	0.648705	0.949493	0.068924	0.711995
O43676	0.161339	0.136017	0.11675	0.15228	0.165958	0.188896	1.22465	0.0689555	0.138035
Q9UHG3	3.62505	3.32939	3.58645	3.83841	3.73887	3.60297	1.06066	0.068969	3.51363
Q8IU81	0.058265	0.0483863	0.0436303	0.0471298	0.0253269	0.0354601	0.718097	0.068981	0.0500939
Q53S33	0.0409336	0.0338406	0.0305321	0.0275976	0.0308977	0.0289735	0.830612	0.0689939	0.0351021
Q9Y320	0.141487	0.167693	0.168668	0.176569	0.182035	0.171455	1.10926	0.0690638	0.159282
H0YDB2	0.0559276	0.048025	0.0508675	0.0655349	0.0545095	0.0572056	1.14488	0.0690817	0.0516067
Q5H909	0.0219627	0.0164898	0.0220754	0.0161177	0.0181682	0.0124679	0.772433	0.0692047	0.020176
E7EWW0	0.0533281	0.0394316	0.0576369	0.042859	0.0264366	0.0397906	0.725324	0.0692395	0.0501322
P42285	0.213033	0.225202	0.224309	0.221179	0.173155	0.14954	0.820887	0.0693776	0.220848
O76094	0.357454	0.485063	0.418195	0.368355	0.315864	0.354785	0.824142	0.0694451	0.420237
E7EVE9	0.0134163	0.0112759	0.0113233	0.0085184	0.0106311	0.0110428	0.838316	0.0695703	0.0120051
F5GYQ1	1.49815	1.54938	1.62102	1.45504	1.52882	1.40742	0.94061	0.069626	1.55618
Q9Y2S7	1.09159	0.993731	1.05352	0.553398	0.525559	1.06967	0.684527	0.0696349	1.04628
O94766	0.0945664	0.114398	0.0898851	0.140322	0.119044	0.107218	1.22665	0.0696432	0.0996166
P09234	0.130878	0.140884	0.138078	0.126689	0.134349	0.117925	0.92466	0.0700417	0.136613
P03905	0.0346159	0.031057	0.0341794	0.0439146	0.0403038	0.0335182	1.17911	0.0701248	0.0332841
Q9P2N5	0.0143294	0.0185324	0.0154344	0.0135904	0.014567	0.0105761	0.802001	0.0703942	0.0160987
Q9Y399	0.539757	0.426006	0.421846	0.647038	0.525032	0.524128	1.22239	0.0705901	0.462536
Q7Z460	0.0239989	0.0162024	0.0254237	0.0186131	0.0157513	0.0136664	0.731897	0.0706075	0.021875
P55268	0.23495	0.235911	0.211789	0.224965	0.306031	0.305927	1.22599	0.0707822	0.22755
Q14677	0.783304	0.907384	0.693661	0.535189	0.673807	0.71961	0.808861	0.0708502	0.794783
P09972	1.08415	1.95319	1.32346	0.403757	1.04237	1.06411	0.575635	0.0709142	1.4536
Q6IAA8	0.908985	0.833163	0.941005	0.891127	0.690632	0.604935	0.814972	0.0709482	0.894384
F8VZX2	0.0301836	0.0218999	0.0311671	0.025487	0.0177347	0.008034	0.615679	0.0709725	0.0277502
A0A590UJS9	2.59333	3.99008	3.52564	1.57769	2.32786	3.01147	0.68424	0.0710643	3.36968
Q9NX18	0.252793	0.289581	0.293218	0.256489	0.241771	0.162231	0.790446	0.0710954	0.27853
Q86VR2	0.185492	0.159931	0.146655	0.132982	0.124451	0.154952	0.838049	0.0712229	0.164026
Q04656	0.0197422	0.0151602	0.016567	0.0220456	0.0220035	0.0179277	1.20415	0.0713975	0.0171565
P56159	0.672027	0.727912	0.673521	0.540426	0.649339	0.655902	0.890138	0.0714205	0.691153
O95297	0.0190635	0.0185602	0.017086	0.00714851	0.0158874	0.0156621	0.707332	0.071652	0.0182366
P13489	0.116182	0.176031	0.167233	0.123969	0.110082	0.121143	0.773091	0.0717429	0.153149
J3KRP9	0.00866157	0.00565774	0.0102442	0.00740552	0.00346509	0.00343306	0.582315	0.0718112	0.00818783
J3KSL8	0.0091267	0.0112948	0.00944911	0.00750703	0.00921713	0.00857749	0.847041	0.0719552	0.00995688
Q8IZP0	0.0308685	0.0316987	0.0490535	0.0238307	0.0261672	0.0285413	0.703626	0.0720178	0.0372069
A0A590UK01	1.14895	1.03364	1.10372	1.11361	1.33066	1.22874	1.11767	0.0720288	1.09543
Q01085	0.886214	0.799774	0.842693	0.814657	0.792353	0.737808	0.927288	0.0720834	0.842894
Q6YI46	0.0449681	0.0368197	0.0676614	0.0396161	0.030802	0.0109357	0.544357	0.0721854	0.0498164
O00461	0.105018	0.115106	0.0933587	0.105942	0.140788	0.133871	1.21411	0.0723434	0.104494
O14656	1.38085	1.32806	1.3722	1.409	1.37182	1.41559	1.02825	0.0726238	1.36037
Q9Y265	0.800989	0.83563	0.872407	0.933777	0.927364	0.842441	1.07754	0.0727345	0.836342
Q9NZD8	0.169522	0.205586	0.157592	0.186585	0.223446	0.228442	1.19856	0.0728509	0.177567
O15327	0.057536	0.049151	0.0568775	0.0530891	0.0441354	0.0361224	0.815256	0.0729896	0.0545215
H3BNI9	0.0203332	0.0343192	0.0477525	0.0508205	0.049445	0.0456986	1.42536	0.0730412	0.034135
A0A7I2V2Y9	0.209075	0.25925	0.256369	0.280254	0.296022	0.256154	1.14866	0.0732948	0.241564
P61960	0.176687	0.143625	0.207835	0.14976	0.146794	0.118859	0.786549	0.0739512	0.176049
H0YIA4	0.039592	0.0551503	0.0410582	0.027715	0.0351003	0.0400919	0.757783	0.0739848	0.0452668
Q9H0X9	0.0444107	0.0353525	0.0337871	0.0327659	0.029438	0.0326329	0.835195	0.0739999	0.0378501
P53618	1.3064	1.29896	1.3856	1.56443	1.51359	1.32718	1.1038	0.0742242	1.33032
P60981	0.594065	0.53285	0.552813	0.510001	0.491216	0.291014	0.76931	0.0743948	0.559909
Q7L7X3	0.00978092	0.0147509	0.00881496	0.00325248	0.0066726	0.0095573	0.584236	0.074395	0.0111156
Q8IX18	0.00386279	0.00373295	0.00525705	0.00388132	0.00272721	0.00304958	0.751441	0.0744684	0.00428426
H0YA96	0.00728275	0.00917395	0.00800841	0.00434834	0.00631952	0.00775143	0.75288	0.074525	0.00815504
Q6P1N9	0.102345	0.115989	0.105338	0.0840824	0.0994344	0.102488	0.883627	0.0745617	0.107891
Q96K37	0.200543	0.239995	0.170833	0.177267	0.164381	0.15858	0.818207	0.0745836	0.20379
Q96GW9	0.085011	0.0741336	0.0729255	0.0738255	0.0682129	0.0661135	0.896935	0.0748641	0.0773567
A0A0C4DGG1	0.0796998	0.0989119	0.0976239	0.0799075	0.0626767	0.0848708	0.823409	0.075054	0.0920785
P48643	0.812173	0.872685	0.946461	0.857456	0.74129	0.64447	0.852506	0.0750794	0.877106
P24390	0.100203	0.0933509	0.117994	0.102227	0.0605258	0.028435	0.613673	0.0751867	0.103849
Q7L9L4	0.154453	0.181167	0.170718	0.128342	0.164516	0.143998	0.862776	0.0752146	0.168779
Q68CQ7	0.0763469	0.0663498	0.0668624	0.0930004	0.0737886	0.0781881	1.16901	0.0754468	0.0698531
O75348	0.0417409	0.0596935	0.0785284	0.034488	0.0475909	0.0376403	0.665245	0.0755217	0.0599876
Q6KCM7	0.0147316	0.0145854	0.0116684	0.0146161	0.0186259	0.0159528	1.2003	0.0755375	0.0136618
Q86Y56	0.0429403	0.0419156	0.0339761	0.0488286	0.0435555	0.0439847	1.14758	0.0755462	0.0396107
Q9GZQ8	0.114016	0.0957401	0.0999678	0.0999574	0.0870105	0.0804239	0.863324	0.0755693	0.103241
O14678	0.0294932	0.0219022	0.0225042	0.0218141	0.0181834	0.019806	0.809254	0.0756147	0.0246332
P55145	0.0303109	0.0277215	0.026554	0.0264758	0.0253294	0.0188382	0.835162	0.0756294	0.0281955
Q9Y4W2	0.0247542	0.0381791	0.0276076	0.0432236	0.0349625	0.0375905	1.27872	0.0758072	0.0301803
A0A0A0MRM8	0.027222	0.0646326	0.0484835	0.0584737	0.073963	0.0705579	1.44647	0.0758364	0.0467794
P38432	0.0955656	0.0797727	0.086665	0.0839566	0.0709064	0.0755336	0.879365	0.0758507	0.0873344
Q92905	0.0331629	0.0304149	0.0471025	0.0325702	0.022549	0.0232324	0.707909	0.0758619	0.0368934
Q9UNQ0	4.45267	3.77378	3.99814	5.21396	4.67486	4.20716	1.15308	0.0759006	4.07486
A0A0G2JHC2	0.0156328	0.0164845	0.0161045	0.0164548	0.0100981	0.007491	0.705986	0.0759164	0.0160739
P43251	0.127242	0.123024	0.124474	0.124144	0.109399	0.0928627	0.871017	0.0760043	0.124913
Q7Z5L9	0.0212088	0.0312403	0.0250872	0.0244315	0.0146539	0.0161058	0.711811	0.0761632	0.0258454
O95721	0.118331	0.125614	0.0988441	0.10608	0.0967024	0.0729772	0.804459	0.0764757	0.114263
P61201	0.0252425	0.0171406	0.0340717	0.0197717	0.0159611	0.0128867	0.635924	0.0768232	0.0254849
F8W038	0.0466502	0.0397151	0.0365981	0.0403438	0.0282715	0.0270001	0.777592	0.0768307	0.0409878
P48723	0.399932	0.36568	0.363648	0.459343	0.427908	0.379372	1.12164	0.0769328	0.37642
Q9H993	0.0528256	0.0466565	0.0397337	0.0463211	0.0267317	0.0194833	0.664696	0.0770023	0.0464052
P40227	0.564478	0.547583	0.573003	0.573329	0.414746	0.422656	0.837197	0.0771357	0.561688
P50148	0.395175	0.397604	0.470545	0.463207	0.467375	0.462745	1.10291	0.0775686	0.421108
P82921	0.0558301	0.0681254	0.0757953	0.0719426	0.0854523	0.0790879	1.18389	0.0776467	0.0665836
Q9Y5M8	1.70157	1.85446	1.74164	1.79052	1.9069	1.93052	1.06234	0.0777009	1.76589
A0A0D9SFF8	0.00871151	0.00962222	0.00636205	0.00571698	0.0071258	0.00633086	0.776393	0.0777351	0.00823193
O60830	0.0797863	0.080126	0.0907089	0.0945952	0.104467	0.160167	1.43336	0.0777921	0.0835404
P40937	0.0523707	0.0914221	0.0606045	0.036034	0.0568452	0.0411736	0.655844	0.0779017	0.0681324
Q15120	0.0809187	0.0658933	0.0634467	0.0892985	0.07535	0.0811901	1.16922	0.0779588	0.0700862
Q9BZ67	0.0240821	0.0233938	0.0270029	0.0200167	0.022514	0.0237742	0.890252	0.0781249	0.0248263
O43719	0.18563	0.184149	0.228832	0.1564	0.176915	0.179652	0.856928	0.078232	0.199537
P82675	0.250101	0.21315	0.190451	0.242456	0.24427	0.295702	1.19692	0.0782462	0.217901
Q9UPN6	0.0430528	0.0331478	0.0483628	0.0702633	0.0472856	0.0509049	1.35235	0.0784871	0.0415211
Q14344	0.296131	0.327093	0.264756	0.329013	0.345995	0.316523	1.11661	0.0790759	0.295993
Q15738	1.66025	1.72541	1.63229	1.56408	1.58091	1.66128	0.957814	0.0791954	1.67265
Q92552	1.30634	1.2974	1.23933	1.70069	1.34515	1.38869	1.1539	0.0792811	1.28103
A0A7P0T862	0.0477748	0.0432577	0.0488156	0.045962	0.0260536	0.036744	0.777698	0.0796055	0.046616
O43681	1.53126	1.21957	1.28166	1.17413	1.11957	1.22202	0.871848	0.0796211	1.34416
A0A7I2V5T6	0.0128165	0.009776	0.0101927	0.00870669	0.00875219	0.00996291	0.836409	0.0798667	0.0109284
O75251	0.132052	0.127417	0.117346	0.154683	0.149235	0.12505	1.1384	0.0799766	0.125605
O15160	0.00928509	0.015708	0.0171645	0.0136635	0.00400676	0.00282311	0.486114	0.0803612	0.0140525
O95747	0.117672	0.102867	0.130321	0.114135	0.0898146	0.072357	0.787513	0.0806404	0.116953
Q8NHP6	0.481559	0.469504	0.44792	0.445405	0.452905	0.448807	0.962925	0.0806646	0.466328
P54803	0.0483964	0.0390609	0.0426565	0.0398828	0.0385076	0.0371722	0.888166	0.0807846	0.0433713
P49841	0.0569813	0.0466937	0.0744175	0.0528245	0.0413801	0.0240204	0.66384	0.0808562	0.0593642
Q14571	0.0301676	0.112184	0.0712183	0.0358054	0.021259	0.0326978	0.420295	0.080894	0.0711898
A0A0G2JNH2	0.0993472	0.165225	0.0872684	0.0605648	0.091624	0.0657358	0.619385	0.0809456	0.11728
Q9NYY8	0.400804	0.45906	0.392118	0.451218	0.44645	0.466798	1.08984	0.0809941	0.417327
C9J406	0.00640495	0.00747381	0.00454122	0.00582189	0.012247	0.0119937	1.63207	0.0811686	0.00613999
O75381	0.296448	0.277504	0.294563	0.305867	0.30537	0.367511	1.12692	0.0812589	0.289505
Q6P996	0.0203047	0.0231803	0.0210646	0.0283774	0.0359071	0.0217096	1.33222	0.081612	0.0215165
Q99497	0.360692	0.342411	0.398773	0.324447	0.341728	0.344782	0.917487	0.0816296	0.367292
Q709F0	0.0148453	0.0185366	0.0173147	0.0231632	0.0190561	0.0181375	1.19055	0.0816771	0.0168989
E9PK54	0.159368	0.133524	0.177272	0.109594	0.13177	0.145134	0.822046	0.082031	0.156722
G3V1R5	0.0183069	0.0123257	0.0148777	0.0135826	0.00995817	0.0116502	0.773254	0.0822755	0.0151701
Q16637	0.102782	0.135366	0.0936311	0.0695226	0.0954835	0.0905541	0.770271	0.0823318	0.110593
Q6PL24	0.0320514	0.031594	0.0309151	0.0320831	0.0242358	0.0260363	0.870926	0.0823776	0.0315202
Q6P2E9	3.05891	2.86263	3.63571	2.30696	2.9065	2.8246	0.841043	0.0824734	3.18575
P39687	0.0140922	0.0208379	0.0188377	0.0153272	0.0146512	0.0130696	0.800628	0.0827481	0.0179226
P52907	0.547016	0.526508	0.626771	0.658788	0.6248	0.596801	1.10592	0.0827974	0.566765
H7C061	0.0114814	0.0212269	0.0231753	0.0122099	0.0103925	0.0141164	0.65706	0.082867	0.0186279
E9PI99	0.0543964	0.0461334	0.0575784	0.0515404	0.0364584	0.041798	0.820937	0.0830001	0.0527027
P61088	2.30062	2.25072	2.09895	2.17562	1.88437	2.06197	0.920555	0.0831536	2.21676
Q9HCY8	0.223023	0.25671	0.285046	0.216895	0.237583	0.154512	0.796296	0.0831943	0.254926
Q8IZ52	0.0110334	0.00806027	0.00616142	0.0113683	0.0117807	0.0098649	1.30722	0.0833961	0.00841837
P20933	0.019413	0.0303869	0.0270586	0.00958675	0.021695	0.0202247	0.670147	0.0834799	0.0256195
P14678	0.971767	0.709387	0.951024	1.14784	1.04894	0.949891	1.19546	0.0836244	0.877393
P17987	0.543567	0.502533	0.540853	0.524541	0.482077	0.439898	0.911504	0.0837121	0.528985
Q5T6F2	0.0116921	0.0139676	0.0163657	0.0134292	0.00792384	0.0101136	0.748752	0.0839877	0.0140085
Q09161	0.440851	0.420786	0.450014	0.565409	0.561556	0.423619	1.18216	0.0841946	0.437217
A0A0G2JJD3	0.155268	0.142616	0.1322	0.158224	0.150737	0.156604	1.0825	0.0842873	0.143361
Q6YHK3	0.016112	0.0147337	0.0145199	0.0144883	0.0140486	0.0114795	0.882083	0.0843272	0.0151219
Q15691	0.547847	0.695925	0.620204	0.407333	0.556475	0.564868	0.820116	0.0845021	0.621325
A0A0J9YXF2	0.212205	0.200214	0.183447	0.252212	0.215063	0.208626	1.13432	0.0847458	0.198622
A0A1W2PRL5	0.0362764	0.0319088	0.0456521	0.0313472	0.0139942	0.0323433	0.682418	0.0848861	0.0379458
Q5JQC9	0.184656	0.166864	0.164886	0.233576	0.185977	0.183997	1.16875	0.085015	0.172136
A0A0U1RRL8	0.473003	0.411791	0.425315	0.520923	0.444877	0.488614	1.11015	0.0851776	0.436703
Q12907	4.14751	4.48258	4.12381	4.29171	4.68675	4.61707	1.06599	0.0851787	4.2513
Q8NHH9	0.833864	0.860648	0.722531	0.658288	0.741657	0.75607	0.892005	0.0852002	0.805681
P46060	2.14868	1.60868	1.68607	2.82886	1.99887	2.14782	1.28146	0.0852737	1.81448
Q9UGM6	0.0509187	0.0590957	0.05332	0.0398641	0.0435505	0.0546221	0.845117	0.0853048	0.0544448
Q99460	0.2361	0.164801	0.225288	0.171382	0.185662	0.120038	0.761882	0.0854447	0.20873
K7EMY3	0.19249	0.0868975	0.173717	0.0217273	0.0280778	0.145131	0.430222	0.0854911	0.151035
O75390	9.30426	8.15624	7.64802	9.08745	9.27504	9.20864	1.09808	0.0855931	8.3695
P29401	3.38176	3.04778	3.27939	3.15169	3.04283	2.81165	0.927617	0.0856882	3.23631
Q8WZ82	0.0403608	0.0335583	0.0369451	0.0364421	0.0294677	0.0301789	0.866724	0.0857732	0.0369547
Q15363	2.82583	2.51124	2.2807	2.26019	2.34086	2.20504	0.893449	0.0859673	2.53926
P00156	0.27532	0.218841	0.193221	0.302158	0.24602	0.28579	1.21325	0.0860813	0.229127
Q15637	0.0145048	0.0219675	0.020611	0.0148965	0.0155725	0.0151425	0.799032	0.0861269	0.0190278
Q9Y5S9	0.16237	0.20061	0.178339	0.104904	0.153591	0.170467	0.792438	0.0861677	0.18044
Q8N565	0.0781541	0.0746815	0.0858721	0.0585597	0.0678776	0.0788127	0.859839	0.0862273	0.0795692
P37198	0.233854	0.31441	0.247185	0.318816	0.28763	0.326331	1.17264	0.0862818	0.26515
Q8TD43	0.129134	0.124625	0.116973	0.146005	0.151337	0.121847	1.1307	0.0863368	0.123578
O60684	0.189019	0.153907	0.255082	0.274258	0.234136	0.248241	1.26526	0.086384	0.199336
O14744	0.166245	0.183483	0.162183	0.130964	0.13767	0.172094	0.860946	0.0863856	0.170637
Q08257	0.589791	0.599431	0.597937	0.560087	0.597648	0.527323	0.942869	0.0864063	0.59572
P04062	1.03922	0.925079	0.946195	0.887825	0.909844	0.928894	0.936804	0.0864955	0.970165
P31153	0.014217	0.00913768	0.015002	0.0180327	0.0148904	0.0156935	1.26749	0.0865621	0.0127856
Q9Y2E8	0.0165988	0.0133627	0.0146683	0.0137152	0.0133142	0.00961507	0.821077	0.086633	0.0148766
Q9BUJ2	0.829351	0.898062	0.904631	0.867364	0.802924	0.72467	0.909923	0.0866865	0.877348
Q86UY8	0.110499	0.101074	0.0887251	0.104341	0.118052	0.115487	1.12514	0.0868789	0.1001
P26572	0.00868778	0.00453635	0.0156121	0.0233081	0.0148247	0.0130928	1.77644	0.0868948	0.00961207
Q8WUM0	0.34118	0.330796	0.350724	0.398587	0.460399	0.339278	1.17167	0.0869993	0.3409
O94992	0.00536878	0.00626408	0.0110239	0.00618074	0.00313045	0.00341581	0.561731	0.0871843	0.00755225
A0A7P0TA76	0.622641	0.602881	0.562231	0.614311	0.700299	0.630539	1.08804	0.0872222	0.595918
A0A7P0TB20	0.00796994	0.0140911	0.0146939	0.00775844	0.00809735	0.00982307	0.69865	0.0874028	0.0122516
Q96C34	0.130301	0.0746268	0.0844545	0.0734942	0.0619096	0.067735	0.701974	0.0876897	0.0964607
P36542	4.13488	3.4329	3.70068	4.47229	3.92164	4.15146	1.11332	0.0881383	3.75615
P20618	0.352926	0.302154	0.349693	0.269121	0.312597	0.31435	0.891812	0.0881774	0.334924
Q6UWP7	0.175483	0.151192	0.136536	0.171414	0.1744	0.238171	1.26073	0.088233	0.154404
Q9H1C4	0.0769366	0.0456838	0.0625703	0.0520057	0.0445475	0.0417441	0.746783	0.0882725	0.0617302
Q13438	0.755908	0.857802	0.781743	0.709514	0.727948	0.777523	0.924662	0.088311	0.798485
Q13057	0.850539	0.674312	0.717665	0.997878	0.786955	0.857677	1.17837	0.0887192	0.747505
P52756	0.0294444	0.0304876	0.0285148	0.0296644	0.0442524	0.0355035	1.23713	0.0887437	0.0294823
Q5QPA5	0.00568001	0.00749371	0.00534036	0.00259276	0.00492934	0.00552045	0.704466	0.0887855	0.00617136
Q15526	0.156552	0.17581	0.169307	0.150428	0.163981	0.152806	0.931323	0.0888902	0.167223
J3KS22	1.48853	1.25334	1.49041	1.62843	1.51988	1.51144	1.101	0.0889106	1.41076
P15151	0.0718713	0.0623788	0.0706342	0.0688697	0.0822687	0.0779688	1.11823	0.0890091	0.0682948
O00186	0.464891	0.426806	0.419479	0.474207	0.463085	0.450473	1.05841	0.0891579	0.437059
Q9NR30	0.233624	0.301655	0.247348	0.228722	0.214116	0.234097	0.864951	0.0891998	0.260876
Q9NS93	0.0361623	0.0287777	0.0352554	0.0179835	0.0323859	0.0264445	0.766641	0.0892405	0.0333985
Q16719	0.0302083	0.0247254	0.0243293	0.025236	0.0220784	0.0169238	0.810444	0.0894606	0.026421
Q9BUP0	0.0474317	0.0475839	0.0415004	0.0491208	0.0701806	0.0512959	1.24965	0.0894846	0.0455053
Q9UHQ9	0.413581	0.423747	0.381186	0.403787	0.36444	0.349938	0.917647	0.0896939	0.406172
P00387	3.45775	3.21839	3.35962	3.54732	3.42637	3.44668	1.03832	0.0897435	3.34525
A0A087WT92	0.0761204	0.0458143	0.0471341	0.0217047	0.0122887	0.05528	0.52803	0.0897803	0.0563563
A0A2R8Y6L6	0.0912514	0.0770723	0.086246	0.0784762	0.0399356	0.073861	0.755285	0.0905726	0.0848566
Q01105	0.090801	0.148295	0.100526	0.0513471	0.086936	0.0939765	0.683877	0.0905789	0.113207
Q5TDF0	0.0304485	0.0236016	0.0378115	0.0236022	0.0230391	0.025098	0.780949	0.0906175	0.0306206
P51648	0.879253	0.845497	0.859076	0.838502	0.789643	0.852155	0.959933	0.0907444	0.861275
O75937	0.102135	0.128678	0.125707	0.113461	0.0610001	0.0968202	0.760916	0.0909601	0.11884
A0A7I2V562	0.00805792	0.0120203	0.0132776	0.00880315	0.00907964	0.00750693	0.761179	0.090977	0.0111186
Q96Q11	0.4589	0.471891	0.516412	0.501835	0.52842	0.5094	1.06388	0.091203	0.482401
Q9Y3B1	0.027334	0.02386	0.03218	0.0275046	0.0197368	0.016737	0.767367	0.091282	0.0277913
Q9UDX5	0.0272246	0.0309905	0.0334263	0.0384816	0.0372399	0.0305919	1.1601	0.0915873	0.0305471
G5E9F5	0.0581294	0.018625	0.0555545	0.0734383	0.070929	0.0552779	1.50893	0.0916791	0.044103
O75027	0.0258811	0.0251384	0.0220872	0.0284801	0.026829	0.0426929	1.34053	0.0917843	0.0243689
O75880	0.444171	0.447312	0.367751	0.436241	0.476889	0.500281	1.12244	0.0919985	0.419744
P61764	0.0318458	0.0380101	0.0362684	0.0266744	0.0311578	0.0343895	0.868996	0.0922253	0.0353748
O14908	0.432312	0.42348	0.377414	0.362278	0.404299	0.358836	0.912592	0.0922416	0.411069
Q15907	0.437304	0.406179	0.483401	0.402997	0.419752	0.31681	0.858823	0.0922615	0.442295
Q5TIH2	0.014017	0.0229659	0.0186555	0.0107776	0.0156525	0.014838	0.741721	0.0922966	0.0185461
F5GY05	0.00912266	0.0138661	0.0153527	0.00953551	0.0111723	0.00512041	0.673638	0.0924199	0.0127805
P51572	5.78262	6.13403	5.44078	5.67432	7.01429	7.82039	1.18157	0.0925614	5.78581
P29590	0.0161674	0.0151953	0.0143149	0.0196546	0.0146518	0.0213859	1.21925	0.0926121	0.0152258
P48556	0.555462	0.425438	0.430163	0.507787	0.55499	0.57222	1.1587	0.092709	0.470354
Q8N6T3	0.899664	0.964403	0.840726	0.691541	0.795039	0.892411	0.879546	0.093028	0.901598
Q9NX57	0.00420738	0.0057145	0.00526992	0.00780835	0.00650639	0.00513674	1.28039	0.0932272	0.00506393
O75915	0.516688	0.58648	0.529201	0.400495	0.488922	0.531748	0.870615	0.0932729	0.544123
P09960	0.0165231	0.0158256	0.0183879	0.0173227	0.0123751	0.00933139	0.769254	0.0932815	0.0169122
Q2TAY7	0.0705649	0.0929453	0.0580713	0.0992038	0.0965092	0.0813255	1.25028	0.0934328	0.0738605
P56589	0.0279427	0.0402676	0.0288439	0.0423806	0.0426944	0.0346717	1.23381	0.0934612	0.0323514
P08574	1.66518	1.43152	1.54572	2.1373	1.9245	1.51261	1.20075	0.093512	1.54747
Q9UNX4	0.0102471	0.0114186	0.00918008	0.0183641	0.0130579	0.0106753	1.36477	0.0937994	0.0102819
Q9UJU6	0.0855497	0.0925444	0.0771704	0.089792	0.0926423	0.11133	1.15082	0.0938289	0.0850882
Q4G0N4	0.681878	0.753136	0.730401	0.761214	0.800676	0.736973	1.06163	0.0939156	0.721805
P17980	0.259916	0.256016	0.298184	0.236661	0.259303	0.247052	0.912667	0.0941635	0.271372
Q9BZH6	0.106267	0.152933	0.116042	0.108388	0.0963299	0.101042	0.814834	0.0943563	0.125081
Q9BT40	0.0149198	0.0163002	0.0143267	0.0115772	0.0156061	0.01046	0.826477	0.0947537	0.0151822
Q96GQ7	0.313173	0.280279	0.262467	0.398197	0.313829	0.302888	1.18576	0.0947984	0.285306
A0A6Q8PGN3	0.335985	0.307912	0.280407	0.377434	0.354084	0.311554	1.12849	0.0948371	0.308102
O00267	0.0119904	0.0115981	0.00726004	0.00870996	0.00718588	0.00744447	0.756611	0.0949727	0.0102828
Q8TEX9	0.591503	0.458692	0.499402	0.501276	0.389074	0.413867	0.841648	0.0953281	0.516533
Q9Y6W3	0.104544	0.102755	0.0845335	0.112718	0.102231	0.110631	1.11565	0.0953996	0.0972773
B5MDE0	0.0708051	0.0588452	0.066614	0.0791166	0.0766447	0.0658436	1.12912	0.095559	0.0654214
Q9Y679	0.351909	0.337047	0.334885	0.382855	0.392111	0.335356	1.08447	0.0958981	0.34128
A0A087X1Z3	0.069999	0.0685803	0.0963076	0.0522481	0.0642851	0.0695669	0.792297	0.0959553	0.0782956
A0A087WV05	0.0885363	0.086094	0.081071	0.0847404	0.0698058	0.0433786	0.774047	0.0960995	0.0852337
O75695	0.188349	0.157721	0.200169	0.223038	0.201697	0.193766	1.13229	0.096126	0.18208
P08670	0.103201	0.0287348	0.0172551	0.0129261	0.00450165	0.00446407	0.146737	0.0961391	0.0497302
Q9BX95	0.0380907	0.0287592	0.0325004	0.0492091	0.0355439	0.0380756	1.23632	0.0961785	0.0331168
Q6NUQ4	0.252903	0.238707	0.216225	0.361866	0.290957	0.234827	1.25404	0.0962052	0.235945
Q9NVP1	0.0160022	0.0154463	0.0158595	0.0154752	0.0131906	0.0151817	0.926854	0.0962458	0.0157693
P53801	0.177306	0.186079	0.220758	0.14514	0.165376	0.188246	0.853836	0.0963993	0.194715
Q13509	0.0547791	0.0497582	0.0511462	0.0605923	0.0592913	0.0512294	1.09911	0.0964462	0.0518945
P37235	0.25746	0.218686	0.300738	0.275921	0.119653	0.0935234	0.629563	0.0974307	0.258962
Q9UKF6	0.0795633	0.0683484	0.066093	0.100314	0.0840802	0.0722489	1.19924	0.0974463	0.0713349
Q9BRR6	0.605952	0.556293	0.546992	0.555492	0.538353	0.486977	0.92487	0.0975708	0.569746
P09758	0.683323	0.871776	0.701046	0.570311	0.663858	0.693035	0.854202	0.0976054	0.752048
O95274	0.32957	0.391422	0.330073	0.246404	0.300709	0.34271	0.846592	0.0977647	0.350355
Q9BWD1	0.0261098	0.0172814	0.0298996	0.0166888	0.0224295	0.00759663	0.637391	0.0979157	0.0244302
A0A087X142	0.023989	0.0222406	0.0292215	0.0239482	0.0209695	0.0173069	0.824701	0.0979945	0.0251503
Q5W0Z9	0.0616808	0.0556925	0.0551185	0.042692	0.0552728	0.0537016	0.879268	0.0980805	0.0574973
Q9HCU5	0.78863	0.707842	0.747	0.941903	0.78501	0.783692	1.11907	0.0980908	0.747824
I3L3X1	0.00984138	0.00977422	0.00980476	0.00902425	0.00807809	0.00182146	0.643221	0.0982406	0.00980679
Q9Y3I0	1.19424	1.3681	1.23209	1.0048	1.21567	1.18322	0.897022	0.0983257	1.26481
A0A087X2D5	0.0755875	0.0882884	0.0543554	0.051411	0.0448991	0.0669007	0.74788	0.0983884	0.0727438
Q96AC1	0.0835147	0.117292	0.0875906	0.0626975	0.0786922	0.0873426	0.793116	0.0984669	0.0961323
Q9BZE1	0.259822	0.259256	0.208975	0.205739	0.232632	0.197263	0.873059	0.0986596	0.242685
P55011	1.35151	1.31722	1.22151	1.29828	1.43315	1.43593	1.07123	0.0986713	1.29675
Q6YP21	0.0554668	0.0625638	0.0528469	0.0603563	0.0628705	0.0614887	1.08098	0.0990219	0.0569592
Q9UHB6	0.0333638	0.036224	0.0352677	0.0291813	0.0357696	0.0255805	0.863392	0.0991397	0.0349518
Q8TD06	0.0655897	0.058162	0.0579146	0.059079	0.055708	0.0507376	0.911146	0.0992258	0.0605554
Q9UQ35	0.572061	0.603274	0.414678	0.463315	0.409516	0.438393	0.824663	0.0993613	0.530004
Q15172	0.0348942	0.0354062	0.0394259	0.0373057	0.0395155	0.0426922	1.0892	0.0993864	0.0365754
Q9BV36	0.0538195	0.106665	0.0713694	0.0441815	0.0536551	0.0594429	0.678356	0.0994435	0.0772846
P62136	1.58477	1.33709	1.51642	1.36827	1.41234	1.25143	0.90847	0.0995201	1.47942
Q9HD33	0.107592	0.108491	0.0774525	0.062847	0.0705152	0.0951404	0.77845	0.0995558	0.0978451
P41223	0.0225299	0.029664	0.0263547	0.0157039	0.0240589	0.0232748	0.802531	0.0997885	0.0261829
Q16629	1.63572	1.70796	1.4161	1.59227	1.87294	1.90059	1.12732	0.100225	1.58659
A2BF26	0.0923042	0.115078	0.10152	0.0611045	0.0776755	0.104601	0.78789	0.100651	0.102967
Q8N335	0.481143	0.586456	0.529467	0.538932	0.628323	0.621575	1.12007	0.100729	0.532355
P01111	1.85875	1.70813	1.71991	1.74876	1.63807	1.5954	0.942392	0.100882	1.76226
Q9UM47	0.0813886	0.0797287	0.0802053	0.084939	0.0570107	0.0556303	0.818738	0.100961	0.0804409
C9JB30	0.017876	0.0148057	0.0152594	0.0146075	0.0124832	0.0151341	0.880766	0.101608	0.0159803
O00264	0.913489	0.840454	0.872582	0.887333	0.756347	0.626791	0.864439	0.101673	0.875508
P00558	4.5634	4.70831	4.65898	4.69874	4.7524	4.69181	1.01524	0.101962	4.64356
P25788	0.588513	0.419407	0.49108	0.587033	0.546145	0.600865	1.1568	0.102071	0.499667
F8VS78	0.00630139	0.0102408	0.00881818	0.00444478	0.00745513	0.00678566	0.736802	0.102279	0.00845346
P31949	0.0532696	0.0499729	0.0374278	0.0385208	0.0436023	0.0236808	0.752141	0.102416	0.0468901
Q96KC2	0.0383978	0.0350178	0.0458695	0.0382817	0.0268442	0.0332466	0.824684	0.102434	0.0397617
P13861	0.94923	0.931109	1.02051	0.877534	0.939924	0.931191	0.947534	0.102464	0.966948
P11234	1.28007	1.22133	1.20146	1.16483	1.17089	1.22733	0.962243	0.102819	1.23429
Q15758	4.0046	4.33678	3.56354	4.17888	4.45988	4.34391	1.09053	0.103101	3.96831
P15289	0.0334272	0.0748413	0.0295877	0.0297188	0.0223166	0.0186855	0.513004	0.103103	0.0459521
Q9BUR5	0.0454393	0.0524489	0.0494152	0.0480817	0.0583923	0.0602181	1.13162	0.10315	0.0491012
Q92903	0.0917725	0.0926197	0.0806915	0.113409	0.0919416	0.0947573	1.13213	0.103328	0.0883612
P46063	0.0401794	0.036622	0.0396294	0.0394676	0.0319636	0.0231034	0.811938	0.103659	0.0388103
Q96HE9	0.0109325	0.0130288	0.0150419	0.00399214	0.0117293	0.0109666	0.684251	0.103732	0.0130011
Q5JW28	0.00634972	0.00485176	0.00809468	0.00429805	0.00537074	0.00515479	0.768214	0.103768	0.00643205
Q8WUY1	0.819777	0.700712	0.688655	0.898074	0.835047	0.747837	1.12304	0.103987	0.736381
Q6PKC3	0.018568	0.0196144	0.0126238	0.0176276	0.022957	0.0227799	1.24718	0.10406	0.0169354
P35914	0.869158	0.844777	0.859176	0.864944	0.810945	0.771136	0.950999	0.10446	0.857704
A0A075B780	0.0367876	0.0275162	0.0320001	0.0420658	0.036103	0.0341836	1.16664	0.104568	0.0321013
E9PLK3	0.975658	0.880395	0.919825	0.933178	0.820386	0.795701	0.918363	0.104665	0.925293
C9J0J7	0.0524596	0.0418302	0.0436991	0.0366323	0.032731	0.0458447	0.834908	0.104791	0.0459963
P14868	0.149249	0.125079	0.131562	0.157293	0.136618	0.194629	1.20363	0.104812	0.135296
Q5W0U4	0.211977	0.164773	0.208423	0.216662	0.217506	0.219039	1.11626	0.104908	0.195058
H0YDK7	0.102703	0.101584	0.116428	0.0955348	0.0944538	0.104793	0.919141	0.104916	0.106905
O15120	0.0899619	0.0745188	0.0693498	0.0812907	0.0435977	0.0498123	0.747125	0.10496	0.0779435
Q9NU23	0.126859	0.120321	0.129482	0.165915	0.124138	0.142098	1.14732	0.105061	0.125554
H0YKP3	0.011044	0.017926	0.0170673	0.0107072	0.0135322	0.011392	0.773968	0.105105	0.0153458
O94919	0.39029	0.432361	0.404346	0.322773	0.373353	0.407601	0.899536	0.105173	0.408999
Q9Y376	0.366094	0.345467	0.36644	0.469312	0.382751	0.369373	1.13306	0.105191	0.359334
Q9NVH0	0.623167	0.570119	0.625131	0.625002	0.627159	0.670554	1.05736	0.105306	0.606139
P09661	0.604351	0.475758	0.633406	0.66833	0.666796	0.610774	1.13562	0.105308	0.571172
A4D1E9	0.0567352	0.0530644	0.0516074	0.054086	0.0437447	0.0485972	0.907197	0.105409	0.0538023
Q9H2V7	0.0288734	0.0400918	0.031406	0.0293797	0.0272009	0.0284149	0.846813	0.106056	0.033457
Q14974	3.17981	3.03961	3.40586	3.83805	3.40839	3.27246	1.09284	0.106327	3.20843
Q9H3H5	0.171025	0.146935	0.125473	0.160796	0.172548	0.170671	1.13662	0.106595	0.147811
Q96EL3	0.0435476	0.049398	0.0347594	0.0343508	0.0347501	0.0387336	0.844402	0.106608	0.0425684
P56537	0.154151	0.186794	0.11013	0.105701	0.114759	0.128126	0.772792	0.107007	0.150358
Q86UP2	1.25648	1.5592	1.1924	1.44645	1.64618	1.48434	1.14194	0.107212	1.33602
O43172	0.262068	0.30239	0.362722	0.370091	0.395265	0.322146	1.17291	0.107307	0.30906
Q12874	0.36016	0.422569	0.451911	0.447175	0.447061	0.461985	1.09848	0.107308	0.411547
Q53Z42	1.106	1.1388	1.19784	0.912761	1.03186	1.16059	0.901984	0.10756	1.14755
Q4G0F5	0.0239797	0.0260424	0.0290851	0.0196862	0.0263542	0.0222946	0.863827	0.107687	0.0263691
Q9NWU5	0.12908	0.131175	0.105268	0.0895878	0.101183	0.120592	0.85183	0.107757	0.121841
P49247	0.096753	0.103476	0.108899	0.103261	0.076551	0.0918722	0.878873	0.107925	0.103043
Q9P0L0	0.812696	0.905047	0.852399	0.841499	0.991967	0.979502	1.09448	0.108	0.856714
Q13948	0.110671	0.131208	0.112117	0.132385	0.123167	0.13003	1.08923	0.108015	0.117999
P78540	0.0166849	0.014213	0.021322	0.0170776	0.0112782	0.0114372	0.762028	0.108208	0.0174066
Q5VSG8	0.00806492	0.0136619	0.00811669	0.0132231	0.0110573	0.0153974	1.32953	0.10861	0.00994785
Q8TCU6	0.0797714	0.075047	0.080782	0.0761694	0.0751039	0.0593905	0.894158	0.109417	0.0785335
P16402	0.218034	0.209497	0.218945	0.169053	0.21957	0.192752	0.899299	0.109492	0.215492
P05023	8.80512	8.55772	8.19503	8.62277	8.80771	9.25272	1.04403	0.109499	8.51929
[truncated: 1,624 more rows]

## Sheet: Sheet 2
Table 1
Accession	Ctl1	Ctl2	Ctl3	Pero1	Pero2	Pero3	PeroCtl	pValue	avg control	Ctl1 ratio	Ctl2 ratio	Ctl3 ratio	Pero1 ratio	Pero2 ratio	Pero3 ratio	rank	FDR
Q9BQ69	0.541002	0.55723	0.544666	0.155094	0.128726	0.136522	0.255854	7.89e-07	0.547633	1.08863	1.10486	1.0923	0.702726	0.676359	0.684155	1	0.000114405
P32119	2.05907	2.00342	2.14302	0.208156	0.134805	0.212979	0.089588	1.24e-06	2.06851	0.99544	0.968537	1.03602	0.100631	0.0651702	0.102963	2	8.99e-05
Q04637	1.71823	1.80012	1.79472	0.56342	0.511206	0.596225	0.31448	2.36e-06	1.77102	0.970191	1.01643	1.01338	0.318132	0.28865	0.336656	3	0.000114067
A0A7P0T9A7	0.20991	0.213968	0.204615	0.0618134	0.0664381	0.0532662	0.288814	2.99e-06	0.209498	1.00197	1.02134	0.976693	0.295056	0.317131	0.254257	4	0.000108388
Q00577	0.256593	0.247118	0.244294	0.130896	0.129635	0.135765	0.529805	4.73e-06	0.249335	1.02911	0.991107	0.979782	0.524982	0.519923	0.544509	5	0.00013717
B4DEE8	0.0961334	0.0950954	0.0971954	0.0682163	0.0664255	0.0645174	0.690507	8.61e-06	0.0961414	0.999917	0.98912	1.01096	0.709541	0.690914	0.671068	6	0.000208075
Q06830	31.6844	33.1031	34.7882	9.86703	8.91834	10.2353	0.291444	8.91e-06	33.1919	0.954581	0.997325	1.04809	0.297272	0.26869	0.308368	7	0.000184564
Q9H4G0	0.659875	0.669857	0.643431	0.460485	0.454493	0.448161	0.69084	9e-06	0.657721	1.00328	1.01845	0.978273	0.700122	0.691012	0.681385	8	0.000163125
Q9HB09	0.0352124	0.0345611	0.0336994	0.0210493	0.0214348	0.0221459	0.624607	9.19e-06	0.034491	1.02092	1.00203	0.977051	0.610284	0.621461	0.642077	9	0.000148061
P62753	2.25304	2.24485	2.17061	1.03648	0.887349	1.02268	0.441854	1.09e-05	2.22283	1.01359	1.00991	0.976506	0.466286	0.399198	0.460078	10	0.00015805
P15311	2.86916	3.01834	2.87348	1.90086	1.89389	1.86633	0.646169	1.64e-05	2.92033	0.982479	1.03356	0.983959	0.650905	0.64852	0.639081	11	0.000216182
Q5T5C7	0.212321	0.218108	0.207636	0.118965	0.129688	0.125201	0.585919	1.74e-05	0.212688	0.998274	1.02548	0.976245	0.559342	0.609758	0.588658	12	0.00021025
M0QXB5	0.383607	0.410926	0.414571	0.197921	0.197393	0.18727	0.481831	1.79e-05	0.403035	0.951797	1.01958	1.02862	0.491076	0.489766	0.46465	13	0.000199654
Q08378	0.0409184	0.0435168	0.044921	0.0171809	0.0150572	0.0167664	0.378834	1.85e-05	0.0431187	0.94897	1.00923	1.0418	0.398456	0.349203	0.388843	14	0.000191607
Q9Y5A9	0.133033	0.137748	0.137389	0.0775858	0.0792019	0.0854826	0.593552	2.07e-05	0.136057	0.977777	1.01243	1.00979	0.570246	0.582124	0.628287	15	0.0002001
P26373	1.62189	1.55837	1.54009	0.802515	0.693156	0.690444	0.463125	2.26e-05	1.57345	1.03078	0.990417	0.978799	0.510035	0.440532	0.438809	16	0.000204812
O43707	5.27701	5.04197	5.41792	9.4045	9.485	8.88752	1.76509	2.51e-05	5.24563	1.00598	0.961174	1.03284	1.79283	1.80817	1.69427	17	0.000214088
Q8NE71	0.103763	0.105107	0.113879	0.048281	0.045753	0.0448424	0.430292	2.58e-05	0.107583	0.964495	0.976986	1.05852	0.448779	0.425281	0.416817	18	0.000207833
Q9BT30	0.0392533	0.0361305	0.041848	0.00697897	0.00621549	0.00810953	0.181726	2.59e-05	0.0390772	1.0045	0.924591	1.0709	0.178594	0.159057	0.207526	19	0.000197658
O75306	0.435313	0.423852	0.422031	0.511574	0.507028	0.504686	1.18896	3.16e-05	0.427065	1.01931	0.992476	0.988212	1.19788	1.18724	1.18175	20	0.0002291
P46781	3.56211	3.44532	3.56455	2.21724	2.23667	2.02338	0.612684	3.23e-05	3.52399	1.01082	0.977674	1.01151	0.629183	0.634697	0.574171	21	0.000223024
Q96SI9	0.47711	0.488967	0.477788	0.597647	0.601611	0.584004	1.23506	3.34e-05	0.481288	0.991319	1.01595	0.992728	1.24176	1.25	1.21342	22	0.000220136
P49959	0.00887431	0.0118108	0.00916682	0.0370994	0.0334806	0.0339237	3.50074	3.6e-05	0.00995064	0.891833	1.18694	0.92123	3.72834	3.36467	3.4092	23	0.000226957
J3KN01	0.112799	0.125093	0.116561	0.0481717	0.0406911	0.0473296	0.384232	3.71e-05	0.118151	0.954704	1.05875	0.986545	0.407712	0.344398	0.400585	24	0.000224146
Q92900	1.37696	1.522	1.50822	0.656893	0.603044	0.656498	0.434843	3.72e-05	1.46906	0.937308	1.03604	1.02665	0.447152	0.410496	0.446882	25	0.00021576
P35268	1.12757	1.0942	1.14446	0.772941	0.807918	0.813023	0.711147	3.77e-05	1.12207	1.0049	0.975155	1.01995	0.68885	0.720021	0.724571	26	0.00021025
Q16643	0.0892238	0.100092	0.0829579	0.272459	0.299123	0.26364	3.06759	4.54e-05	0.0907578	0.983098	1.10284	0.914058	3.00205	3.29584	2.90487	27	0.000243815
Q5JTZ9	0.854138	0.888523	0.937711	0.2916	0.180788	0.260023	0.27325	4.61e-05	0.893457	0.955992	0.994477	1.04953	0.326373	0.202347	0.29103	28	0.000238732
P09467	0.128308	0.133728	0.131492	0.098436	0.092691	0.0950095	0.727107	4.92e-05	0.131176	0.978135	1.01945	1.00241	0.750413	0.706617	0.724292	29	0.000246
Q99623	2.1286	2.05565	1.77286	3.70758	3.85198	3.84231	1.914	5.23e-05	1.9857	1.07196	1.03523	0.892812	1.86714	1.93986	1.93499	30	0.000252783
O75879	0.278029	0.307022	0.282276	0.142603	0.127585	0.136137	0.46848	5.3e-05	0.289109	0.961674	1.06196	0.976366	0.493251	0.441305	0.470883	31	0.000247903
O95347	0.086225	0.0894744	0.089875	0.0366965	0.0436599	0.0330191	0.426907	5.4e-05	0.0885248	0.974021	1.01073	1.01525	0.414534	0.493194	0.372993	32	0.000244688
A0A2R8Y811	1.17075	1.23448	1.25249	0.721683	0.702009	0.771257	0.600087	5.57e-05	1.21924	0.960233	1.0125	1.02727	0.591913	0.575776	0.632572	33	0.000244742
O75439	3.54788	3.38212	3.32266	2.30726	2.33283	2.38539	0.685234	5.59e-05	3.41756	1.03814	0.989632	0.972233	0.675119	0.682603	0.69798	34	0.000238397
Q8TCS8	0.47187	0.473195	0.452966	0.627445	0.602547	0.611409	1.31714	5.6e-05	0.46601	1.01257	1.01542	0.972009	1.34642	1.29299	1.31201	35	0.000232
A0A024R571	0.290346	0.290127	0.290424	0.207408	0.217268	0.198031	0.71502	5.92e-05	0.290299	1.00016	0.999408	1.00043	0.714466	0.74843	0.682164	36	0.000238444
P60842	5.80456	5.38459	5.89397	3.27259	3.0268	3.10113	0.550281	6.07e-05	5.69437	1.01935	0.945598	1.03505	0.574707	0.531542	0.544596	37	0.000237878
Q96JQ2	0.217535	0.217371	0.226005	0.146055	0.151747	0.1586	0.690565	6.1e-05	0.220304	0.987433	0.986686	1.02588	0.66297	0.688809	0.719917	38	0.000232763
Q6NUK1	3.68081	3.5424	3.44591	4.93309	4.98298	4.77404	1.37688	6.69e-05	3.55637	1.03499	0.99607	0.96894	1.38711	1.40114	1.34239	39	0.000248731
Q9NWV4	0.00531887	0.00457044	0.00474595	0.0222062	0.0234856	0.0195774	4.45972	6.76e-05	0.00487842	1.09029	0.936869	0.972846	4.55192	4.81418	4.01307	40	0.00024505
A0A494C0R8	1.19236	1.11581	1.14245	0.679895	0.590002	0.594766	0.540386	6.84e-05	1.1502	1.03665	0.970094	0.993255	0.591108	0.512954	0.517096	41	0.000241902
Q9UN81	0.184572	0.18572	0.193951	0.120587	0.125842	0.131705	0.670163	7.1e-05	0.188081	0.981344	0.987448	1.03121	0.641146	0.669085	0.700258	42	0.000245119
Q13813	2.36042	2.57976	2.46499	1.54693	1.58056	1.55222	0.631952	7.24e-05	2.46839	0.956259	1.04512	0.998623	0.626696	0.640321	0.628839	43	0.00024414
P18615	0.0513041	0.0488811	0.0512505	0.0260759	0.0298278	0.030291	0.569183	7.59e-05	0.0504786	1.01635	0.968354	1.01529	0.516573	0.5909	0.600075	44	0.000250125
P49736	0.892526	0.858039	0.874581	0.550219	0.465788	0.502588	0.57848	7.6e-05	0.875049	1.01997	0.980561	0.999466	0.628787	0.5323	0.574355	45	0.000244889
Q8TBX8	0.104907	0.105023	0.0981523	0.0688146	0.0709548	0.0691353	0.678081	7.62e-05	0.102694	1.02155	1.02267	0.955774	0.670093	0.690934	0.673216	46	0.000240196
P61221	0.456694	0.478496	0.492252	0.324184	0.307123	0.318009	0.665047	7.83e-05	0.475814	0.959817	1.00564	1.03455	0.681325	0.645469	0.668346	47	0.000241564
P35579	9.10086	10.0709	10.119	4.04751	3.09012	3.83207	0.374512	7.85e-05	9.76356	0.932125	1.03147	1.0364	0.414553	0.316495	0.392487	48	0.000237135
Q9UQ80	3.92085	4.14274	3.92389	2.93793	2.82105	2.89202	0.72167	8.13e-05	3.99583	0.981236	1.03677	0.981997	0.735249	0.705998	0.723761	49	0.000240582
P27816	0.887493	0.803061	0.82327	0.409471	0.400284	0.454213	0.502807	8.23e-05	0.837941	1.05914	0.958374	0.982491	0.488664	0.477699	0.542059	50	0.00023867
Q16775	0.380845	0.356977	0.395791	0.18806	0.151817	0.167223	0.447331	8.62e-05	0.377871	1.00787	0.944706	1.04742	0.497683	0.401769	0.44254	51	0.000245078
P13639	32.7009	29.2959	31.4577	17.2694	16.3045	17.3435	0.544836	8.69e-05	31.1515	1.04974	0.940432	1.00983	0.554367	0.523394	0.556745	52	0.000242317
Q16762	1.65266	1.64702	1.62571	1.06663	0.952245	1.09747	0.632712	8.91e-05	1.6418	1.00662	1.00318	0.990205	0.649674	0.580002	0.66846	53	0.000243764
Q8IYI6	0.62261	0.644655	0.659795	0.401114	0.342417	0.379486	0.582761	9.43e-05	0.642354	0.969264	1.00358	1.02715	0.624444	0.533067	0.590774	54	0.000253213
F5H2F4	4.91346	5.10142	5.05916	4.04046	3.9825	3.84522	0.787325	9.63e-05	5.02468	0.977865	1.01527	1.00686	0.804122	0.792587	0.765266	55	0.000253882
F5H8H2	0.309301	0.339428	0.366487	0.119728	0.10939	0.120775	0.34465	9.76e-05	0.338405	0.913996	1.00302	1.08298	0.353802	0.323253	0.356894	56	0.000252714
P28331	1.99887	1.99068	1.92917	1.34882	1.25129	1.17577	0.637954	9.93e-05	1.97291	1.01316	1.00901	0.977829	0.68367	0.634236	0.595957	57	0.000252605
O14950	0.325623	0.378279	0.346458	0.116341	0.103038	0.135857	0.338205	0.000105783	0.35012	0.930031	1.08043	0.989542	0.33229	0.294295	0.388029	58	0.000264458
M0R0F0	2.15271	2.32176	2.30775	1.44563	1.37741	1.49521	0.636702	0.000106478	2.26074	0.952215	1.02699	1.02079	0.639451	0.609273	0.661381	59	0.000261683
Q14566	0.536534	0.579991	0.555141	0.308039	0.294807	0.343889	0.566342	0.000117629	0.557222	0.962873	1.04086	0.996266	0.552812	0.529066	0.617148	60	0.00028427
Q9UJW0	0.0924314	0.090469	0.0962481	0.123453	0.119487	0.125046	1.31824	0.000117762	0.0930495	0.993357	0.972267	1.03438	1.32675	1.28412	1.34387	61	0.000279926
P53582	0.453083	0.47608	0.517261	0.245213	0.239367	0.249669	0.50763	0.000118221	0.482142	0.939731	0.987428	1.07284	0.508591	0.496466	0.517833	62	0.000276485
P54819	1.94481	1.87813	1.9174	1.17447	0.949318	1.0126	0.546377	0.000120079	1.91345	1.01639	0.981544	1.00206	0.613799	0.496129	0.529202	63	0.000276372
Q9Y262	0.331845	0.308062	0.346744	0.147566	0.136379	0.167059	0.457106	0.000121459	0.328883	1.009	0.93669	1.05431	0.448689	0.414672	0.507957	64	0.000275181
H0YFD6	14.5465	13.7848	13.936	17.671	18.2423	17.6403	1.26702	0.000122795	14.0891	1.03246	0.978401	0.989135	1.25423	1.29478	1.25205	65	0.000273927
Q5T2R2	0.0199294	0.0213636	0.0201217	0.027186	0.0263559	0.0267622	1.30757	0.000123052	0.0204715	0.973517	1.04357	0.982908	1.32799	1.28744	1.30729	66	0.000270342
Q7LBC6	0.181756	0.171458	0.178244	0.115292	0.100716	0.100011	0.594627	0.000124391	0.177153	1.02598	0.967856	1.00616	0.650804	0.568528	0.564549	67	0.000269204
Q32Q12	5.07479	4.2423	4.08804	8.22904	8.23926	8.39117	1.85447	0.000126269	4.46838	1.13571	0.949405	0.914884	1.84162	1.8439	1.8779	68	0.00026925
P35580	0.503291	0.581729	0.536726	0.265239	0.241709	0.249665	0.466541	0.000132039	0.540582	0.931017	1.07612	0.992868	0.490654	0.447126	0.461844	69	0.000277473
P33176	0.347953	0.383572	0.388167	0.18244	0.161718	0.195053	0.481571	0.000134019	0.373231	0.932273	1.02771	1.04002	0.488813	0.433291	0.522608	70	0.000277611
B4DY08	8.46398	8.81897	8.55025	13.6328	14.6977	13.2754	1.61056	0.000140956	8.61107	0.982919	1.02414	0.992937	1.58317	1.70684	1.54167	71	0.000287868
Q96KP1	0.216364	0.229236	0.229292	0.111929	0.0828595	0.0786911	0.40522	0.000145806	0.224964	0.96177	1.01899	1.01924	0.497542	0.368323	0.349794	72	0.000293637
O15347	0.0520515	0.0531299	0.0538927	0.0361475	0.0335942	0.0382183	0.678677	0.000146042	0.0530247	0.981646	1.00198	1.01637	0.681711	0.633558	0.720763	73	0.000290083
Q9BWS9	0.171246	0.162479	0.17247	0.218567	0.210663	0.21454	1.27178	0.000147654	0.168732	1.0149	0.962941	1.02216	1.29535	1.24851	1.27148	74	0.000289322
P22830	0.0568202	0.0630392	0.0581948	0.0246186	0.019767	0.0149927	0.333484	0.000148637	0.0593514	0.957352	1.06214	0.980512	0.414794	0.33305	0.252609	75	0.000287365
A0A7I2YQG2	0.110287	0.130542	0.130043	0.0391215	0.0386653	0.0457426	0.333078	0.000152967	0.123624	0.892115	1.05596	1.05193	0.316455	0.312765	0.370014	76	0.000291845
Q16822	11.4054	10.986	12.0941	7.42193	6.77986	7.21246	0.620963	0.000155593	11.4952	0.992188	0.955708	1.0521	0.645656	0.589801	0.627433	77	0.000293
P55884	0.447174	0.436968	0.490114	0.264745	0.265886	0.250131	0.568134	0.000157801	0.458085	0.976182	0.9539	1.06992	0.577938	0.580428	0.546035	78	0.000293348
O96013	0.0662714	0.0701038	0.0693194	0.0385925	0.0294657	0.0307281	0.480257	0.000160439	0.0685649	0.96655	1.02245	1.011	0.562861	0.429749	0.448161	79	0.000294477
O00625	0.0319967	0.0305096	0.0279761	0.0110895	0.0144219	0.0126623	0.421891	0.000163905	0.0301608	1.06087	1.01156	0.927565	0.367681	0.478166	0.419825	80	0.000297078
Q9Y3F4	0.894806	0.939269	0.944144	0.501255	0.514474	0.597914	0.580819	0.000169552	0.926073	0.966237	1.01425	1.01951	0.541269	0.555543	0.645644	81	0.000303519
O60763	0.576388	0.658516	0.697238	0.237874	0.216643	0.237775	0.358303	0.000170117	0.644047	0.894946	1.02246	1.08259	0.369342	0.336378	0.369188	82	0.000300817
Q7Z2Z2	0.0771737	0.0821474	0.0718977	0.0423567	0.0374582	0.0375394	0.507546	0.000177746	0.0770729	1.00131	1.06584	0.932852	0.549566	0.48601	0.487064	83	0.00031052
P62280	1.79967	1.67963	1.65605	1.12266	1.09117	1.1805	0.660975	0.000177918	1.71178	1.05134	0.981215	0.96744	0.655841	0.637449	0.689635	84	0.00030712
E7EX90	0.485976	0.52416	0.521715	0.718122	0.682801	0.687398	1.36327	0.000182125	0.510617	0.951743	1.02652	1.02173	1.40638	1.33721	1.34621	85	0.000310684
Q9BR76	0.530537	0.509113	0.491688	0.797609	0.798618	0.734542	1.52205	0.000186737	0.510446	1.03936	0.997389	0.963251	1.56257	1.56455	1.43902	86	0.000314847
P60866	1.90394	1.74737	1.79155	1.29839	1.26953	1.24204	0.699992	0.000192268	1.81429	1.04941	0.963119	0.987467	0.715649	0.69974	0.684587	87	0.000320447
Q9HB90	0.038927	0.0364018	0.0376432	0.0250112	0.0275686	0.0259211	0.69487	0.000194228	0.0376574	1.03372	0.966659	0.999624	0.664177	0.73209	0.688342	88	0.000320035
P27635	1.24625	1.18779	1.28417	0.845741	0.899963	0.832506	0.693401	0.000199895	1.2394	1.00553	0.958357	1.03612	0.682378	0.726126	0.671699	89	0.000325672
Q86Y82	0.302792	0.317127	0.316454	0.260465	0.260422	0.25619	0.829879	0.000202587	0.312124	0.970101	1.01603	1.01387	0.834492	0.834353	0.820793	90	0.00032639
Q9H2K8	0.0795494	0.0925014	0.0865522	0.0457251	0.0417373	0.041542	0.498851	0.000205131	0.086201	0.922836	1.07309	1.00407	0.530448	0.484185	0.48192	91	0.000326857
O60645	0.203177	0.197993	0.210898	0.0982796	0.0673091	0.062334	0.372381	0.000208249	0.204023	0.995856	0.970445	1.0337	0.48171	0.32991	0.305525	92	0.000328219
P18124	2.48207	2.29272	2.12581	1.089	0.865023	1.01409	0.430125	0.000213772	2.3002	1.07907	0.996748	0.924187	0.473438	0.376064	0.440871	93	0.0003333
Q9Y295	0.199117	0.188902	0.217267	0.11179	0.108186	0.113583	0.551076	0.000214123	0.201762	0.98689	0.936262	1.07685	0.554066	0.536207	0.562954	94	0.000330296
P41091	0.938028	0.879484	1.01804	0.507605	0.486919	0.518948	0.533749	0.000217148	0.945183	0.99243	0.930491	1.07708	0.537044	0.515158	0.549045	95	0.000331436
O60568	0.958278	0.922246	0.882228	1.36781	1.48477	1.36354	1.52606	0.000218185	0.920917	1.04057	1.00144	0.957988	1.48527	1.61228	1.48063	96	0.00032955
A0A0U1RR07	0.220445	0.219535	0.208616	0.153972	0.151819	0.165021	0.725894	0.00022294	0.216198	1.01964	1.01543	0.964926	0.712178	0.702219	0.763286	97	0.000333261
O95628	0.0133134	0.0151508	0.0135552	0.00528035	0.00262605	0.00347728	0.270915	0.000231919	0.0140065	0.950517	1.0817	0.967783	0.376994	0.187489	0.248262	98	0.000343145
P41567	0.115643	0.130818	0.138543	0.0584285	0.0566709	0.0538728	0.438884	0.000232266	0.128335	0.901104	1.01935	1.07954	0.455282	0.441587	0.419783	99	0.000340188
O43143	0.539043	0.519659	0.491483	0.806589	0.776121	0.735794	1.49563	0.000244926	0.516728	1.04318	1.00567	0.951144	1.56095	1.50199	1.42395	100	0.000355143
Q12974	0.338174	0.31196	0.320402	0.186965	0.147757	0.143184	0.492414	0.000247847	0.323512	1.04532	0.964292	0.990388	0.577922	0.456727	0.442592	101	0.00035582
Q13098	0.0394871	0.0392238	0.0364347	0.028411	0.0281865	0.0276936	0.732039	0.000251326	0.0383819	1.0288	1.02194	0.949268	0.740219	0.734371	0.721527	102	0.000357277
A0A087X2B3	0.00685695	0.00714617	0.00653048	0.00339907	0.00231907	0.00228444	0.38973	0.000253726	0.00684453	1.00181	1.04407	0.954116	0.49661	0.33882	0.33376	103	0.000357187
Q9BTY2	0.644078	0.621442	0.628045	0.560655	0.557392	0.550446	0.881139	0.000261458	0.631188	1.02042	0.984559	0.99502	0.888253	0.883084	0.872079	104	0.000364533
Q96SB3	0.0404873	0.0263018	0.025735	0.0818206	0.0808846	0.0789637	2.61196	0.00026535	0.0308414	1.31276	0.852808	0.834431	2.65295	2.6226	2.56032	105	0.000366436
P33993	0.583841	0.553507	0.552171	0.343528	0.268105	0.27218	0.523115	0.0002701	0.563173	1.0367	0.982837	0.980464	0.609987	0.476061	0.483298	106	0.000369476
A0A0C4DFM1	0.935572	0.928752	0.918087	0.988845	0.993203	0.982073	1.06531	0.000276338	0.92747	1.00873	1.00138	0.989883	1.06617	1.07087	1.05887	107	0.000374477
O75146	0.191608	0.201041	0.194705	0.11799	0.0885384	0.108061	0.535604	0.000280191	0.195785	0.978668	1.02685	0.994485	0.60265	0.452224	0.55194	108	0.000376182
Q8NC51	0.731821	0.809719	0.770224	0.400784	0.438088	0.484579	0.572486	0.000284969	0.770588	0.949692	1.05078	0.999527	0.520102	0.568512	0.628844	109	0.000379087
P42126	2.34807	2.23664	2.33915	1.79493	1.62688	1.69261	0.738666	0.000285606	2.30795	1.01738	0.969102	1.01352	0.777714	0.7049	0.733383	110	0.000376481
Q7Z4F1	0.0633307	0.0642402	0.0646614	0.042479	0.0421963	0.0481785	0.691111	0.00028572	0.0640774	0.988346	1.00254	1.00911	0.662933	0.658521	0.751879	111	0.000373238
P61158	1.06388	1.01097	1.11543	0.736958	0.753517	0.766296	0.70739	0.000288507	1.06343	1.00042	0.950672	1.0489	0.693004	0.708575	0.720591	112	0.000373514
Q8WUK0	0.162774	0.133596	0.140545	0.0473007	0.028994	0.0459307	0.279746	0.000291263	0.145638	1.11766	0.917315	0.965025	0.324782	0.199082	0.315375	113	0.000373745
P51149	18.5121	18.6426	18.8582	20.6246	20.4082	21.01	1.10765	0.000291279	18.6709	0.991492	0.998481	1.01003	1.10463	1.09305	1.12528	114	0.000370486
P61956	0.0304008	0.0308757	0.03753	0.00867609	0.0101541	0.0102338	0.294151	0.000296104	0.0329355	0.92304	0.93746	1.1395	0.263427	0.308303	0.310723	115	0.000373349
G3V3H3	0.0121527	0.0115107	0.0143404	0.0035945	0.00263493	0.00169898	0.208622	0.000296373	0.0126679	0.959329	0.908646	1.13202	0.283749	0.208	0.134117	116	0.000370466
D3YTB1	0.146787	0.17458	0.15263	0.0662344	0.0730975	0.0743776	0.450866	0.000300779	0.157999	0.929037	1.10495	0.966018	0.419207	0.462645	0.470747	117	0.00037276
P14735	0.360449	0.405699	0.393605	0.191558	0.229263	0.219612	0.552214	0.000301615	0.386584	0.932395	1.04945	1.01816	0.495514	0.593047	0.568082	118	0.000370629
P62913	2.18992	2.00974	2.144	1.50109	1.51419	1.5804	0.724452	0.000302139	2.11456	1.03564	0.950432	1.01393	0.709884	0.716082	0.74739	119	0.000368153
P00338	4.83242	4.53429	5.36473	7.24455	7.32945	7.35498	1.48858	0.000305542	4.91048	0.984103	0.923391	1.09251	1.47532	1.49261	1.49781	120	0.000369197
Q9H3M7	0.0513808	0.048423	0.039084	0.0102632	0.0096839	0.00759369	0.198295	0.000305716	0.0462959	1.10983	1.04595	0.844221	0.221687	0.209174	0.164025	121	0.000366354
Q9UKM9	0.816491	0.844745	0.805165	1.3133	1.49143	1.33396	1.67803	0.000316173	0.822133	0.993137	1.0275	0.97936	1.59743	1.8141	1.62256	122	0.000375779
Q13492	0.271944	0.29732	0.273656	0.192713	0.201807	0.191044	0.694685	0.000316261	0.280973	0.967865	1.05818	0.973957	0.685875	0.718242	0.679936	123	0.000372828
G3V3E8	0.0934464	0.101521	0.0911862	0.0556934	0.0605491	0.0515921	0.586519	0.000316484	0.0953846	0.97968	1.06433	0.955985	0.583883	0.63479	0.540885	124	0.000370082
Q00688	0.600807	0.59638	0.618273	0.382728	0.447029	0.41701	0.68675	0.000328728	0.605153	0.992818	0.985502	1.02168	0.632448	0.738704	0.689098	125	0.000381324
P01033	0.0119447	0.0112804	0.0105147	0.00706067	0.00734259	0.00722697	0.641089	0.000331216	0.0112466	1.06207	1.003	0.934921	0.627804	0.652871	0.642591	126	0.000381161
P07384	0.224385	0.194522	0.233135	0.331951	0.34985	0.338307	1.56448	0.000331939	0.217347	1.03238	0.894983	1.07264	1.52728	1.60964	1.55653	127	0.000378985
Q5JRX3	5.55902	5.60715	5.59196	4.49303	4.08974	4.45723	0.77813	0.00033454	5.58604	0.995162	1.00378	1.00106	0.804331	0.732136	0.797923	128	0.000378971
O43432	0.0131272	0.0135759	0.0141446	0.00418417	0.00669269	0.00406564	0.36581	0.000338031	0.0136159	0.964108	0.997061	1.03883	0.3073	0.491535	0.298595	129	0.000379957
F5H365	2.27775	2.13957	2.22644	1.80263	1.7301	1.71173	0.789381	0.000338749	2.21459	1.02852	0.966124	1.00535	0.81398	0.781228	0.772934	130	0.000377835
F5GWT4	0.0594467	0.0612795	0.0679458	0.0301166	0.0272402	0.0347274	0.488064	0.000339057	0.0628907	0.945239	0.974381	1.08038	0.478872	0.433135	0.552186	131	0.000375292
Q69YN2	0.0427706	0.0406329	0.0449206	0.0300602	0.0272434	0.0288437	0.671326	0.000344822	0.0427747	0.999905	0.949927	1.05017	0.702756	0.636905	0.674317	132	0.000378782
Q9NV70	0.0962161	0.0946207	0.11419	0.0381201	0.0286796	0.0384142	0.344933	0.00034845	0.101676	0.946304	0.930613	1.12308	0.374919	0.28207	0.377811	133	0.000379889
Q99797	1.01633	1.06134	1.10312	0.811157	0.769088	0.75972	0.735654	0.000348532	1.06026	0.958566	1.00101	1.04042	0.765051	0.725373	0.716538	134	0.000377143
Q9UG63	0.200657	0.203039	0.215964	0.142073	0.15569	0.147897	0.719201	0.00035868	0.206553	0.971453	0.982988	1.04556	0.687829	0.753751	0.716023	135	0.000385249
P20042	0.32742	0.351678	0.36773	0.145411	0.159654	0.197056	0.479659	0.000359356	0.348943	0.93832	1.00784	1.05384	0.416719	0.457535	0.564722	136	0.000383137
Q9H0W8	0.021814	0.0192678	0.020807	0.00944765	0.0110503	0.0119791	0.524764	0.00036132	0.0206296	1.05741	0.933986	1.0086	0.457966	0.535653	0.580674	137	0.000382419
Q9Y287	0.164015	0.155923	0.139217	0.0735944	0.0515374	0.0569806	0.396624	0.000362621	0.153052	1.07163	1.01876	0.909607	0.480846	0.336731	0.372296	138	0.000381015
P39019	2.62854	2.31814	2.5093	1.64433	1.61167	1.6443	0.65723	0.000363438	2.48533	1.05762	0.93273	1.00965	0.661615	0.648473	0.661602	139	0.000379126
Q9NUQ9	0.385706	0.42985	0.438184	0.217338	0.171152	0.221606	0.486621	0.000363664	0.417913	0.922934	1.02856	1.0485	0.520056	0.40954	0.530268	140	0.000376652
Q71RC2	0.392177	0.409779	0.391403	0.303138	0.313826	0.326123	0.79028	0.000368677	0.397786	0.985899	1.03015	0.983953	0.762062	0.788932	0.819844	141	0.000379136
D6REX3	0.626759	0.670619	0.64914	0.507734	0.465853	0.484037	0.748836	0.000372562	0.648839	0.96597	1.03357	1.00046	0.782526	0.717979	0.746005	142	0.000380433
Q09666	13.5873	15.0025	13.2996	8.5459	7.53248	8.50037	0.586753	0.000374177	13.9631	0.973083	1.07444	0.952481	0.612032	0.539455	0.608772	143	0.00037941
Q9UN37	0.191276	0.175104	0.185433	0.314404	0.289406	0.277575	1.59726	0.0003753	0.183938	1.03989	0.951973	1.00813	1.7093	1.57339	1.50907	144	0.000377906
P25705	36.0352	35.546	35.5307	39.8068	38.6639	39.0407	1.09709	0.000380073	35.704	1.00928	0.995575	0.995147	1.11491	1.0829	1.09346	145	0.000380073
