# Supplementary material for: Non-cell autonomous regulation of cell–cell signaling and differentiation by mitochondrial ROS
Source: J Cell Biol. 2024 Nov 13;223(12):e202401084. doi: 10.1083/jcb.202401084 (PMC11561560; doi:10.1083/jcb.202401084)
Supplement: Table S3 — is an Excel file of the proteomics data examining membrane fractions from NIH3T3 cells treated with H2O2 for 30 min. [file JCB_202401084_TableS3.xlsx]

## Sheet: Export Summary
	This document was exported from Numbers. Each table was converted to an Excel worksheet. All other objects on each Numbers sheet were placed on separate worksheets. Please be aware that formula calculations may differ in Excel.
	Numbers Sheet Name	Numbers Table Name	Excel Worksheet Name
	Sheet 1
		AverageNormalizedPvalue3T3	Sheet 1 - AverageNormalizedPval
	Sheet 2
		Table 1	Sheet 2

## Sheet: Sheet 1 - AverageNormalizedPval
AverageNormalizedPvalue3T3
Accession	Ctl1	Ctl2	Ctl3	Pero1	Pero2	Pero3	PeroCtl	pvalue
Q8R1F1	0.378288	0.395445	0.39445	0.0969628	0.109626	0.119339	0.279004	2.54958e-06
Q9QUM9	0.606232	0.613579	0.58489	0.903908	0.886272	0.901513	1.49149	4.25593e-06
Q61171	0.60051	0.614157	0.569567	0.201083	0.195756	0.216574	0.343796	5.81177e-06
Q91V92	1.07737	1.08836	1.09546	0.640881	0.609564	0.666265	0.587732	6.47846e-06
Q14CH7	0.555247	0.569532	0.586307	0.254019	0.233275	0.222279	0.414692	6.68183e-06
P97311	0.424277	0.430195	0.417733	0.275909	0.282245	0.29032	0.666932	6.87139e-06
Q8K411	3.01552	2.93281	2.90832	2.1199	2.11947	2.10107	0.715895	7.13307e-06
P24547	0.042411	0.0428695	0.0409733	0.102266	0.110907	0.105472	2.52385	7.8457e-06
Q9CXT8	2.14363	2.14818	2.26292	1.22942	1.21504	1.22974	0.560542	8.34958e-06
Q8VE62	0.030417	0.0296746	0.0295537	0.0141411	0.0158997	0.0141167	0.49258	9.95134e-06
Q9DBU0	0.00644552	0.00624825	0.00712021	0.026348	0.0262161	0.0238326	3.8557	1.27276e-05
Q80X82	0.250522	0.249203	0.25209	0.189891	0.18452	0.193715	0.755674	1.28323e-05
O35226	0.178504	0.188452	0.186205	0.28368	0.294561	0.283804	1.5584	1.28369e-05
P52479	0.323915	0.303101	0.301456	0.145634	0.135917	0.136664	0.450432	1.35789e-05
P35700	20.4741	19.087	17.9608	5.10718	5.34994	5.10506	0.270544	2.20254e-05
P62897	0.261908	0.243858	0.265562	0.392551	0.386474	0.390264	1.51594	2.20597e-05
Q7TT37	0.0413339	0.0439162	0.0441838	0.120615	0.131809	0.135497	2.99706	2.32232e-05
Q5RKZ7	0.0669483	0.0651914	0.0690556	0.0447058	0.0440227	0.0454124	0.66672	2.34126e-05
Q91WD5	0.42275	0.401742	0.417165	0.293372	0.297061	0.293382	0.711802	2.4406e-05
P32921	0.642916	0.600303	0.613068	0.322643	0.351503	0.33171	0.541864	2.45368e-05
Q920L1	0.393501	0.428072	0.422871	0.153548	0.168196	0.180835	0.403858	2.49273e-05
Q61881	0.351508	0.365141	0.382873	0.145516	0.169243	0.153091	0.425503	2.58418e-05
Q8VDJ3	1.68401	1.74306	1.85381	0.858867	0.851889	0.843235	0.48363	2.68652e-05
Q91VD9	1.74062	1.95417	1.794	0.70859	0.668744	0.685528	0.375833	3.11909e-05
O35593	0.122748	0.116072	0.12499	0.228624	0.24502	0.226501	1.92448	3.18649e-05
Q9DB77	2.17237	2.15914	2.20516	2.95381	2.8254	2.86478	1.32238	3.20162e-05
P24369	3.31596	3.30564	3.33527	4.11337	3.97382	4.02409	1.21637	3.34156e-05
Q8R050	0.288094	0.305739	0.28538	0.163168	0.174453	0.163137	0.569553	3.49281e-05
Q33DR3	0.0964064	0.0955382	0.0907409	0.0642848	0.0619914	0.0625777	0.668071	3.91466e-05
Q9EPJ9	0.106678	0.10287	0.10547	0.0616366	0.0677946	0.0680084	0.626758	3.92947e-05
Q8K2K6	0.098623	0.0911934	0.0927669	0.0424025	0.0489122	0.0436756	0.477701	4.11586e-05
Q9EPU0	0.959476	0.85508	0.909654	0.387815	0.40136	0.414041	0.441675	4.13432e-05
Q62376	0.391525	0.398627	0.375422	0.506456	0.51899	0.513013	1.31992	4.44251e-05
Q8CGC4	0.0334106	0.0311292	0.0318641	0.0181978	0.0179763	0.016184	0.543111	4.63448e-05
P58252	27.0276	24.4291	25.5344	12.8648	13.6885	13.0431	0.514298	4.79335e-05
Q9EQH3	0.953668	1.00685	1.03058	1.37062	1.35412	1.37302	1.36998	4.81131e-05
O55234	0.354021	0.34774	0.391553	0.596055	0.592334	0.614018	1.64857	5.02899e-05
P70195	0.152201	0.143084	0.149981	0.198403	0.194845	0.194052	1.31899	5.05001e-05
Q8VCW8	0.997215	0.983247	0.924859	0.615002	0.589898	0.58175	0.614958	5.27317e-05
Q9Z0R9	0.551949	0.544873	0.621169	0.1862	0.203526	0.188715	0.336696	5.41125e-05
O70274	0.0588304	0.0588389	0.0516682	0.0196697	0.0169886	0.0174045	0.319261	5.47842e-05
Q6DFW4	0.184229	0.206804	0.176858	0.346787	0.333051	0.336759	1.79013	5.59114e-05
P53995	0.0185214	0.0176098	0.0214335	0.0362008	0.0366252	0.0368775	1.90574	5.97655e-05
P19253	0.982683	0.884469	0.902192	0.432843	0.435776	0.470014	0.483376	6.26769e-05
P62334	0.538207	0.494926	0.530355	0.803699	0.854277	0.855141	1.60738	6.30305e-05
P33434	0.433109	0.457105	0.452901	0.329998	0.327559	0.337096	0.740556	6.32536e-05
Q61879	3.50582	3.10586	3.32385	1.29698	1.36323	1.51184	0.419912	6.46462e-05
P57724	0.0369098	0.0352478	0.0378354	0.022188	0.0195173	0.0210231	0.570294	6.4683e-05
Q9JKY5	0.153705	0.149531	0.164004	0.0702283	0.0775914	0.0636103	0.452509	6.65904e-05
P26638	0.204117	0.172996	0.190792	0.0504303	0.0565804	0.0440693	0.26603	6.93245e-05
Q8C7Q4	0.0373945	0.0404899	0.0421195	0.0684188	0.0645768	0.0686266	1.68013	7.07593e-05
P25206	1.03843	1.02583	1.05498	0.729699	0.751929	0.791161	0.728634	7.11441e-05
Q3TIX9	0.233223	0.263529	0.254402	0.39686	0.396485	0.414312	1.60774	7.18053e-05
P51881	13.8796	14.1991	14.2102	18.7034	18.292	19.365	1.33275	7.18191e-05
Q9CQJ6	0.0267992	0.0248314	0.0258188	0.0156456	0.0145576	0.016117	0.59807	7.19105e-05
Q8VEM8	7.67367	7.50116	7.9373	10.6035	10.1335	10.5177	1.35231	7.30551e-05
P62806	0.31766	0.330325	0.330776	0.493777	0.462289	0.466328	1.45326	8.19648e-05
Q9D662	0.390118	0.390429	0.38986	0.261243	0.286348	0.28565	0.711924	8.43143e-05
Q64152	0.569466	0.587981	0.685348	0.102537	0.12846	0.114176	0.187309	8.46944e-05
P03975	0.13479	0.147672	0.160704	0.0404955	0.0347126	0.0265116	0.22953	9.03641e-05
Q9CYR0	0.183922	0.202665	0.193943	0.336333	0.314043	0.343142	1.7114	9.13692e-05
Q8VDM4	1.04947	1.03286	1.07517	1.64004	1.72687	1.81358	1.64069	9.88501e-05
Q6ZQ08	0.38914	0.354774	0.360498	0.203091	0.214158	0.190088	0.549919	9.9741e-05
P23116	1.3469	1.18642	1.31953	0.632597	0.617971	0.581442	0.475494	0.00010126
P62196	0.552136	0.543222	0.587621	0.854844	0.903776	0.930079	1.59758	0.000102454
Q8CDJ8	0.0147206	0.0126614	0.0131419	0.0048298	0.00397729	0.00492688	0.33891	0.000103556
O88477	1.08105	1.04793	1.11065	0.804897	0.836792	0.820397	0.759989	0.000108917
Q9Z1Z0	0.415121	0.357148	0.379897	0.167218	0.16892	0.173687	0.442493	0.000113707
O35134	0.0106362	0.0201833	0.0200131	0.0576149	0.0565078	0.0562683	3.35201	0.000116844
Q3U821	0.0394119	0.0529694	0.0476827	0.116996	0.10921	0.106006	2.37186	0.000117435
O88396	0.168408	0.171769	0.176157	0.138799	0.137966	0.133156	0.793906	0.000119912
A2AGT5	0.155523	0.131948	0.146641	0.0599	0.0586781	0.0584585	0.407813	0.000120075
Q9DC51	1.11465	1.11509	1.08531	1.33276	1.33885	1.29202	1.19565	0.000128895
P54823	0.62052	0.592212	0.620758	0.41354	0.448893	0.412664	0.695448	0.000128936
P60843	5.83243	5.81072	5.30217	3.47181	3.55645	3.54773	0.624125	0.000133373
Q9QY36	0.0691965	0.0751733	0.0826697	0.0236981	0.0214065	0.0153842	0.266424	0.000137389
P97432	0.04342	0.0468806	0.0432374	0.027564	0.029331	0.0269967	0.628223	0.000137764
Q921G8	0.0305586	0.0320083	0.0292255	0.0143857	0.013237	0.0167762	0.483688	0.0001381
P59325	0.460522	0.414476	0.464298	0.234185	0.229998	0.203665	0.498655	0.000138108
Q91YP2	1.16737	1.27917	1.18411	0.788358	0.76905	0.74469	0.634075	0.00014016
Q921C5	0.0188542	0.016708	0.0199988	0.00239356	0.00479011	0.00202348	0.165712	0.000142196
Q6P4T2	2.3964	2.71679	2.61948	3.77312	3.95996	3.89193	1.50336	0.000144861
Q8BP47	0.193782	0.175806	0.188506	0.104732	0.115062	0.114451	0.598905	0.000145219
Q60932	4.01271	4.49542	4.37164	6.26559	6.1999	6.50893	1.4732	0.000149036
Q9CXW3	0.386921	0.430114	0.4345	0.237574	0.238909	0.224854	0.560381	0.000158495
Q3UPL0	0.441719	0.382209	0.424219	0.152743	0.193427	0.163278	0.408163	0.000164581
Q61127	0.0169053	0.0209573	0.0186969	0.0029966	0.00481918	0.00438184	0.21566	0.000167605
Q8BMP6	0.276884	0.275264	0.265412	0.104223	0.1473	0.120422	0.454946	0.000170586
Q8C5H8	0.328127	0.325411	0.314644	0.37814	0.383881	0.374495	1.17387	0.000171415
Q8BH15	0.0248744	0.0250931	0.0257652	0.0123511	0.0143012	0.0104675	0.490143	0.000174589
P27546	0.362847	0.323053	0.363224	0.18584	0.186363	0.164793	0.511852	0.000174609
Q8BPB0	0.0936765	0.0979356	0.099442	0.0525492	0.0619411	0.0608593	0.602464	0.000178687
Q61316	1.23241	1.11512	1.20667	1.88398	1.81034	1.9909	1.59958	0.000180214
Q62189	0.182775	0.165668	0.172361	0.309305	0.304344	0.34249	1.83589	0.000181537
O35345	0.136219	0.135424	0.133196	0.20442	0.18856	0.188968	1.43748	0.000184509
P16858	10.7011	10.6559	11.0464	18.3856	16.7284	18.7943	1.66366	0.000184846
Q9ERG0	0.926791	0.956699	0.843426	0.505449	0.516887	0.467182	0.546228	0.000185704
Q99KC8	0.0150158	0.0143498	0.0157743	0.0103333	0.0105428	0.0103045	0.690753	0.000185824
O08599	0.231443	0.227247	0.224896	0.160371	0.172319	0.152781	0.710182	0.000193693
Q9Z1Q9	0.834797	0.764055	0.781225	0.525168	0.541033	0.497045	0.656805	0.000198171
Q9CQ33	0.0196485	0.0133243	0.0159087	0.0364595	0.038823	0.0378938	2.31532	0.000198749
P09411	6.17352	6.1528	6.34904	4.41495	4.8614	4.68163	0.747401	0.000198904
Q6ZWY3	0.246723	0.236589	0.259989	0.119387	0.145555	0.120359	0.518365	0.000199168
P62245	0.790959	0.773074	0.878638	0.45744	0.463889	0.440288	0.557429	0.000208547
Q9QZV9	0.0175963	0.0191012	0.0178304	0.0265657	0.0249183	0.0266212	1.43239	0.000209276
O88447	0.0811805	0.0688021	0.0738485	0.0336758	0.0364281	0.0333807	0.462333	0.000210176
P97807	4.23007	4.16874	4.28752	3.52941	3.68965	3.57581	0.850905	0.000212541
Q921H8	1.617	1.69306	1.68418	1.38494	1.34023	1.33108	0.812186	0.000215874
Q9WV92	0.967009	1.00327	0.967551	1.34746	1.40147	1.48013	1.43952	0.000218618
Q8C1B7	0.706525	0.623313	0.676945	0.351755	0.391424	0.340053	0.539786	0.000219676
Q99J99	0.505922	0.463581	0.502132	0.176634	0.220941	0.1294	0.358088	0.000223696
Q9DB05	1.01635	1.00261	0.990581	1.26677	1.36543	1.31388	1.31119	0.000224021
Q8C167	0.209571	0.199535	0.185903	0.110739	0.112581	0.0956555	0.536086	0.000226679
Q8BRN9	0.0173675	0.0155331	0.0168657	0.00912284	0.00946585	0.0078222	0.530699	0.000232957
Q60692	0.254392	0.285857	0.261963	0.406879	0.389394	0.421697	1.51826	0.00024002
Q5SSW2	0.0141318	0.0146707	0.0157256	0.024195	0.0257085	0.027458	1.73736	0.000241577
Q3TXS7	0.66304	0.730777	0.70213	1.06836	1.18785	1.10318	1.6028	0.000242618
Q9CQ62	0.176031	0.185669	0.19799	0.276295	0.297716	0.302264	1.56564	0.000248363
P68040	5.91535	5.20535	5.75134	2.89354	3.31283	3.03952	0.548001	0.000252604
Q8CDG3	0.0146542	0.0271828	0.0293886	0.0750223	0.0857485	0.0840921	3.43785	0.000259731
P06151	1.86054	1.91933	2.04804	2.55927	2.54087	2.64084	1.32826	0.000273393
P60335	6.37577	5.70957	5.8225	3.93376	3.82179	3.86086	0.648677	0.000274454
Q9JJA4	0.0514871	0.0549871	0.0519981	0.0726325	0.0688494	0.0740606	1.36013	0.000279449
P05064	8.88238	9.14137	8.9263	7.03685	7.53279	7.37721	0.814353	0.000281679
Q8BWT1	2.08294	2.33675	2.27874	1.44444	1.33196	1.30723	0.609639	0.000286888
Q6P2K6	0.0381295	0.0407796	0.0432683	0.0594109	0.0646922	0.0615329	1.5194	0.000290941
P40336	0.0979091	0.108968	0.108825	0.152865	0.166366	0.165971	1.5369	0.000301265
Q99PV0	2.13705	2.54905	2.35404	3.5249	3.54915	3.49614	1.50142	0.000302913
B2RQC6	1.39612	1.3676	1.48316	0.862005	0.987736	0.897959	0.646993	0.000305127
P54822	0.318869	0.278306	0.27542	0.126959	0.131604	0.0970815	0.407571	0.0003126
O70194	0.554354	0.478895	0.507461	0.24433	0.283605	0.232718	0.493703	0.000318104
P54728	0.0922317	0.0943529	0.100448	0.165336	0.189271	0.192797	1.90712	0.000319363
Q9R190	0.605346	0.668513	0.632432	1.02509	0.929016	1.02785	1.56427	0.000327042
Q6P3B9	0.0258855	0.0234587	0.0269964	0.0356679	0.035348	0.035531	1.39568	0.000328818
Q8K304	0.0423176	0.0375112	0.040554	0.0233572	0.026106	0.0246637	0.61576	0.000334289
A2BE28	0.154197	0.179942	0.16227	0.255304	0.242598	0.259059	1.52487	0.000334885
Q8BH04	2.55861	2.84954	2.69089	1.77454	1.76674	1.58648	0.633131	0.000341202
Q9JIF0	0.582182	0.614745	0.61762	0.803084	0.81871	0.872408	1.37456	0.000343989
P14206	5.24539	4.44389	5.14162	2.30984	2.55938	2.49429	0.496498	0.000345191
P35980	0.703528	0.585386	0.63065	0.315499	0.280524	0.302815	0.468251	0.000345762
P97300	0.477297	0.478976	0.472472	0.57906	0.562165	0.599552	1.2184	0.000346872
Q9CX00	0.126789	0.117216	0.118323	0.0910393	0.0864717	0.0902313	0.738949	0.00034915
Q9JJY4	0.0672899	0.0632791	0.0701954	0.0428454	0.0374445	0.0431387	0.614794	0.000350166
Q80UG5	0.20337	0.170457	0.189391	0.0963348	0.0860035	0.0960353	0.494255	0.000359967
Q3UGP8	0.0223293	0.0233058	0.0241041	0.0288574	0.0280739	0.0285157	1.22524	0.000367006
P55937	0.175845	0.168939	0.169231	0.123899	0.13566	0.122643	0.743562	0.000370277
P14869	5.62331	4.98856	5.32605	3.24338	3.47193	3.5359	0.643195	0.000371202
Q91W50	1.86853	1.66322	1.63095	0.898257	0.942258	1.0209	0.554247	0.000373837
Q6PGG6	0.0187999	0.0201599	0.0204457	0.0121942	0.00928088	0.0103733	0.536119	0.000375011
P63280	0.228107	0.239936	0.23382	0.129503	0.131711	0.0947572	0.507181	0.000377404
Q61081	0.0842339	0.0848535	0.0866999	0.110786	0.1031	0.106597	1.25293	0.000386442
P63242	2.49529	2.24963	2.11898	0.775136	1.11085	0.853919	0.399175	0.00039158
Q9CWU9	0.0696475	0.0777515	0.0908383	0.152527	0.175949	0.162262	2.05987	0.000392747
P52293	2.00371	2.07936	2.08083	2.57504	2.44217	2.58445	1.23326	0.000400273
O08810	1.41143	1.54325	1.62573	2.35028	2.31325	2.17324	1.49261	0.000401013
Q61468	0.350296	0.332553	0.317019	0.228031	0.215141	0.19706	0.640317	0.000402387
P46471	1.2391	1.29383	1.40393	2.17615	1.94529	2.06823	1.57224	0.000402903
Q6NZJ6	1.97634	1.58432	1.69251	0.608962	0.708779	0.649893	0.374561	0.000405365
Q6ZQ38	1.34116	1.29449	1.31251	0.970433	1.06418	1.04732	0.7806	0.000412341
O70311	0.023065	0.0193425	0.0243897	0.00793684	0.00868389	0.00873901	0.379653	0.000419901
Q80UM3	0.946744	0.742579	0.784854	0.25725	0.277067	0.248004	0.316194	0.000425663
A6H611	0.180616	0.215382	0.200965	0.106029	0.10255	0.110286	0.534146	0.000426638
Q8CJ26	0.138105	0.128779	0.131609	0.160373	0.166696	0.168053	1.24249	0.000448428
Q8BH59	1.22499	1.29166	1.37482	1.84974	1.72752	1.80673	1.38354	0.00044984
Q8JZR0	0.541916	0.559264	0.541388	0.618215	0.607274	0.625405	1.12683	0.000460006
Q9ESZ8	0.0843982	0.0839095	0.0885753	0.0499523	0.0521655	0.0606231	0.633522	0.000463257
Q9ERU9	0.715345	0.864003	0.826154	1.35342	1.29452	1.45545	1.70583	0.000473522
Q9D2G2	4.85129	4.75643	4.91639	6.21127	5.96401	6.48866	1.28503	0.000479138
Q922J9	0.500328	0.641248	0.57036	0.945075	0.962324	0.917326	1.65002	0.000485055
Q8C0D5	0.030134	0.0291741	0.0275579	0.0144983	0.0127736	0.0176517	0.51716	0.000488488
Q8C407	0.190752	0.191961	0.181391	0.247932	0.23083	0.240171	1.27447	0.00049128
Q9CQV5	0.152813	0.14409	0.152444	0.185928	0.189388	0.198938	1.27798	0.000494508
O88685	0.419368	0.467502	0.498957	0.692877	0.743139	0.691535	1.53522	0.000499383
Q9DBD5	0.422982	0.499938	0.487865	0.681599	0.671223	0.690673	1.44848	0.00050414
Q921M7	0.964167	0.907983	0.914208	0.693947	0.732978	0.6625	0.749877	0.000504949
Q9EP75	0.037026	0.0349159	0.0345436	0.0281162	0.0276775	0.0262985	0.770923	0.000505931
Q921T2	0.649287	0.624941	0.635911	0.556397	0.549368	0.529578	0.856138	0.000507166
P48024	0.143626	0.147611	0.152935	0.0490001	0.0807236	0.0679072	0.444942	0.000511299
P48722	0.13576	0.1247	0.135786	0.173886	0.180757	0.169241	1.32212	0.000515618
P11087	0.331491	0.344398	0.392627	0.543071	0.557659	0.597211	1.58906	0.000522704
P48678	0.428722	0.396357	0.360541	0.217577	0.209216	0.180564	0.512269	0.000523484
P14733	0.186882	0.188831	0.167883	0.108631	0.0854383	0.0838909	0.511336	0.000526649
P62071	1.31492	1.33938	1.25891	1.51921	1.54399	1.57267	1.18467	0.000528778
Q8VDD5	28.0511	34.8626	33.0093	14.4024	15.0403	14.492	0.45802	0.000529488
Q9Z2Q6	0.0219545	0.0220826	0.0246438	0.0132806	0.0131136	0.0150457	0.603368	0.000532305
Q91VK1	0.223315	0.195375	0.222198	0.1216	0.136132	0.127548	0.601166	0.000532507
Q01853	8.51992	9.19403	9.4966	11.9426	11.6841	12.3389	1.32175	0.000539878
Q8K297	1.00029	1.04363	0.999285	1.34431	1.48884	1.49085	1.42087	0.000543168
O70475	0.468663	0.428894	0.481471	0.259075	0.307315	0.282228	0.615374	0.0005533
Q91WK2	0.303637	0.256375	0.297611	0.126423	0.157319	0.135725	0.489104	0.00055661
Q8BJW6	0.360272	0.291975	0.32361	0.148896	0.150237	0.165514	0.476144	0.000565771
Q8BX17	0.278786	0.247601	0.272597	0.184972	0.16616	0.17024	0.652544	0.000568349
Q9CPW4	0.105441	0.0982416	0.0971737	0.0709319	0.0680155	0.0604139	0.662646	0.000572322
P62281	2.31609	1.91633	2.01537	1.04268	0.981903	1.10509	0.500924	0.000577464
Q5SF07	1.30158	1.16896	1.25434	0.865022	0.868533	0.922304	0.713004	0.000579208
Q9D832	0.0403604	0.0513958	0.0524961	0.116363	0.134366	0.149443	2.77411	0.000583722
Q60865	1.69568	1.51342	1.4816	0.936932	0.797486	0.93939	0.570023	0.000589836
P63011	0.0622052	0.0662267	0.0700747	0.0875925	0.0943997	0.0935056	1.38785	0.000594086
P54116	0.282233	0.308909	0.304337	0.365032	0.366984	0.367727	1.22811	0.000594845
Q9CRB9	0.0391094	0.0392081	0.0391921	0.0628876	0.0583012	0.0684152	1.61352	0.000597362
P54103	0.0293624	0.0229873	0.02355	0.00791058	0.00394297	0.00641053	0.240634	0.000602747
P99026	0.36754	0.351848	0.347681	0.498557	0.554938	0.498256	1.45422	0.000612827
P57780	2.21473	2.80055	3.15787	5.11826	5.79617	5.60398	2.02106	0.000614408
P54775	0.411199	0.456377	0.44637	0.641268	0.719538	0.648849	1.52948	0.000615552
Q923D5	0.0183608	0.0203714	0.016816	0.0100505	0.00897818	0.00823009	0.490722	0.000616522
P29341	7.06612	6.29791	6.48914	4.69221	4.23042	4.39747	0.670931	0.000619062
Q9CR62	0.602389	0.661817	0.633318	0.973251	0.885378	0.881563	1.44409	0.000620189
Q9WUM4	0.827974	0.853766	0.915346	0.594921	0.608239	0.530187	0.66742	0.000621328
Q922U1	0.313404	0.39653	0.365308	0.596336	0.572763	0.55732	1.60561	0.000628543
Q9DBS9	0.0916458	0.0968684	0.10594	0.147072	0.146832	0.162587	1.5503	0.00063523
P49718	0.411856	0.451467	0.445745	0.324298	0.306645	0.288851	0.702632	0.000635456
Q9EQK5	0.0623009	0.070899	0.0670194	0.0934205	0.0929189	0.0878724	1.36956	0.000637535
P35278	4.0159	4.12018	4.03661	4.65205	4.91663	4.70471	1.17257	0.000644364
P62908	7.84238	6.52447	6.84249	3.45944	3.6869	3.92796	0.522142	0.00064526
P84099	0.194567	0.149156	0.185543	0.0596091	0.0618667	0.0676106	0.357262	0.000645853
P62082	3.07373	2.87565	3.55757	1.40739	1.47279	1.5851	0.469687	0.000650109
P16332	1.09276	1.18112	1.17499	0.914876	0.913579	0.879024	0.785033	0.000655286
O88736	0.416595	0.455388	0.47737	0.268671	0.294396	0.247102	0.600413	0.00065647
Q9CYZ2	0.139533	0.168392	0.152038	0.0663503	0.0823521	0.0623818	0.458916	0.000656541
Q9DAW6	0.255088	0.295133	0.247831	0.383752	0.4084	0.399236	1.49287	0.000659377
Q8BP48	0.102619	0.0919225	0.104405	0.0342237	0.0492624	0.0257507	0.365406	0.000661387
Q5SW19	0.332376	0.25428	0.290806	0.1099	0.10883	0.115171	0.380531	0.000661593
Q9CQ79	0.0443819	0.0462535	0.0415865	0.0310718	0.029252	0.0265137	0.656755	0.000668156
Q9CXW4	2.4401	2.18786	2.34259	1.7411	1.64501	1.62166	0.718418	0.000669531
Q8R0G9	0.847123	1.1298	1.01088	1.65479	1.67879	1.76147	1.70528	0.000670062
Q9JMA1	1.04555	1.03692	1.06778	1.54809	1.46586	1.68634	1.49204	0.000677507
Q3UPF5	0.130669	0.132253	0.131297	0.115005	0.107787	0.11459	0.855826	0.000679661
Q99K51	0.14272	0.21409	0.198142	0.371339	0.423669	0.425357	2.19904	0.000684147
Q8BGQ7	0.0555379	0.0752715	0.0513393	0.171251	0.208069	0.226408	3.32546	0.000686183
P70670	2.19696	1.64376	1.71833	0.404694	0.507608	0.469656	0.248596	0.000689127
P21279	1.4597	1.36922	1.41193	1.67201	1.77369	1.72462	1.21917	0.000700231
Q8BK08	0.208042	0.183451	0.184029	0.272699	0.259712	0.259838	1.37657	0.000703637
Q04736	0.369459	0.373652	0.348405	0.439252	0.429306	0.427209	1.18713	0.000704031
Q8C7K6	0.134129	0.130903	0.12342	0.155552	0.160892	0.156264	1.2169	0.00071778
Q9WVK4	0.615572	0.496985	0.594797	0.275186	0.287956	0.281121	0.494487	0.000718566
Q6ZWN5	4.37297	3.49037	4.19009	1.90526	1.90071	1.93176	0.476025	0.000720865
Q8CH72	0.210432	0.239691	0.197423	0.342414	0.384888	0.394516	1.73241	0.00073419
P14148	0.886054	0.734232	0.84773	0.43837	0.43486	0.479818	0.548233	0.00073846
Q8CJ53	0.0299014	0.0263963	0.0291466	0.0148669	0.0146686	0.0183844	0.560831	0.000739267
P63276	1.92449	1.5575	1.78439	0.903576	0.948324	0.896367	0.521852	0.00074276
P60710	76.3802	92.7515	102.113	150.165	147.204	152.344	1.65796	0.000743054
Q8BYM8	0.0319781	0.0316209	0.0300713	0.025234	0.022757	0.0231067	0.759021	0.000745167
E9Q5C9	0.532086	0.552099	0.536008	0.777712	0.787697	0.888397	1.51451	0.000748393
P35550	0.35188	0.485706	0.353862	0.740213	0.783185	0.816023	1.96351	0.00074954
Q8C0E2	0.0600454	0.0649524	0.0557343	0.0804741	0.082268	0.083859	1.36446	0.0007504
Q9R1P1	0.438859	0.441807	0.44447	0.596996	0.685199	0.635469	1.44715	0.000757655
Q9JII6	0.139445	0.140473	0.161327	0.214088	0.203296	0.20525	1.41108	0.000769608
Q8CCM6	0.046802	0.0419502	0.0442888	0.0580335	0.0571974	0.0552613	1.2815	0.000769723
P23336	0.0191519	0.0195689	0.0200988	0.0105877	0.0127658	0.0136347	0.628842	0.000770548
Q7TMK9	2.90464	2.76809	2.67707	1.95361	2.1857	2.03058	0.738927	0.000786024
Q8CEE7	0.0438698	0.0408013	0.0399152	0.0513563	0.0515657	0.0503417	1.23018	0.00080063
P22315	0.0538518	0.0489691	0.0532164	0.0371255	0.0333807	0.0380385	0.695633	0.000818517
Q99K01	0.0113361	0.0129849	0.0188045	0.0326117	0.0359617	0.0384398	2.48143	0.000829737
O70310	0.353287	0.258567	0.279844	0.0726066	0.0846048	0.0808647	0.266992	0.000830203
Q9D1N9	0.297377	0.288322	0.282935	0.388528	0.357395	0.392936	1.31109	0.000830248
Q64008	1.37232	1.47548	1.41635	1.70846	1.73533	1.81632	1.23357	0.000832829
P47962	3.32681	3.07046	2.86454	2.10029	1.97052	1.90554	0.645268	0.000833013
Q91WM2	0.0629654	0.0686872	0.0657106	0.0519734	0.0476249	0.0472984	0.744296	0.000835786
Q9D6Z1	0.44857	0.472028	0.452407	0.761551	0.707201	0.848718	1.68788	0.000836037
P70460	0.0771301	0.0644337	0.0645945	0.0297259	0.0224222	0.0336486	0.416169	0.00083936
Q922H2	0.402899	0.395392	0.394938	0.488844	0.463477	0.501946	1.21877	0.000840287
Q9CZ44	0.0802908	0.0992691	0.0907127	0.162703	0.177128	0.149341	1.80992	0.000842652
Q921M3	2.22929	2.33427	2.26413	2.94599	2.85141	3.15352	1.31097	0.000846941
Q6PGB6	0.257641	0.200176	0.219378	0.0856038	0.0786609	0.102122	0.393368	0.000847055
Q9WUP7	0.116641	0.131281	0.131445	0.230296	0.212741	0.194305	1.68001	0.000852693
Q64514	0.417743	0.425335	0.408413	0.715511	0.828799	0.898405	1.95185	0.000880766
Q9D0L7	0.115046	0.119802	0.124316	0.146962	0.145017	0.140481	1.20407	0.000881308
P59328	0.0579271	0.0552724	0.0567185	0.0423579	0.0346293	0.0397062	0.686763	0.000884079
Q91ZE0	0.16653	0.157801	0.158145	0.187128	0.181914	0.185502	1.14937	0.000886005
Q9QZ88	0.133341	0.140907	0.129397	0.198971	0.178928	0.201727	1.43598	0.000894348
Q9Z1W9	0.0355134	0.0319748	0.0347577	0.0146697	0.0182099	0.00969988	0.416442	0.000895396
Q60931	0.708575	0.782129	0.722238	1.28188	1.20639	1.45926	1.78384	0.000895441
Q60953	0.101513	0.0921181	0.100541	0.145899	0.137438	0.130348	1.40627	0.000896291
Q8QZY1	0.541735	0.442507	0.47161	0.23645	0.266712	0.265953	0.528292	0.000906283
Q8CG47	0.127865	0.11971	0.115236	0.0879857	0.0874975	0.0939435	0.742608	0.000914904
Q921S7	0.828045	0.759818	0.753618	0.963976	0.948868	0.96707	1.22995	0.000923516
Q8VDM6	0.186668	0.17741	0.173965	0.147033	0.134297	0.136102	0.775834	0.000929462
Q64337	0.440303	0.421912	0.401678	0.304302	0.294612	0.255297	0.675857	0.000930986
Q3U1J4	0.647241	0.606509	0.655704	0.858597	0.930302	0.98405	1.45222	0.000932173
P14131	2.01699	1.61605	1.99318	0.918607	0.830138	0.939269	0.477765	0.000934608
Q8C0C7	0.414522	0.319296	0.347175	0.155441	0.156624	0.146533	0.424238	0.000939218
P63323	1.04995	1.19119	0.957054	0.469698	0.576716	0.515081	0.488244	0.00093922
O35295	0.16538	0.153126	0.178347	0.0906266	0.108602	0.102037	0.606346	0.000954806
Q9Z1Z2	0.971808	0.87902	0.864833	0.389396	0.444596	0.560916	0.513653	0.000957378
O88952	0.371318	0.368566	0.326359	0.211352	0.243145	0.23419	0.6459	0.000960362
Q6ZWX6	0.87846	0.748215	0.779196	0.516431	0.448272	0.488671	0.604095	0.000976739
Q9QZD9	0.365763	0.305434	0.306111	0.162411	0.169807	0.126346	0.469212	0.000997004
P97315	0.166862	0.173984	0.134074	0.0702094	0.0718181	0.0664433	0.43896	0.00100326
Q6ZPR5	0.0782646	0.0891459	0.0938099	0.121902	0.120899	0.127979	1.41941	0.0010134
Q6ZWU9	1.05091	0.861354	1.0056	0.561423	0.544539	0.574289	0.57585	0.00101869
P63073	0.280133	0.222277	0.218052	0.100971	0.0916873	0.0801838	0.378705	0.00101987
Q7TPR4	0.738673	1.00375	1.04408	1.81684	2.14662	2.2362	2.22489	0.00102083
O35988	0.0561988	0.0522758	0.0633128	0.0233759	0.0260691	0.0324625	0.476796	0.00102715
P62983	8.31627	8.48827	8.36517	9.44966	9.67242	10.0693	1.15978	0.0010286
Q8K268	0.0516821	0.0429531	0.0487808	0.0209214	0.0220154	0.0280783	0.495168	0.00103721
Q8VDG7	0.0401063	0.0343698	0.0425401	0.0573912	0.0574186	0.0615316	1.50698	0.00103943
Q6P9R2	0.186184	0.184092	0.200147	0.14879	0.155647	0.150396	0.797361	0.00105475
O35286	0.828578	0.971497	0.863365	1.25083	1.21419	1.31897	1.42071	0.00105807
Q60930	1.99178	2.11865	2.0011	3.10223	2.77142	3.22555	1.48886	0.00107669
Q8QZT1	3.36123	3.40269	3.21765	2.70444	2.36965	2.42678	0.751472	0.0010784
Q9DBY1	0.113323	0.115392	0.118683	0.172204	0.16076	0.188753	1.50179	0.0010827
Q91V12	0.148397	0.15414	0.149625	0.114076	0.125914	0.111426	0.777191	0.00108455
Q61990	2.48426	2.22848	2.43031	1.83462	1.79455	1.84411	0.766239	0.0010856
Q9WV03	0.0699662	0.0703475	0.0583939	0.0336973	0.0384382	0.0303107	0.515563	0.00108922
Q99KN9	0.34159	0.373034	0.330211	0.234877	0.234509	0.258767	0.696908	0.00110511
Q8VHK9	0.255537	0.235097	0.239769	0.164454	0.167967	0.133304	0.637627	0.00110544
P10711	0.204304	0.182291	0.187792	0.137621	0.125223	0.114473	0.656903	0.00110568
Q99NB9	3.12166	3.21399	2.97112	3.60036	3.58986	3.60103	1.15951	0.00110675
Q9D6Z0	0.0651363	0.0782703	0.0577057	0.0192791	0.0241247	0.0120489	0.27573	0.00111083
P42669	0.196866	0.19213	0.19959	0.12539	0.120483	0.149517	0.671763	0.00111129
O09061	0.532736	0.541447	0.488795	0.717942	0.822917	0.819973	1.51047	0.00111471
Q9R0L6	0.0850217	0.0696431	0.083558	0.0426592	0.037076	0.0450075	0.523638	0.00112056
P17918	0.212269	0.242313	0.2181	0.385878	0.335779	0.339173	1.57702	0.00112169
Q3TWW8	1.08274	1.11584	1.0571	1.47597	1.4681	1.65883	1.41381	0.00112405
A2A432	0.195402	0.190313	0.192674	0.25724	0.294799	0.29739	1.46862	0.00114432
P32233	0.172308	0.13144	0.166012	0.0629339	0.0680939	0.0711164	0.430314	0.00115623
P56399	0.0265914	0.0246679	0.0229967	0.0398092	0.0466442	0.0397256	1.69924	0.00117119
P39054	0.186557	0.160707	0.16123	0.113345	0.104578	0.104944	0.634948	0.00117181
P70297	0.00720585	0.0073074	0.00768967	0.00870879	0.0093305	0.00896469	1.21624	0.00117478
Q9ESX5	0.358187	0.450355	0.346981	0.727328	0.637389	0.661841	1.7538	0.00118477
Q9QXE0	0.00328437	0.00296547	0.00371977	0.00515691	0.00532192	0.00483959	1.53651	0.00119108
Q9CZM2	0.995484	0.781687	0.841061	0.39845	0.455711	0.386002	0.473664	0.00120041
Q9D2R8	0.0415899	0.0387442	0.0501895	0.0752518	0.0676107	0.0711874	1.63993	0.00121392
O55131	0.352147	0.284775	0.284048	0.131655	0.159143	0.129906	0.456806	0.00121441
Q3U2P1	0.117207	0.126938	0.0984692	0.0586751	0.0565634	0.0559452	0.49964	0.00121704
O09110	0.0406168	0.041813	0.0444833	0.0219837	0.0292074	0.0223052	0.579107	0.00122198
Q8K1R3	0.753157	0.782587	0.74863	0.881442	0.855394	0.903239	1.15571	0.00122575
Q8BJ71	2.48003	2.71049	2.42551	3.23383	3.11057	3.21724	1.25546	0.00122743
Q6P9Q4	0.0733466	0.0575128	0.0734478	0.0286264	0.0294566	0.033726	0.449367	0.00123064
Q9WUA2	0.738021	0.546235	0.603049	0.240992	0.246566	0.242057	0.386591	0.00123384
Q99JX3	0.381014	0.390723	0.428072	0.245086	0.289976	0.270943	0.671777	0.00123591
Q8JZU2	0.555255	0.62689	0.568989	0.790547	0.741119	0.800009	1.33152	0.00123667
Q9DCT2	0.240918	0.275946	0.292895	0.167103	0.164926	0.167009	0.616279	0.00124846
Q9CZW5	0.885601	0.947905	0.912746	1.21477	1.10794	1.15089	1.26485	0.00125278
Q61655	0.0663315	0.0626876	0.0667828	0.0387077	0.0468474	0.047441	0.679238	0.00125542
P62320	0.930425	0.868151	0.855948	1.42275	1.32303	1.21375	1.49161	0.00126768
Q61753	0.319142	0.340808	0.339153	0.570876	0.490242	0.595735	1.65834	0.0012718
Q9DBQ7	0.00871354	0.0108348	0.0112224	0.00522608	0.00422749	0.0042842	0.446455	0.00127357
P97461	2.0786	1.71095	2.16083	0.994216	1.08322	1.0388	0.523703	0.0012798
Q9D2M8	0.225623	0.259728	0.23899	0.1437	0.16239	0.16851	0.655216	0.00128706
P40630	0.0956991	0.0878501	0.100283	0.181048	0.149656	0.156981	1.71822	0.0012962
P12023	0.107862	0.098371	0.109115	0.0673653	0.0517349	0.0684824	0.594842	0.00131036
P48962	4.16605	4.21072	4.63251	6.20801	6.03437	6.92016	1.47299	0.00133774
Q69ZS7	0.0106078	0.011871	0.0109802	0.00552438	0.00680557	0.00748527	0.592224	0.00134435
F8VPU2	0.524463	0.544949	0.509329	0.615102	0.660195	0.634416	1.20964	0.00134468
O35129	3.8337	3.87502	4.10571	5.04622	5.57455	5.053	1.32666	0.00135141
P50516	1.48629	1.48483	1.42794	1.67779	1.80788	1.75336	1.19094	0.0013539
O70305	0.10508	0.0916418	0.0922906	0.0683278	0.0661891	0.063456	0.684998	0.00136415
Q9R1B9	0.0836122	0.0929621	0.100334	0.0590129	0.0570393	0.0495944	0.5982	0.00137004
Q9WVJ2	1.01511	0.985003	0.959746	1.21808	1.23085	1.14222	1.21328	0.00137716
O54988	0.0351756	0.0300015	0.0307381	0.0120466	0.0124322	0.018622	0.449364	0.00137795
Q61070	0.0260851	0.0272845	0.0266919	0.0296203	0.0308652	0.0298174	1.12792	0.00138059
Q9DCH4	0.425678	0.328422	0.359741	0.167922	0.163069	0.191435	0.469031	0.0013826
Q6PDY2	0.117433	0.107338	0.11383	0.0744071	0.0786356	0.0878691	0.711492	0.00138407
Q4VAA2	0.161484	0.11861	0.12907	0.0549603	0.0449268	0.0391234	0.339743	0.00139001
Q9JKY0	0.0793597	0.0680034	0.081109	0.0455132	0.0493347	0.041653	0.597451	0.0013911
P70288	0.0475225	0.0525149	0.0516297	0.0785833	0.0735565	0.0678262	1.45032	0.0013918
Q8CHH9	0.026461	0.0228741	0.0200308	0.00982274	0.010769	0.0112458	0.45898	0.0013962
Q91W59	0.12239	0.114566	0.10928	0.087481	0.0778786	0.08588	0.725631	0.00139893
Q3TJZ6	0.0815015	0.0811842	0.0938268	0.0488387	0.0573853	0.0546425	0.627129	0.00140226
Q9R1P4	0.521686	0.503711	0.508815	0.70328	0.7388	0.827891	1.47957	0.00140504
Q8R480	0.192309	0.225892	0.208033	0.292196	0.317357	0.285559	1.42936	0.00141375
Q8BFY9	0.415486	0.425191	0.442747	0.547433	0.615422	0.625484	1.39341	0.00142132
Q60809	0.162213	0.115316	0.13532	0.042547	0.0527681	0.0454337	0.340921	0.00143317
Q920Q6	0.052397	0.0489796	0.0536632	0.0395272	0.0352173	0.0326962	0.692988	0.00143405
Q5RJG1	0.0360919	0.0322197	0.0279519	0.0642533	0.0657632	0.0811416	2.19354	0.00143887
Q8BVE3	0.282737	0.2784	0.255756	0.326123	0.332616	0.326395	1.20595	0.00144623
Q9DBV4	0.0729724	0.0722703	0.0695713	0.0637536	0.0641654	0.0616351	0.882411	0.00146288
Q9DCS3	0.251016	0.269251	0.229399	0.347575	0.34985	0.324726	1.36348	0.00146924
P27661	0.310304	0.292327	0.307223	0.417882	0.399323	0.460541	1.40434	0.00147006
P28653	2.16304	2.14069	2.23807	1.67501	1.85501	1.65614	0.792772	0.00147348
Q3U2A8	0.184192	0.182563	0.180919	0.202222	0.194579	0.201477	1.0924	0.00147599
Q8BHS6	0.0178311	0.0188211	0.0209379	0.0269579	0.0309249	0.0283518	1.49738	0.00148481
P67984	0.870283	0.774723	0.885746	0.56024	0.571809	0.624766	0.694187	0.00148733
P62192	0.4166	0.410304	0.492888	0.682863	0.746197	0.647612	1.57349	0.00149826
Q62167	2.82706	2.48146	2.4234	1.72977	1.79678	1.66632	0.671614	0.00149907
O55091	0.0561737	0.0470201	0.0511978	0.024404	0.0145554	0.0268174	0.42604	0.00149922
O88487	0.121283	0.0907796	0.12189	0.0462078	0.0438277	0.0453685	0.405459	0.00150487
Q8JZQ9	0.670671	0.553292	0.576373	0.287767	0.364644	0.278749	0.517215	0.00150628
O70251	0.681731	0.728053	0.57382	0.284937	0.366362	0.26285	0.460853	0.00150847
Q99MR6	0.877154	0.914674	0.861981	1.0942	1.03944	1.13582	1.23199	0.00151954
O35682	0.704604	0.799506	0.796669	1.00959	0.965471	1.03114	1.3066	0.00152063
O70492	0.527384	0.542872	0.514309	0.459114	0.45187	0.473539	0.873756	0.00153463
Q9DCM0	0.556932	0.537099	0.633771	0.248772	0.35755	0.293405	0.520735	0.001539
Q07417	2.22871	2.38873	2.27042	2.81004	2.69219	2.91245	1.22167	0.00154073
P97310	0.410141	0.429978	0.446181	0.328092	0.268482	0.273282	0.676246	0.00155308
Q9CZT5	0.245775	0.216404	0.204017	0.133486	0.116658	0.141392	0.58772	0.00155648
Q91V41	2.7191	2.82447	2.68507	3.21944	3.2582	3.47733	1.2098	0.0015735
P24788	0.0241871	0.0257863	0.0241136	0.0281097	0.0291913	0.0288029	1.1622	0.00157533
Q6ZQ58	0.474104	0.437493	0.466052	0.329033	0.344678	0.374294	0.76072	0.00157639
P61222	0.433469	0.383521	0.381669	0.244919	0.278041	0.282273	0.671778	0.00158105
O70591	0.0298035	0.0344024	0.0266208	0.0107327	0.0151981	0.00880593	0.38245	0.00158112
Q60875	0.104364	0.0793493	0.0843896	0.0433294	0.0367536	0.0377133	0.43937	0.00158916
Q8BGK6	0.439518	0.511286	0.484375	0.321652	0.239096	0.267477	0.577088	0.00160284
P46061	0.589652	0.668211	0.66288	0.853817	0.827123	0.911075	1.34949	0.00160842
Q7TQI3	0.0181862	0.0222154	0.0215937	0.0293263	0.0324512	0.0333664	1.53469	0.00161076
Q8VDL4	0.931541	0.902036	0.889606	0.988855	0.994387	0.982935	1.08923	0.00162721
Q62419	0.107946	0.132078	0.129416	0.074977	0.0647674	0.0736607	0.577645	0.00164339
Q8K2Z4	0.120168	0.089551	0.0990957	0.0486474	0.0429013	0.0439278	0.438698	0.00165171
Q9Z1D1	0.279266	0.222015	0.252292	0.107744	0.128179	0.145406	0.506027	0.00165338
Q8R105	0.0145096	0.014053	0.0115453	0.00661815	0.00739467	0.00529051	0.481285	0.00165906
Q9JKV1	0.142625	0.141659	0.154841	0.241178	0.262763	0.306961	1.84663	0.00166809
Q62448	1.00225	0.814738	0.930028	0.540336	0.592092	0.541815	0.609477	0.0016683
Q8BL97	1.05134	1.10087	1.01374	1.57657	1.37804	1.59413	1.43677	0.00166988
Q8BMB3	0.0290616	0.0218802	0.0264867	0.0131379	0.0111972	0.00985443	0.441563	0.00167226
Q9CX56	0.293044	0.271618	0.294303	0.39476	0.433866	0.376383	1.40286	0.00167847
Q9JJ00	0.182557	0.201155	0.1869	0.234833	0.238819	0.255515	1.27787	0.00167849
P25444	4.23636	3.16132	3.66994	1.71533	1.79615	1.73157	0.473729	0.0016871
Q9JLN9	0.00499235	0.00451742	0.00530029	0.00258559	0.00284776	0.00336226	0.593894	0.00170046
P50580	3.09345	2.54089	2.38563	1.32356	1.37551	1.28295	0.496512	0.00170229
P18654	0.00607947	0.00407723	0.0114882	0.0277621	0.0217982	0.0244303	3.41839	0.00170354
Q07813	0.125832	0.156827	0.146952	0.200165	0.200245	0.210346	1.42165	0.0017259
P62317	1.24451	1.32412	1.50089	2.03265	2.0858	2.37461	1.59553	0.0017302
Q99LB2	0.32615	0.353422	0.328654	0.442261	0.466584	0.512143	1.4094	0.00173879
Q8K0V4	0.0385417	0.0320047	0.039063	0.0219804	0.0213703	0.0231103	0.606344	0.0017417
Q9JMH9	0.0189393	0.015194	0.0206835	0.00646499	0.00635158	0.00875723	0.393561	0.0017631
Q61543	0.52076	0.644598	0.661147	0.348961	0.323213	0.319746	0.54307	0.00177429
Q9JLC8	0.00816174	0.00753508	0.00843605	0.00145425	0.00299056	0.00420773	0.358538	0.00178102
Q8CG19	0.283208	0.316441	0.290668	0.233194	0.219521	0.23364	0.770911	0.0017893
Q8BHD7	0.197242	0.214856	0.208329	0.164761	0.147958	0.138738	0.727656	0.00179604
Q9DBZ5	0.132698	0.110241	0.11586	0.0307484	0.0642722	0.0470801	0.396044	0.00180257
Q01405	0.700131	0.692579	0.743365	0.468621	0.563038	0.524942	0.72872	0.00182607
Q9D8E6	1.29268	0.930528	1.34392	0.372006	0.408936	0.404797	0.332407	0.00185263
Q7TMM9	0.0445696	0.0363607	0.0362155	0.0577267	0.0628297	0.0569797	1.51551	0.00186133
Q6Y7W8	0.144168	0.0995519	0.137452	0.0413115	0.0367347	0.0459887	0.325404	0.00187133
P53996	0.401468	0.42194	0.325926	0.190696	0.215942	0.187468	0.516913	0.00187454
Q61768	0.506725	0.443393	0.514087	0.257948	0.27552	0.336484	0.594147	0.00187594
Q99M87	0.446663	0.430414	0.435496	0.373682	0.383614	0.349	0.842844	0.0018763
Q9CVB6	0.622808	0.56486	0.554782	0.382313	0.425336	0.338302	0.657666	0.0018845
P11103	0.022002	0.0210532	0.0195791	0.0140045	0.0147164	0.0113451	0.639682	0.0018903
P58044	0.188033	0.230816	0.244068	0.110242	0.120472	0.0926692	0.487819	0.00190127
P70227	2.70229	2.83499	2.64986	3.27215	3.22352	3.09015	1.17084	0.00191598
P37889	1.54452	1.41233	1.47419	1.19934	1.1002	1.20642	0.791228	0.00193102
Q9CYG7	0.0499047	0.0410944	0.0503637	0.0218284	0.0235007	0.0290259	0.525987	0.00193324
Q7TNV0	0.014298	0.0147685	0.00797949	0.0508295	0.0468599	0.0691562	4.50374	0.00193741
P36552	0.255259	0.230379	0.262581	0.188741	0.179745	0.165031	0.71305	0.0019528
P27659	2.92819	2.55181	2.29517	1.53769	1.45358	1.42602	0.568128	0.00195348
Q8K114	0.00894342	0.00847588	0.0108667	0.00527902	0.00421901	0.00422252	0.485065	0.00196768
P99024	3.9192	3.83007	4.18989	5.02932	5.74548	5.35312	1.35084	0.0019691
Q923K4	0.170295	0.161762	0.174863	0.142137	0.131246	0.140976	0.817403	0.00197117
P54731	0.0555053	0.0690675	0.0582924	0.111545	0.103439	0.0922926	1.68035	0.00197655
Q8VE97	0.0483943	0.0484266	0.0516273	0.0623657	0.0647193	0.0709371	1.33395	0.00198932
P35979	3.51135	2.98566	3.51351	2.27171	2.32689	2.23982	0.683123	0.0019899
Q3UHB1	0.380527	0.369259	0.334754	0.447723	0.458424	0.440775	1.24193	0.00199962
Q9JLJ2	0.440761	0.461042	0.427352	0.540206	0.50817	0.541149	1.19589	0.0020123
Q569Z6	0.5322	0.560455	0.552747	0.731601	0.736623	0.843275	1.40482	0.00201427
Q9R1P0	0.420154	0.391323	0.484511	0.608728	0.61362	0.586425	1.39567	0.00201726
Q80XS6	0.0131582	0.0129625	0.0166334	0.00639856	0.00715462	0.00488438	0.431247	0.0020243
Q8K2T8	0.0753452	0.0797175	0.0857457	0.0974742	0.0983807	0.0997221	1.22744	0.0020417
Q8CAQ8	0.337383	0.381969	0.346118	0.492811	0.499354	0.568936	1.46518	0.00204181
Q9WVL0	0.0647512	0.0658172	0.0628464	0.0708369	0.0702517	0.0694023	1.08829	0.00205533
Q9JK38	0.11662	0.105204	0.105886	0.0837642	0.0871727	0.0877446	0.789361	0.00206518
P59017	0.717912	0.717161	0.784264	0.867373	0.875981	0.895284	1.18893	0.00207578
Q91YT0	0.694685	0.799021	0.665987	0.478972	0.47839	0.427321	0.641148	0.00208351
Q8BGZ4	0.015928	0.0139764	0.0156684	0.0243275	0.0296162	0.024372	1.71847	0.00210232
P53026	3.30727	2.69216	3.03962	1.91792	2.02005	1.86266	0.641731	0.00210486
O70400	0.0199859	0.0221981	0.0183262	0.0376604	0.0412883	0.0502359	2.13492	0.00210688
P51125	0.0169777	0.0186239	0.0181268	0.00658497	0.0115716	0.00775857	0.482337	0.00211697
P60229	0.657741	0.539436	0.547988	0.291144	0.364065	0.279855	0.535803	0.00215991
Q6PDL0	0.0966153	0.0803489	0.0932658	0.0412148	0.0421538	0.0580636	0.523377	0.00217419
P41241	0.0689085	0.0649258	0.0594926	0.0378521	0.0410843	0.0271845	0.54892	0.00219167
Q00993	0.491563	0.49606	0.540013	0.372657	0.413231	0.36315	0.752168	0.00220792
Q8BG32	1.67426	1.52895	1.5685	1.88837	2.02672	1.91294	1.22137	0.00221045
Q9CQH7	0.184698	0.111371	0.143284	0.0256382	0.0194453	0.0250709	0.159677	0.00223546
Q9DCD2	0.275852	0.319937	0.31979	0.680071	0.52083	0.686345	2.06126	0.00223561
Q80VD1	0.184975	0.165116	0.173338	0.24544	0.217341	0.233258	1.32977	0.00223675
P35505	0.0224761	0.0223912	0.0267029	0.0156034	0.0159151	0.0148987	0.648554	0.00224836
Q922K9	0.0346816	0.0323645	0.0270239	0.0451365	0.0468101	0.0507565	1.51699	0.00225093
Q61151	0.0447001	0.0416702	0.0422831	0.0587256	0.0587693	0.0682764	1.44397	0.00226049
Q9CZN7	14.5495	13.6109	13.8358	16.0763	16.6241	15.7807	1.15441	0.00226113
Q8BYB9	0.13622	0.13545	0.141026	0.149092	0.155628	0.152198	1.10715	0.00228894
Q8VE22	0.686297	0.662414	0.729712	0.853938	0.945109	0.869778	1.28406	0.00229448
Q6A0A9	0.482829	0.449308	0.422555	0.348954	0.313464	0.340574	0.740383	0.00229796
Q62193	0.0478425	0.0484764	0.0542544	0.034127	0.0347412	0.027156	0.637724	0.00230013
Q3UMG5	0.026308	0.0282311	0.0310463	0.0189362	0.0197382	0.0158733	0.637348	0.00232193
Q6P9Q6	0.0405708	0.0439183	0.0518926	0.0730025	0.0743818	0.0877002	1.72373	0.00233075
Q9D8Y1	0.37605	0.343895	0.404265	0.506776	0.482529	0.537534	1.35814	0.00236444
Q8BWW4	0.665299	0.623676	0.698081	0.545462	0.518587	0.532832	0.803642	0.00236663
Q61166	0.300096	0.229017	0.234806	0.12873	0.12588	0.116817	0.486213	0.00238489
Q791V5	0.559956	0.571163	0.533046	0.741185	0.764839	0.671598	1.30854	0.00238539
Q99M04	0.119795	0.119872	0.135167	0.0916667	0.0778856	0.071331	0.64264	0.00238771
Q4VBE8	0.0998295	0.113967	0.101661	0.142818	0.160815	0.141608	1.41141	0.00239067
P67778	4.22167	4.34136	4.83714	5.52283	5.67876	5.52134	1.24796	0.00239362
Q8CEC6	0.0464162	0.0486174	0.0558271	0.0791991	0.0700365	0.0830928	1.54002	0.002408
Q9CQM9	0.0338536	0.0382473	0.0384612	0.0517732	0.0464594	0.0518352	1.35732	0.00241426
P81069	0.0160729	0.0137478	0.0173206	0.00831626	0.00389228	0.00359619	0.335262	0.00242716
Q9CQA9	0.00501629	0.00442984	0.00547428	0.00325295	0.00244971	0.00255483	0.553436	0.00242764
Q9WUK2	0.293182	0.240365	0.226857	0.120914	0.137047	0.0910802	0.459021	0.00243039
Q99LE6	0.721402	0.615336	0.647324	0.422015	0.489954	0.431678	0.67722	0.00244607
Q03145	0.673875	0.670234	0.618984	0.776106	0.748253	0.773658	1.17061	0.00244957
Q8BJY1	0.0189812	0.0214779	0.0234636	0.0337564	0.0292379	0.0322811	1.49048	0.00245514
P62315	0.644575	0.65957	0.555012	0.908017	0.94454	0.823416	1.43935	0.00247395
Q8VEJ4	0.0485131	0.0356383	0.0425462	0.0190656	0.02218	0.0160142	0.45194	0.00247563
Q3U7R1	0.618061	0.657129	0.645756	0.743859	0.790058	0.824188	1.22757	0.00249114
Q8K202	0.0222722	0.0226138	0.0215675	0.0397993	0.032921	0.0426915	1.73673	0.00249557
Q01721	0.0694516	0.0685162	0.072586	0.0504684	0.0575642	0.0576448	0.786865	0.00252022
P61027	7.29476	7.49671	6.82926	8.46881	9.04314	8.56246	1.20599	0.00252338
Q04692	0.0332024	0.028685	0.027027	0.0199722	0.0185906	0.0179022	0.63505	0.00255057
Q8R2U0	0.0928965	0.110866	0.103392	0.152529	0.143549	0.17084	1.52014	0.00255675
P28301	0.386452	0.391311	0.366055	0.321207	0.317916	0.338243	0.854478	0.00255968
Q99K85	0.448649	0.486869	0.471077	0.545278	0.597618	0.578809	1.22402	0.00256657
Q80X50	0.653395	0.504039	0.564114	0.3086	0.266655	0.340951	0.532199	0.0025896
Q6PAM1	0.13231	0.0906288	0.124902	0.0478938	0.0412524	0.0432809	0.380712	0.00261473
P53798	0.505102	0.572416	0.60243	0.362646	0.364937	0.276864	0.597904	0.00264129
Q6PIU9	0.0354202	0.0321775	0.0332582	0.0286101	0.027039	0.0277675	0.827087	0.00265432
P62754	2.00644	1.44901	1.91065	0.739845	0.774225	0.89943	0.449768	0.00265524
Q9CQC7	0.0451206	0.0571094	0.0536716	0.0734061	0.0706632	0.0760454	1.41188	0.00265541
Q925N0	0.0129165	0.00833612	0.0149647	0.0243931	0.0224092	0.023075	1.92939	0.00268475
Q8BZR9	0.0307655	0.0370978	0.0332403	0.0444662	0.0432525	0.0454353	1.31701	0.00268983
Q60899	0.023057	0.0222983	0.0206482	0.0160531	0.011843	0.0115672	0.597896	0.00271102
Q8R349	0.0357996	0.038895	0.0371957	0.0553253	0.0605692	0.07052	1.66605	0.00272478
Q8CG48	0.155298	0.111925	0.125912	0.0641533	0.0597715	0.0530186	0.450083	0.00272488
Q9CWN7	0.0463307	0.0445198	0.0483875	0.0272348	0.0271496	0.0148161	0.496994	0.00273108
O88712	0.0893122	0.10429	0.09647	0.138294	0.122729	0.136806	1.37148	0.00273748
O09005	0.226248	0.215702	0.220403	0.111688	0.15918	0.10361	0.565375	0.00274982
P61082	0.153648	0.167427	0.17444	0.13354	0.130544	0.126908	0.789061	0.00276582
B2RS91	0.0171095	0.0185468	0.0194534	0.0722838	0.0515777	0.049727	3.14987	0.00277517
P70677	0.016653	0.0176578	0.0184432	0.020368	0.0212917	0.0206437	1.18102	0.00278569
Q91W53	0.0711576	0.072648	0.0838677	0.0972942	0.100867	0.10551	1.3338	0.00278616
Q03958	0.02459	0.0301409	0.0233289	0.011286	0.0148474	0.0137864	0.5114	0.00279983
Q9D7S7	0.180838	0.15048	0.149371	0.104448	0.100652	0.106124	0.647455	0.00282136
Q99KI0	15.4164	15.7093	15.1632	13.554	13.567	14.3215	0.8953	0.00283154
Q9QXE7	0.139421	0.116374	0.122628	0.0843207	0.091259	0.080868	0.677675	0.00284519
Q9JK48	0.230317	0.180298	0.206653	0.0967913	0.130201	0.101188	0.531665	0.00284769
Q9QZ73	0.019712	0.0177233	0.0171977	0.0106386	0.0135292	0.0107347	0.638853	0.00285123
Q3KNM2	0.0298409	0.0328716	0.0396823	0.0624407	0.051907	0.0629258	1.73127	0.00285247
P07141	0.0152456	0.0119551	0.0139915	0.00866656	0.00795726	0.00865481	0.613676	0.00289583
Q80ZK0	0.332301	0.32288	0.328428	0.402882	0.371661	0.412494	1.20682	0.00290173
Q8R550	0.101441	0.0672353	0.0798598	0.0181582	0.0317558	0.0257777	0.30455	0.00290839
O54916	0.0531719	0.0740154	0.0742369	0.0153948	0.02338	0.030378	0.343319	0.00291243
P62858	0.775752	0.994693	1.04949	0.373333	0.478666	0.492913	0.47693	0.00292341
P29268	0.262746	0.261663	0.280644	0.234189	0.216363	0.21572	0.827612	0.00292452
P46638	7.06756	7.0322	6.96233	7.87172	8.69692	8.42384	1.18661	0.00293377
P57776	1.18037	0.994839	0.976875	0.600226	0.686767	0.49531	0.565437	0.00295082
P14873	0.4611	0.311869	0.344357	0.128252	0.123906	0.136285	0.347654	0.00295253
Q8R1X6	0.102936	0.0983671	0.104188	0.0814415	0.0669168	0.0630474	0.692019	0.00296049
O35375	0.546015	0.492629	0.518986	0.409214	0.433245	0.434816	0.820012	0.00296086
P10126	22.7672	18.8511	19.0995	12.7255	13.604	13.5838	0.657358	0.00296288
Q8BX70	0.0118468	0.0100878	0.0134912	0.00587966	0.00636484	0.00684734	0.538924	0.00298349
Q8C522	0.441503	0.472772	0.401795	0.547531	0.544998	0.559294	1.25512	0.00298621
Q91YR7	0.398861	0.518961	0.473775	0.676717	0.673001	0.636785	1.4275	0.00300031
Q9D6M3	0.111931	0.118912	0.130714	0.169057	0.151561	0.169426	1.35537	0.003001
Q9QXS1	79.2097	73.4177	67.8177	53.9819	56.1263	56.4552	0.755578	0.00301195
Q8BI72	0.00341808	0.0029147	0.00515734	0.0147727	0.0146782	0.0219557	4.47398	0.00301621
Q91YM4	1.05851	1.15273	1.07074	1.25361	1.33707	1.29926	1.18524	0.00302569
Q9D1P4	0.0242471	0.0205161	0.0227868	0.0301672	0.0353278	0.0317815	1.44007	0.00305284
Q8BG51	0.0971446	0.103217	0.0927059	0.128365	0.116566	0.129349	1.27711	0.003056
Q8CI51	0.405304	0.389369	0.400628	0.227428	0.287225	0.179301	0.580569	0.00305769
Q9CQR2	0.364981	0.473452	0.442126	0.212421	0.259098	0.249716	0.563219	0.00306365
P58742	1.89649	2.18514	2.29028	2.83207	2.74417	2.99426	1.34504	0.00307306
P60867	2.02993	1.51938	1.67636	0.967344	0.893088	0.94606	0.537059	0.00307517
Q9Z0R6	0.0501017	0.0386321	0.0454007	0.0247375	0.0283604	0.0255377	0.586244	0.00309081
Q8BMA6	0.221196	0.215258	0.201823	0.144988	0.16805	0.169756	0.756403	0.00310098
P35737	0.0156838	0.0157963	0.015903	0.0131782	0.0141129	0.0143496	0.878809	0.00310469
Q9D0D3	0.22116	0.217447	0.240762	0.26853	0.295711	0.284233	1.24891	0.00310476
P54276	0.211931	0.206065	0.228594	0.253014	0.27459	0.26412	1.22446	0.00311074
P35822	0.0718504	0.0789273	0.0780479	0.057097	0.0463497	0.0403525	0.628422	0.00311138
Q9EPL8	0.255395	0.256463	0.263377	0.29434	0.328337	0.321798	1.21831	0.00311289
Q8BVI4	0.127694	0.0919456	0.10004	0.042047	0.0498487	0.0511088	0.447337	0.00311826
Q9DC71	0.563729	0.526274	0.564969	0.619588	0.621769	0.615873	1.12221	0.00312323
Q6URW6	0.211461	0.270148	0.273722	0.106005	0.126873	0.0534798	0.379116	0.00313283
P52482	0.0402691	0.0433615	0.0432406	0.0193831	0.0303487	0.021041	0.557831	0.00314063
P62264	1.4129	1.06167	1.47187	0.5663	0.663005	0.647752	0.475633	0.00315937
Q9D8S3	0.00683536	0.00554902	0.0056516	0.00352311	0.00401044	0.00346895	0.610031	0.00316504
O70551	0.178084	0.139366	0.143307	0.0858579	0.0920777	0.0761779	0.551513	0.00316824
P52825	0.582126	0.544366	0.527643	0.440585	0.471768	0.440924	0.818117	0.00317391
Q9QZD8	0.318201	0.361355	0.367076	0.477014	0.458322	0.431236	1.30568	0.00317512
Q9Z2M7	0.0287867	0.0284441	0.0308071	0.0211781	0.024672	0.0223711	0.774907	0.0031909
Q791T5	0.118003	0.109745	0.112848	0.148888	0.143129	0.166874	1.34732	0.00320133
Q920B9	0.183008	0.180876	0.185283	0.224921	0.228926	0.257645	1.29558	0.00323385
Q9D379	1.15935	1.19712	1.14928	1.26621	1.26934	1.23985	1.07692	0.0032727
Q8BVU0	0.00762084	0.0077834	0.00847249	0.00520029	0.00290093	0.00446262	0.526196	0.00327685
P14901	0.876489	0.915234	0.836622	0.560956	0.579802	0.365933	0.573247	0.00327964
P10923	0.023099	0.0214083	0.0207787	0.0105464	0.0143555	0.00743238	0.495272	0.0032917
Q3UJU9	0.0138099	0.014011	0.0131052	0.0224455	0.0180608	0.0213903	1.5124	0.00330385
Q9CWJ9	0.171534	0.199722	0.188301	0.135268	0.146983	0.139391	0.75353	0.00330444
Q8VC70	0.13251	0.11976	0.126494	0.105998	0.0932822	0.0946122	0.775926	0.00330657
P35486	6.91543	6.89347	7.00153	7.23508	7.32937	7.16056	1.04395	0.00331844
P70182	0.0127076	0.0169946	0.0162651	0.023126	0.0217238	0.0239121	1.49589	0.0033352
Q7TN29	0.0201984	0.0226545	0.0247282	0.014299	0.00884376	0.012427	0.526328	0.00334771
O88448	0.0189134	0.0157641	0.0176627	0.0119512	0.00928077	0.0117265	0.629696	0.00335595
Q9ERS2	0.18374	0.218121	0.219176	0.263128	0.277533	0.283856	1.32765	0.00336031
Q8JZN5	2.69571	2.6487	2.57342	2.95574	3.12252	2.928	1.13747	0.00336689
Q60597	7.67296	7.42919	7.30386	8.6895	9.58365	8.79759	1.20819	0.00337074
P55012	0.50806	0.504382	0.487041	0.599339	0.619294	0.682989	1.26818	0.00337913
Q91VX2	0.108292	0.0830498	0.101665	0.0430607	0.0382496	0.0592928	0.479862	0.0033914
Q9D938	0.0724609	0.0555889	0.0705046	0.10238	0.0950946	0.0934666	1.4653	0.00339577
Q8BH60	0.0898554	0.0902975	0.0586143	0.0237269	0.0250395	0.0276959	0.320238	0.00342711
O35344	0.546032	0.518755	0.549238	0.704913	0.865669	0.854939	1.50278	0.00343178
Q9QZI8	0.159745	0.178637	0.178239	0.208698	0.203087	0.215603	1.21441	0.00343524
Q78HU3	0.0469492	0.04448	0.0444467	0.0183806	0.0275019	0.00960628	0.408379	0.00344041
Q9D0I9	1.00955	1.00007	1.00297	1.0484	1.08471	1.05549	1.05843	0.00344448
Q9JIY5	0.453601	0.502325	0.494891	0.568505	0.601587	0.625746	1.23781	0.00344754
Q2KN98	0.024023	0.0216902	0.0230068	0.0160198	0.0113726	0.00934852	0.534647	0.00347335
Q9CR68	1.65626	1.64135	1.68788	1.87021	1.94986	2.06787	1.18102	0.00350171
Q9CQF8	0.0501415	0.050476	0.0581531	0.0691936	0.0670542	0.0743065	1.32615	0.00350205
Q3UHJ0	0.0335738	0.0339962	0.0371436	0.0247408	0.0216992	0.0274917	0.706036	0.00352046
P62889	2.09261	1.82124	2.13157	1.42632	1.39869	1.557	0.724849	0.00353841
Q9CPP6	0.0843622	0.0987458	0.104317	0.0521385	0.0661567	0.0498804	0.585111	0.00354362
Q9Z0N1	1.32463	1.06341	1.04611	0.667508	0.671206	0.708955	0.596266	0.00355243
Q8BY89	0.0465026	0.0492109	0.0490576	0.0600276	0.0551843	0.0614833	1.22051	0.00355279
P62301	2.9683	2.23923	3.12965	1.45045	1.36978	1.28491	0.492389	0.00355622
Q9CWR7	0.116262	0.117601	0.120632	0.149997	0.143542	0.166418	1.2975	0.00356054
P07742	0.0497479	0.0472701	0.0463492	0.0647062	0.0733605	0.081764	1.53334	0.00356685
Q3UHD6	0.167952	0.202169	0.207933	0.267716	0.250933	0.264735	1.35521	0.00357128
P53690	0.403454	0.399776	0.409054	0.464688	0.447943	0.435317	1.11191	0.00357153
Q8BMS4	0.131596	0.15138	0.1343	0.0995435	0.0946405	0.109078	0.726766	0.00358025
O55242	0.165684	0.169886	0.167223	0.196802	0.18399	0.200655	1.15643	0.00359822
Q8BUY5	0.0379709	0.0416319	0.0418916	0.0482907	0.0488646	0.0464629	1.1821	0.00359827
O70579	0.00531427	0.00544577	0.00618918	0.00830875	0.00771064	0.00937097	1.49803	0.00360438
Q8K298	0.0286573	0.0367842	0.0379473	0.01837	0.0195444	0.0203722	0.563761	0.00362541
Q3UVG3	0.0456107	0.0349597	0.0365954	0.0181111	0.0235966	0.0194899	0.522317	0.00363102
P51150	16.1595	17.0658	17.0538	21.0909	19.1947	21.4162	1.22719	0.00363133
Q80XI3	0.0140524	0.015311	0.0162074	0.00900763	0.0107191	0.0114339	0.683785	0.00364462
Q8BFQ4	0.0399188	0.0376377	0.0405563	0.0497283	0.0520845	0.0460304	1.25171	0.00367931
Q9CXG3	0.0256004	0.024253	0.0257089	0.0305161	0.0304244	0.0281694	1.17929	0.00368448
Q9CQL5	0.210504	0.21341	0.193589	0.265872	0.240436	0.256993	1.23611	0.00369432
Q921E2	1.20451	1.23908	1.30118	1.41683	1.5425	1.47737	1.18477	0.00371052
Q8BMG7	0.0337785	0.0282183	0.0316695	0.0445968	0.0517253	0.0571354	1.63834	0.00371234
Q8BWZ3	0.302096	0.245165	0.247692	0.155471	0.178913	0.162388	0.624906	0.00371262
Q99K28	0.0270149	0.0196392	0.0209687	0.00972828	0.00691754	0.0114888	0.416053	0.0037387
Q6P542	0.123989	0.0834113	0.0931837	0.0326377	0.0412076	0.0393445	0.376565	0.00375377
Q8R1Q8	0.228438	0.162433	0.187744	0.0905143	0.103552	0.0828451	0.478576	0.00377158
Q9DCD0	0.828614	0.726452	0.848958	0.550797	0.622085	0.532905	0.709555	0.00378121
Q6PDM2	1.28768	1.50127	1.18147	2.00812	1.77291	1.98446	1.45211	0.00379759
Q8BZQ7	0.118368	0.103201	0.112118	0.140622	0.161021	0.166452	1.40279	0.00381969
P31938	0.133711	0.136202	0.145075	0.122076	0.115263	0.118468	0.857393	0.00383112
Q9CZX8	2.7737	1.9807	2.46368	1.13726	1.26854	1.30454	0.514034	0.00388348
P63325	2.66062	1.83469	2.42027	0.931119	1.18755	0.965653	0.445996	0.00388568
Q61187	0.130968	0.113194	0.138696	0.0813609	0.0907651	0.0900618	0.684817	0.00389238
P14685	0.658456	0.577905	0.638269	0.754945	0.77746	0.830493	1.26046	0.00391832
Q9CPN8	1.02303	0.869501	0.852627	0.656531	0.647729	0.607199	0.696303	0.00391834
P83741	0.0268015	0.0198603	0.0310326	0.00964961	0.0094925	0.0102543	0.37836	0.00393365
Q9JLI8	0.0908702	0.105464	0.116859	0.139691	0.14211	0.1468	1.36849	0.00394012
Q99L45	0.332289	0.240072	0.27279	0.154907	0.137762	0.147484	0.520799	0.00396773
Q8K1M6	0.185674	0.192822	0.205411	0.150475	0.157666	0.166649	0.813126	0.00403157
P35293	3.061	3.48445	3.50198	4.01555	4.0823	4.09763	1.21379	0.00404338
Q8BGX2	0.108642	0.109395	0.112433	0.118178	0.121839	0.117208	1.08097	0.00406041
Q62446	0.280708	0.18474	0.22833	0.0825732	0.106587	0.0752004	0.381045	0.00407261
Q99LC3	0.39399	0.359959	0.353892	0.247963	0.291973	0.22407	0.689635	0.00407518
Q3UMC0	0.0258777	0.0168569	0.0241698	0.00897344	0.00529587	0.00863054	0.342277	0.00407622
P61327	0.184792	0.22437	0.206566	0.152748	0.144706	0.13547	0.70311	0.00407927
Q8BM72	0.695945	0.703229	0.647127	0.572254	0.526903	0.48005	0.771738	0.00408583
P47758	2.185	2.26325	2.37253	2.5525	2.74314	2.73678	1.17764	0.00409674
P63017	24.3318	20.8849	21.7463	28.1635	27.5474	30.1301	1.28192	0.00415154
Q00612	0.764264	0.768327	0.755087	0.830937	0.874482	0.822752	1.10513	0.00416608
E9PVA8	1.61485	1.40267	1.39432	1.05211	1.11247	1.13742	0.748442	0.00420779
Q9D0I4	0.0459559	0.0433069	0.0431195	0.0288014	0.0157894	0.0116484	0.424824	0.00421184
Q9D0T1	0.195688	0.310504	0.237131	0.513505	0.439744	0.422622	1.85097	0.00422534
P62305	0.476444	0.586441	0.685942	0.874754	0.92686	1.02091	1.61395	0.00422906
O35598	0.218132	0.21756	0.217013	0.25521	0.239407	0.264561	1.16313	0.00422956
Q80W47	0.0591643	0.067934	0.0585236	0.0423309	0.0454809	0.0350177	0.661719	0.00424669
Q5SXY1	0.410848	0.450213	0.451047	0.36182	0.377785	0.369262	0.845104	0.00424729
P0C0A3	0.157789	0.135352	0.160588	0.191486	0.188459	0.200355	1.27896	0.0042525
Q7TQH0	0.54835	0.488107	0.463543	0.37493	0.373231	0.384093	0.754836	0.0042535
P05202	25.3322	24.8905	24.1483	28.3953	27.3675	29.7452	1.14975	0.00426309
Q7M6Y3	0.314034	0.268167	0.239622	0.156213	0.17255	0.170884	0.607974	0.00426587
Q9CW79	0.045198	0.0544599	0.0362801	0.0182956	0.0189732	0.00854979	0.337055	0.00426952
Q61194	0.0656517	0.0625373	0.0798051	0.0337352	0.0427232	0.0430213	0.574438	0.00427065
Q9CZ57	0.0719026	0.0748775	0.0765697	0.0878059	0.0831088	0.0828642	1.13624	0.00429242
Q9QYI4	0.23561	0.24361	0.226619	0.186357	0.208397	0.189916	0.828332	0.0043184
P51174	7.64811	7.70358	7.3698	8.11514	8.53586	8.48731	1.10637	0.00436547
Q61136	0.108249	0.134618	0.120553	0.179753	0.171628	0.157052	1.39902	0.00437765
O08734	0.230174	0.235826	0.235018	0.341774	0.298031	0.290857	1.32759	0.00438346
Q03173	0.00805918	0.00839789	0.00854236	0.00448656	0.00413281	0.0063423	0.59848	0.00438799
Q9JKB3	0.241023	0.21049	0.203801	0.149099	0.119618	0.156538	0.648933	0.0044162
Q6WKZ8	0.00916814	0.0116815	0.010872	0.0151211	0.0179948	0.0193829	1.65498	0.0044767
P30681	0.0746005	0.0611982	0.0468164	0.0208557	0.0253234	0.0191411	0.357693	0.00448533
Q8CIM8	0.143501	0.167183	0.123417	0.0799775	0.066895	0.0394676	0.429255	0.00448937
A2A8L5	0.00370999	0.00302119	0.00420252	0.00215822	0.00153728	0.0016682	0.490566	0.00450046
Q6PB66	23.1374	24.5048	23.7065	27.363	26.8022	25.7956	1.1207	0.00453432
Q61699	0.630294	0.478815	0.582846	0.778665	0.76536	0.808342	1.39032	0.00453901
Q3THE2	0.790141	1.17925	1.16416	0.422659	0.4812	0.356422	0.402189	0.00458279
Q8K019	0.27562	0.281125	0.270546	0.386833	0.382131	0.471495	1.49942	0.00459543
Q9CY58	1.41217	0.90108	0.986253	0.355108	0.383734	0.292032	0.312433	0.00460405
Q9CQI7	0.297826	0.301302	0.304792	0.367238	0.348853	0.399652	1.23434	0.00461361
Q9D0G0	0.900977	1.00078	0.954287	1.0772	1.12222	1.13756	1.16839	0.00462593
P16546	7.96066	7.04831	7.11218	6.07551	5.81578	5.54244	0.788102	0.00462735
Q9CZE3	0.645799	0.604458	0.598689	0.695685	0.763542	0.750923	1.19536	0.00462968
Q9R087	0.0133819	0.00893279	0.0122554	0.00184255	0.0052973	0.0010103	0.235757	0.00464298
E9PZJ8	0.0166385	0.0143914	0.0165695	0.0110537	0.0124087	0.0101113	0.705339	0.00464979
O54734	2.24876	2.45788	2.46019	2.71259	2.86284	2.76051	1.16313	0.00465571
Q9CWK3	0.0217616	0.0285055	0.015787	0.0405372	0.0418365	0.0379088	1.82097	0.00467574
Q99KI3	0.187385	0.181151	0.198412	0.213364	0.21206	0.219447	1.13744	0.00468258
P97855	1.70114	1.32373	1.67142	0.907507	0.9355	1.04705	0.615392	0.00469638
Q91YP0	0.414267	0.443579	0.445402	0.477881	0.497483	0.491471	1.12552	0.00470142
P61750	0.298977	0.321865	0.273152	0.236217	0.226671	0.214198	0.75737	0.00472177
Q8CFQ3	0.0843202	0.101732	0.0863616	0.135597	0.16875	0.137506	1.62199	0.00472672
Q9CQD1	0.743418	0.731012	0.805553	0.897396	0.893939	0.972537	1.21223	0.00473387
Q6P5E4	7.34486	7.01518	7.1219	6.38668	6.70766	6.47679	0.91105	0.00474413
P60670	0.346152	0.310598	0.350984	0.259907	0.280845	0.251952	0.78662	0.0047877
Q91VA6	1.01768	1.07405	1.03648	0.911641	0.841875	0.93098	0.858157	0.00479084
A2ASS6	0.0889254	0.085828	0.0783667	0.10092	0.108335	0.114726	1.27995	0.00480839
Q7JJ13	0.00372449	0.00921323	0.00557386	0.0150736	0.0134163	0.0171772	2.46695	0.00481838
Q6PGC1	0.0362777	0.0284235	0.0389597	0.00790129	0.0125346	0.019308	0.383402	0.00481894
Q3V3R1	6.93062	7.11791	7.05759	7.5325	7.86564	8.08758	1.11274	0.00482133
P62827	3.1166	3.12588	3.15732	3.37944	3.25623	3.39198	1.06679	0.00483861
Q8CDN6	0.109879	0.133886	0.140519	0.179638	0.211746	0.183918	1.49707	0.00485042
P18052	0.100736	0.098384	0.104383	0.0842711	0.0907332	0.0805865	0.842139	0.00486154
Q9QYI3	0.162716	0.172103	0.147868	0.207258	0.231186	0.253204	1.43291	0.0048839
Q9D023	0.100819	0.0998251	0.112397	0.134151	0.137898	0.157926	1.37354	0.00488895
Q99N93	0.190458	0.172778	0.17714	0.224398	0.214314	0.244271	1.2639	0.00492892
Q9DAU1	0.581331	0.489458	0.521341	0.414415	0.399422	0.377315	0.74815	0.0049864
P42208	0.374296	0.281788	0.327315	0.163964	0.214588	0.152947	0.540471	0.00502422
Q61024	0.0307036	0.0334359	0.0229632	0.0435706	0.044415	0.0428208	1.50175	0.00503202
Q9R049	0.161029	0.160478	0.160785	0.146304	0.13149	0.142837	0.872152	0.00504729
Q9DCA2	0.195891	0.199106	0.224558	0.25101	0.288439	0.279016	1.32105	0.00504913
Q62093	0.24468	0.304199	0.270519	0.471058	0.455055	0.609674	1.87429	0.00505388
O35710	0.0291304	0.0275366	0.0322451	0.0220626	0.023373	0.02348	0.775099	0.00509758
Q9Z2Y8	0.070862	0.0716172	0.0769519	0.0606612	0.0625309	0.0547792	0.811058	0.00511369
Q5SWU9	0.0204848	0.0191329	0.0194458	0.0227982	0.0262289	0.0257546	1.26613	0.00516048
Q9QYR6	0.0271125	0.0181507	0.0207632	0.00616683	0.00755184	0.0109832	0.374122	0.00517431
P35290	0.0799736	0.0742218	0.0793863	0.0898779	0.10281	0.0991811	1.24954	0.00517747
Q8BGF6	0.0459318	0.0404494	0.0423633	0.0351152	0.0347916	0.0313321	0.786354	0.005178
Q99MR8	0.112272	0.116549	0.1279	0.0946714	0.0992692	0.0907425	0.798057	0.00519653
Q6DFV1	0.0142883	0.015326	0.0159074	0.0220336	0.0184364	0.0211631	1.35393	0.00524191
Q9CSU0	0.0478193	0.0476363	0.0559017	0.0300872	0.0378106	0.0276186	0.631066	0.00527039
Q60960	0.0239661	0.0269465	0.0233516	0.0323976	0.0303966	0.0349712	1.31646	0.00527307
P62843	0.342361	0.207832	0.255382	0.0868123	0.0994861	0.076592	0.326339	0.00529199
Q64737	0.176801	0.203022	0.205031	0.141353	0.139871	0.106634	0.66317	0.00533342
Q6P5B0	0.0345971	0.0290484	0.0362907	0.0483509	0.0649749	0.0618506	1.75288	0.00533386
O08756	3.7707	3.69638	4.09812	4.80644	4.50828	5.09998	1.24639	0.00538064
Q05CL8	0.196501	0.187406	0.239034	0.283361	0.287817	0.321476	1.43297	0.00538265
Q8BWW9	0.0233778	0.0263758	0.0294944	0.0106046	0.0171933	0.0156412	0.54814	0.00546052
Q99LI8	0.128174	0.129901	0.121908	0.143259	0.137752	0.138769	1.10474	0.00548507
Q6PFD9	0.50206	0.620372	0.543298	0.878319	0.739139	0.921072	1.52398	0.00549824
Q9Z0Y1	0.0640994	0.0603663	0.0611479	0.070883	0.0725309	0.0790645	1.19861	0.00550709
Q99KR7	0.177979	0.20632	0.207282	0.146504	0.144533	0.15863	0.760111	0.00552107
Q8K4Z5	1.96312	2.13956	2.09682	2.54423	2.46862	2.83135	1.2653	0.0055302
Q9DBG7	0.793861	0.930203	0.861106	1.0467	1.02547	1.07598	1.21777	0.00554323
Q64516	0.213045	0.246877	0.214492	0.311893	0.275697	0.318683	1.34379	0.00557011
Q9R0E1	1.25591	1.1385	1.1885	1.40085	1.48268	1.36047	1.18451	0.00561353
Q8JZM7	0.0819251	0.0963354	0.077533	0.126461	0.113854	0.112214	1.37818	0.00562287
Q99NB8	0.0303583	0.0243659	0.0475253	0.0640507	0.0764697	0.0850719	2.20629	0.00562701
P62270	2.05909	1.38901	1.90454	0.769341	0.910687	0.902164	0.482415	0.00563775
Q62261	5.37105	4.85194	5.94163	3.86106	4.09894	3.89629	0.733472	0.00565781
Q9DAM7	0.0496582	0.0674537	0.0519229	0.03316	0.0306848	0.0265653	0.534861	0.00570485
P97808	0.0132586	0.0111396	0.0115973	0.0166798	0.0156472	0.0188518	1.42181	0.00571908
P70404	1.46058	1.49345	1.32858	1.21978	1.158	1.10429	0.813071	0.00577344
Q9QXX4	0.348899	0.40884	0.37205	0.541372	0.530006	0.46135	1.35665	0.00581947
Q80TF3	0.0306971	0.0330824	0.0344189	0.0276185	0.0276728	0.0282657	0.850899	0.00582526
P35821	0.696033	0.757985	0.700635	0.633731	0.605998	0.628593	0.867111	0.00582741
Q3TN34	0.0960175	0.0937616	0.103584	0.0738827	0.0698002	0.0834605	0.774274	0.00586385
Q9D2Y4	0.181054	0.149624	0.149618	0.116724	0.0921908	0.104602	0.652757	0.00586489
Q9D4H1	0.0512801	0.0554832	0.0584792	0.0389852	0.0444268	0.0342371	0.711979	0.00586506
Q6ZWV3	1.41263	0.991664	1.23857	0.677433	0.693598	0.654985	0.55616	0.00587012
Q61183	0.0456433	0.0380695	0.0428567	0.0304835	0.0296545	0.0226688	0.65424	0.00588377
Q08288	0.127682	0.112835	0.126915	0.145684	0.159955	0.167588	1.28793	0.00588634
Q99J85	0.169524	0.1624	0.183474	0.144148	0.139779	0.146222	0.834595	0.00589361
Q8BWY3	0.34632	0.436145	0.400728	0.251204	0.291187	0.263151	0.68082	0.00589806
Q80TV8	0.0676397	0.0586272	0.0781447	0.0421328	0.0447984	0.0425326	0.633349	0.00592555
P47963	2.72189	1.90124	2.59119	1.21645	1.2738	1.34292	0.531328	0.00592735
Q9JM76	0.271974	0.209529	0.224385	0.12914	0.154395	0.152637	0.617906	0.00592933
Q9DCX1	0.0399023	0.0387006	0.0398309	0.0290082	0.0217563	0.0152559	0.557446	0.00594806
Q00493	0.384591	0.394821	0.404374	0.317657	0.317821	0.252326	0.74997	0.0059509
Q9CR39	0.0590242	0.0398097	0.0508804	0.0258881	0.0260084	0.0194136	0.476308	0.00597946
B2RRE7	0.120883	0.102722	0.0962102	0.0764049	0.067573	0.0734179	0.679755	0.00601651
Q61598	0.374752	0.357476	0.365818	0.329686	0.345225	0.334446	0.919229	0.00603889
Q04857	0.680557	0.695648	0.692837	0.541363	0.607537	0.613075	0.85159	0.00605028
Q9WV54	0.7708	0.73536	0.767438	0.572165	0.673973	0.614275	0.818268	0.00605206
Q80UK8	0.00534846	0.005455	0.00804904	0.0112436	0.0100971	0.0127325	1.80736	0.0060886
O35643	0.634599	0.672314	0.710603	0.547663	0.587706	0.547992	0.834373	0.00611729
Q8BGD9	0.343673	0.23382	0.258546	0.136403	0.125626	0.137778	0.478216	0.00611875
Q9QYJ0	0.539421	0.432463	0.532424	0.684716	0.879921	0.806781	1.57642	0.00612634
Q922Q1	0.217911	0.221273	0.233269	0.304385	0.261668	0.306929	1.2982	0.00612906
O35459	0.281551	0.291289	0.260797	0.331977	0.354081	0.387276	1.28753	0.00613191
P24668	0.94318	0.927703	0.833126	0.700835	0.743563	0.758607	0.814718	0.00613964
O09106	0.313853	0.34062	0.303837	0.408672	0.415433	0.369268	1.24529	0.00618386
P61290	0.082694	0.0825493	0.090735	0.100703	0.114847	0.105077	1.25256	0.00618577
Q6P8I4	0.120078	0.132327	0.10999	0.0873309	0.0944558	0.0924219	0.756657	0.00620016
Q8BH73	0.0246546	0.0288003	0.0280296	0.0321891	0.0337974	0.0349148	1.23829	0.00623257
Q9DBR3	0.028716	0.0294615	0.0330538	0.0370189	0.0377688	0.0415504	1.2752	0.00624269
P47911	2.07593	1.50865	1.82782	0.991392	0.995729	1.17239	0.583754	0.00632711
P28661	0.0697204	0.0832254	0.0519322	0.0284212	0.0274934	0.0108388	0.32582	0.00633215
P17439	0.527214	0.504404	0.49691	0.446538	0.373514	0.373202	0.780656	0.00636412
Q8C5L3	0.039905	0.0287243	0.0347216	0.018538	0.015446	0.0217147	0.538928	0.0063745
Q08509	0.0902831	0.080863	0.0892309	0.0636001	0.0577557	0.0723477	0.743935	0.00638175
Q9DCC8	0.185937	0.162343	0.188297	0.216059	0.214274	0.229597	1.22989	0.00639642
Q8C181	0.0980358	0.0835217	0.0881145	0.0727589	0.0620174	0.0670482	0.748407	0.00644334
Q9JHU4	3.17611	2.30155	2.54136	1.36029	1.65065	1.49292	0.561646	0.00644791
Q8VBW1	0.0231484	0.0288494	0.0291029	0.0348609	0.0361501	0.0354667	1.31291	0.00645589
Q3TL26	0.0796054	0.0783872	0.0832108	0.0884423	0.0886384	0.0858875	1.09023	0.00645872
Q8JZQ2	0.2144	0.234942	0.210419	0.267518	0.280223	0.252784	1.21336	0.00646046
Q8BKC5	1.38733	1.34516	1.38455	1.57946	1.46807	1.5175	1.10881	0.00648225
Q3TLH4	0.15422	0.136681	0.167133	0.113177	0.105304	0.11758	0.733703	0.0064878
Q6VN19	0.00625984	0.00721346	0.00636988	0.00826761	0.00880133	0.0078941	1.25802	0.00649492
Q9CRC8	0.0432442	0.0402567	0.0608168	0.0203168	0.0222032	0.0143618	0.394143	0.00650581
O09111	0.0939558	0.0939505	0.0899492	0.105354	0.11579	0.122388	1.23637	0.00650974
Q9CWK8	0.163478	0.171088	0.159241	0.116658	0.0722224	0.11459	0.614552	0.00651951
P62918	2.48296	1.78995	1.98969	1.1744	1.21908	1.22842	0.57834	0.00652651
P61620	0.722196	0.660561	0.69428	0.82845	0.801797	0.905852	1.22102	0.00653591
P98192	0.0290009	0.028856	0.0310504	0.0325909	0.035013	0.0349934	1.15398	0.00653809
P62702	4.9216	3.51713	5.05251	2.16148	2.51525	2.40246	0.524725	0.00655582
Q6P8X1	0.0263146	0.0250854	0.0297136	0.0217198	0.0201923	0.0191638	0.752969	0.0065667
P21995	0.307301	0.292701	0.279555	0.364686	0.32983	0.364194	1.20368	0.00657297
P62267	2.09805	1.60093	1.44748	0.762055	0.815443	0.958589	0.492783	0.00659964
Q91Z96	0.0556792	0.0597833	0.0676091	0.0434489	0.0470368	0.0460014	0.74554	0.00660593
Q569Z5	0.311746	0.34427	0.342649	0.41248	0.492768	0.517203	1.42435	0.00665752
P97452	0.0625349	0.074679	0.0662204	0.0908506	0.0816106	0.0888144	1.28432	0.00668708
Q3UKC1	0.130923	0.110886	0.120528	0.0853792	0.0839055	0.0986575	0.739484	0.00671537
P10493	1.09322	1.05664	1.27191	0.868891	0.842509	0.862581	0.752237	0.00674349
Q9JI39	0.221238	0.252488	0.262661	0.301387	0.297535	0.321974	1.25056	0.00676424
Q9R0P5	0.183565	0.193307	0.209918	0.239797	0.224283	0.23929	1.19867	0.00677711
Q9DCD5	0.00612874	0.00463138	0.00600561	0.00295081	0.00380434	0.00286652	0.57389	0.00679668
Q9D125	0.162433	0.16803	0.176802	0.214498	0.198681	0.192355	1.19372	0.00685188
Q9Z0E0	0.00999271	0.00642417	0.0109465	0.0158317	0.0151693	0.0144217	1.65998	0.00688041
Q9DBH0	0.0164699	0.0118431	0.0127951	0.0190628	0.0210946	0.0201098	1.46606	0.00695753
Q9D1Q6	1.60669	1.50742	1.55169	1.31192	1.36241	1.4304	0.879748	0.00696371
Q9CRB2	0.0270857	0.0289786	0.0383436	0.0493831	0.0448122	0.0530158	1.55931	0.00696881
Q8C052	0.0376707	0.0257048	0.0360079	0.0169569	0.0172102	0.018104	0.525954	0.00696919
Q9JJI8	0.681808	0.630749	0.872745	0.333395	0.459103	0.333243	0.515142	0.00702877
Q9WUR9	0.490934	0.494932	0.498312	0.395447	0.405614	0.312167	0.750064	0.00703545
Q9D8U8	0.079444	0.0911712	0.0766947	0.0639709	0.0628364	0.0646559	0.774183	0.00704877
Q80XI4	0.0220573	0.0334627	0.0337518	0.0459239	0.046664	0.0451077	1.54243	0.0070536
Q8BJS4	0.0177652	0.0196694	0.0218384	0.031369	0.0271049	0.0360014	1.5939	0.00711378
Q61510	0.122576	0.108547	0.119741	0.0951249	0.101072	0.0922278	0.822042	0.00711382
Q8CC88	0.581352	0.583601	0.645672	0.523826	0.475676	0.463652	0.808093	0.00718003
Q6ZPF4	0.0767886	0.0794706	0.0780376	0.0887196	0.101347	0.0920859	1.20425	0.00719382
Q5XJY4	0.0812355	0.0857989	0.0945207	0.121126	0.110868	0.137597	1.41305	0.00720914
P58281	1.00188	1.12791	1.0906	0.872917	0.938025	0.878807	0.835226	0.00721398
P51410	2.97613	2.55289	2.49567	1.74034	2.11368	1.73684	0.696707	0.00724851
P68372	0.193959	0.204331	0.229832	0.252617	0.291246	0.276096	1.30541	0.00725443
P68037	0.0520251	0.0776869	0.0696261	0.0375096	0.0338602	0.0325824	0.521487	0.00731199
Q9QXK7	0.133348	0.12354	0.126438	0.180366	0.150481	0.164851	1.29315	0.00734533
Q8BUK6	0.0271172	0.0221043	0.0258234	0.0188507	0.0190143	0.0169279	0.730133	0.00740422
P08752	5.86589	5.4705	5.07245	6.2958	6.57039	6.60442	1.18659	0.0074354
Q9CZR8	1.64969	1.5143	1.84147	1.28131	1.28813	1.15693	0.74446	0.00744077
Q00780	0.0292396	0.0265813	0.0312288	0.037575	0.0380773	0.0340692	1.26045	0.00744194
Q80U78	0.0933714	0.100207	0.0844064	0.0707025	0.0696361	0.055568	0.704738	0.00747837
Q99JX4	0.17854	0.113676	0.166874	0.04823	0.0804977	0.0592911	0.409547	0.00748967
Q91YD3	0.0761236	0.0639986	0.0613507	0.0405621	0.0461457	0.0498643	0.677868	0.00749251
Q922F4	0.0788594	0.0844111	0.0850818	0.0937042	0.104566	0.107879	1.23272	0.00750248
Q9D9V3	0.0332963	0.0400899	0.043649	0.0552364	0.0758038	0.0727265	1.74107	0.00755768
Q6PE01	0.281188	0.35519	0.28844	0.412182	0.428965	0.395199	1.33685	0.00758693
Q8CGC7	0.515233	0.511489	0.542869	0.450641	0.453417	0.484887	0.884909	0.00758949
O89086	0.558954	0.435763	0.426682	0.250943	0.320003	0.225013	0.559983	0.00760869
Q80TP3	0.0229164	0.0142948	0.0280758	0.0470019	0.0373711	0.0408098	1.91742	0.0076303
O35239	0.0271689	0.0216874	0.025563	0.0144101	0.0188267	0.0143599	0.639576	0.00764734
Q8VD65	0.0293168	0.0218332	0.0262277	0.0163314	0.0177317	0.0161469	0.648895	0.00764762
Q6ZQK5	0.140541	0.0744183	0.0753439	0.00757691	0.010969	0.0040473	0.0778262	0.00767422
Q9WVJ9	0.0293015	0.0299791	0.0307839	0.0234126	0.021064	0.0151227	0.66174	0.00770041
Q99JY9	1.37527	1.15635	1.05114	0.817574	0.814796	0.78132	0.673694	0.00772569
P07356	26.1131	14.4569	14.0465	2.11799	2.34971	2.0832	0.119944	0.00774082
Q9QYA2	1.03102	1.15836	0.969207	1.28847	1.31166	1.25914	1.22184	0.00776091
Q8BX10	0.337369	0.325974	0.355413	0.410224	0.432654	0.492995	1.31128	0.00779644
Q9WV32	0.434998	0.345837	0.357198	0.254302	0.278363	0.244733	0.683107	0.0077989
Q8BGR9	0.0231125	0.020166	0.0239315	0.0163296	0.0110469	0.00836792	0.531832	0.00787541
Q9Z0R4	0.0975214	0.118889	0.118855	0.0821045	0.0851182	0.0806038	0.739195	0.00789314
Q9DC23	2.26282	1.96985	2.11134	1.73246	1.65018	1.8064	0.817945	0.0079598
Q9Z2U0	0.416519	0.415769	0.520858	0.597028	0.698158	0.618448	1.41421	0.00796343
Q91V61	0.421395	0.464536	0.472604	0.662116	0.598052	0.545924	1.32944	0.00797521
P25785	0.11149	0.116681	0.111419	0.0932166	0.0996423	0.0823053	0.810284	0.00798028
Q8BMZ5	0.0320929	0.0365824	0.0396326	0.025029	0.0274308	0.0276346	0.739505	0.00798472
Q61387	0.124114	0.155581	0.155345	0.204758	0.215334	0.183578	1.38762	0.00798979
Q9D404	0.0431133	0.0291902	0.0405359	0.0558035	0.0558297	0.0654031	1.56892	0.00800948
Q60864	1.41697	1.51418	1.54758	1.9944	1.70568	1.92645	1.25628	0.00803792
Q91YT8	0.0282043	0.0314849	0.0316308	0.034973	0.0349538	0.0348393	1.14724	0.00803902
Q9Z204	3.53364	3.66968	3.73254	3.99877	3.85376	4.00833	1.08458	0.00807486
Q9Z175	0.0385984	0.0371238	0.0392223	0.029813	0.0318499	0.0239614	0.744919	0.00808083
Q9CYK1	0.0514568	0.0466686	0.0322594	0.0678482	0.0658462	0.076812	1.6145	0.00808621
O55201	0.00373049	0.00518045	0.00496709	0.00653721	0.00870573	0.0084019	1.70376	0.00809328
Q2YDW2	0.00809931	0.00995715	0.00947578	0.00689441	0.00625788	0.00708069	0.734884	0.00813558
Q78PY7	3.63607	4.05589	4.05186	3.30625	3.4186	3.25814	0.850064	0.00814389
Q6NVF9	0.460089	0.522581	0.429474	0.79437	0.679533	0.623316	1.48513	0.0081687
P62830	2.46694	1.87856	2.37017	1.40239	1.37191	1.60139	0.651566	0.00818293
O35685	0.0846598	0.0726704	0.0765596	0.0592789	0.0629439	0.0650201	0.80056	0.00822318
P59235	0.067534	0.093761	0.0906264	0.125842	0.139765	0.115576	1.51311	0.00823705
Q61599	0.0734664	0.0830938	0.0688064	0.0494974	0.0602519	0.0486934	0.703044	0.00827152
Q9D6K8	0.0813898	0.0914977	0.097516	0.107949	0.11093	0.108574	1.21098	0.00827841
Q3V009	0.167964	0.156898	0.160096	0.147739	0.140404	0.133118	0.868656	0.00827964
P22725	0.0114563	0.0103891	0.0101856	0.00835203	0.0061577	0.00503323	0.610127	0.0083386
Q505F5	0.0300779	0.0223208	0.0384881	0.0121908	0.0123371	0.0104761	0.385138	0.00835358
P49615	0.0155337	0.0143378	0.0150399	0.0116381	0.0117416	0.00858171	0.711655	0.00841393
P53994	4.60874	4.64022	4.54719	5.12473	5.86227	5.3826	1.18653	0.00849242
Q9DBR1	0.165097	0.182903	0.198748	0.227471	0.251449	0.22296	1.28373	0.00851152
Q8BVN4	0.0208672	0.0161344	0.0190088	0.0268184	0.0235492	0.0252636	1.35031	0.00863864
Q9D868	0.125413	0.123546	0.125666	0.145725	0.170026	0.148881	1.24026	0.00864012
Q3UFY8	0.704596	0.618107	0.666811	0.754136	0.811561	0.776982	1.17751	0.0086782
Q9DCZ4	0.083466	0.083849	0.0989289	0.107181	0.113815	0.120844	1.28394	0.00868068
Q6PFR5	0.229107	0.233345	0.246199	0.265234	0.26832	0.292354	1.16547	0.00869092
Q80ZS3	0.377816	0.402169	0.457382	0.569482	0.50634	0.518325	1.28834	0.00875518
Q9D8N0	3.66127	2.63864	2.70119	1.69766	1.76607	1.63993	0.567005	0.00875635
O09167	0.642666	0.441695	0.563268	0.301148	0.310677	0.339219	0.57722	0.0087762
Q9CR67	0.858641	0.92924	0.907572	1.09073	1.0458	0.986867	1.15876	0.00879853
Q8BMJ3	0.184423	0.15164	0.19134	0.0780102	0.129108	0.0910323	0.565317	0.00880859
Q9DB42	0.00791002	0.00549683	0.00662687	0.00377928	0.00363301	0.00421999	0.580635	0.00881115
Q8K009	2.28307	2.28229	2.31516	2.40842	2.47534	2.57453	1.08397	0.00881305
Q9CZD5	0.0142388	0.015823	0.0235202	0.0288837	0.0287505	0.0327559	1.68695	0.00883639
Q91ZR1	0.329827	0.351899	0.380489	0.406926	0.427439	0.448598	1.20782	0.0089264
B1AZI6	0.0240149	0.0238536	0.0279533	0.019555	0.012238	0.0136814	0.599752	0.00893411
B2RY56	0.189007	0.21141	0.161295	0.243227	0.255578	0.239951	1.31518	0.00900778
B1AVH7	0.0317958	0.022284	0.0194493	0.0107595	0.0100234	0.0090999	0.406408	0.00903755
O89112	0.0399661	0.0432316	0.045722	0.0222937	0.034531	0.0252876	0.636926	0.00907655
Q9D0K2	8.48422	7.43236	8.61525	9.65646	9.53798	9.71153	1.1783	0.00908348
Q62383	0.00218045	0.00211854	0.00217644	0.00427037	0.00332721	0.00522758	1.98059	0.0091076
Q8BGP6	0.0462624	0.0564191	0.0540303	0.078823	0.068025	0.066695	1.36265	0.00911209
Q99KB8	0.0402247	0.0469654	0.0435908	0.0235298	0.0340631	0.0307668	0.675632	0.00912245
O09174	0.509008	0.53074	0.567042	0.609388	0.676885	0.626075	1.19017	0.00912257
Q922D8	3.6815	3.75209	3.91117	4.96701	4.67682	5.84848	1.36559	0.00912516
Q8BH74	0.343683	0.437221	0.368006	0.563357	0.567354	0.479894	1.40185	0.00915185
Q3TNL8	0.0717879	0.073965	0.0619845	0.0556964	0.0521692	0.0457787	0.739608	0.00919728
Q9R0A0	0.0980998	0.076245	0.103715	0.133468	0.121192	0.141373	1.42427	0.00920175
O08788	0.426456	0.394535	0.408886	0.451908	0.44063	0.454931	1.09561	0.00922127
Q9QZ06	0.0382781	0.0333446	0.0365288	0.0211492	0.0292317	0.0195705	0.646791	0.00928904
Q9D7J9	0.0330942	0.0339933	0.0377999	0.0501627	0.0589971	0.0451388	1.47109	0.00930482
Q3TDN2	0.932078	0.883266	0.902067	0.756009	0.832611	0.72393	0.851012	0.00930688
Q9Z110	7.36745	6.99738	6.51818	7.83187	7.97937	7.93913	1.13731	0.00933261
Q99NH0	0.804047	0.696843	0.715967	0.915096	0.863193	0.979459	1.24399	0.00934032
Q91VH6	0.08394	0.0737736	0.0791378	0.0534504	0.066398	0.0494499	0.714787	0.00940453
Q9Z108	0.115362	0.0884971	0.0731207	0.0442382	0.0451414	0.0222374	0.402978	0.00940611
Q9Z0P4	0.36696	0.350062	0.362466	0.450934	0.4296	0.521225	1.29854	0.00940664
Q8CI59	0.414518	0.460954	0.482139	0.563765	0.539817	0.625728	1.27379	0.00941787
P62960	2.10144	1.66441	1.65873	1.32134	1.07153	1.15769	0.654532	0.00946233
P22892	0.420031	0.408867	0.43339	0.389078	0.397083	0.390221	0.931944	0.00947248
P43883	0.0193795	0.0212763	0.0229073	0.0143741	0.0100913	0.0159499	0.635828	0.00947564
Q62241	0.0549385	0.0666876	0.0456471	0.0878993	0.0897027	0.0756215	1.51383	0.00949328
Q9CQB5	0.210276	0.212688	0.269407	0.324058	0.297499	0.308093	1.3427	0.00953976
Q8R180	1.81652	1.71016	1.7526	1.58993	1.6525	1.62784	0.922526	0.00954596
Q8BK72	0.908758	0.902098	0.972864	1.007	1.07636	1.08972	1.13987	0.00954807
O89051	0.205678	0.200356	0.216277	0.17245	0.190673	0.177291	0.868398	0.00954809
P36895	0.00201877	0.00276834	0.00393648	0.00543856	0.00561659	0.00749074	2.12595	0.00954831
Q9WU78	0.560684	0.603343	0.517467	0.421613	0.447192	0.476844	0.80027	0.00957605
P34022	0.159484	0.182344	0.18375	0.082278	0.137267	0.0875862	0.584369	0.00960944
P28740	0.0698599	0.0572935	0.0579506	0.0311725	0.0462705	0.0275018	0.566951	0.00962049
Q02053	0.0636066	0.0966603	0.0684589	0.113405	0.116632	0.116424	1.51474	0.00964212
Q62426	0.0566468	0.0668869	0.0606339	0.0942879	0.0794877	0.0781251	1.36778	0.00971372
Q8C4J7	0.0644419	0.0928429	0.0776439	0.118247	0.111226	0.106339	1.42943	0.00974356
Q8R216	0.0164419	0.0151381	0.0194832	0.0103065	0.0128924	0.0105236	0.660408	0.00975014
Q99M31	0.0903783	0.0675421	0.0787453	0.0486478	0.0537576	0.0340748	0.576679	0.00975506
Q80TR8	0.0277263	0.0306719	0.028491	0.0337777	0.0382701	0.0411934	1.30328	0.00980567
Q8BMI0	0.00696602	0.00647662	0.00835284	0.00925792	0.00974821	0.0106618	1.36119	0.00981651
Q8R3C0	0.0216406	0.0200389	0.0210412	0.0332243	0.0348843	0.0481251	1.85319	0.00984486
Q9CQC6	2.20588	1.74457	1.6875	1.31682	1.20854	1.21915	0.664161	0.00985461
P63037	0.315147	0.262877	0.296573	0.374121	0.410308	0.350631	1.29781	0.00995141
Q921J2	0.0482357	0.058939	0.0547515	0.0700666	0.0712634	0.0639476	1.26772	0.00995302
P62911	0.284389	0.161648	0.2304	0.087892	0.0870613	0.0995327	0.405782	0.00998834
Q8CFV4	0.0134115	0.0146797	0.0186935	0.0209003	0.0247681	0.0260458	1.53285	0.0100284
P68373	0.135339	0.154883	0.157226	0.217045	0.221223	0.178991	1.37951	0.0100312
P68369	4.13661	4.72046	4.58516	5.10764	5.84137	5.75011	1.24229	0.0100948
Q99LL5	0.111149	0.113652	0.104552	0.142755	0.149126	0.124749	1.265	0.0100979
P51807	0.0270112	0.0293305	0.036538	0.0122541	0.0213528	0.011666	0.487436	0.0101109
G5E8V9	0.0788684	0.0764187	0.0628986	0.0556905	0.0375549	0.0430954	0.624883	0.0101335
Q9DBR4	0.0830169	0.0622457	0.0654698	0.041421	0.0434536	0.0491369	0.635932	0.0101401
P33609	0.0580209	0.0587809	0.0622041	0.0699083	0.0671553	0.0645227	1.12614	0.0101518
P39688	0.0115737	0.0101437	0.00674713	0.0179668	0.0204299	0.0146653	1.86415	0.0101672
Q9D051	5.48451	5.2912	5.55905	5.71224	5.88879	5.97512	1.076	0.0102135
Q9D338	0.841318	0.783812	0.843209	0.999156	0.978281	0.898059	1.16495	0.0102178
Q99K43	0.00366566	0.00266173	0.00413682	0.00148924	0.00211141	0.00149591	0.487047	0.010268
Q9CR61	0.0625067	0.0503515	0.0599942	0.0738405	0.0856917	0.096138	1.47912	0.0102798
Q80UJ7	0.0124599	0.0140639	0.0161303	0.0181142	0.0204106	0.0224666	1.42991	0.0102922
P58501	0.0260573	0.0314703	0.0315734	0.0436285	0.0408602	0.0361871	1.35437	0.010298
P62242	2.58841	1.61825	2.41132	0.957894	1.09319	1.17214	0.487041	0.0103011
P63168	0.0777076	0.0844769	0.0616617	0.0500994	0.0505708	0.0426856	0.640421	0.0103235
Q78JW9	0.0804864	0.0756244	0.0865789	0.0663613	0.0676213	0.0567048	0.785725	0.0104047
Q91WE6	0.0808334	0.0966452	0.0934175	0.0739178	0.0700348	0.0633193	0.765135	0.0104151
Q9CZX0	0.00967743	0.00609829	0.0023298	0.0136547	0.015647	0.0135342	2.36591	0.0104362
Q8BM55	0.20888	0.243775	0.237784	0.273957	0.282928	0.265459	1.19104	0.010451
Q9CWX2	0.0280834	0.0316326	0.0345265	0.0426076	0.0389249	0.0477191	1.37148	0.0104611
Q6PIX5	0.052873	0.0549128	0.0570045	0.0686211	0.0607082	0.0698787	1.20886	0.0104997
Q9CZX7	0.321268	0.33952	0.364376	0.409735	0.380906	0.413203	1.17429	0.0105308
Q9CR57	1.57572	1.03615	1.26925	0.703055	0.725426	0.722712	0.554271	0.0105374
Q9CX34	0.0466873	0.0539337	0.0500273	0.0423738	0.0431142	0.0405852	0.836871	0.0105786
Q8VCF0	0.0559707	0.0674013	0.0694505	0.0902835	0.0782925	0.0938839	1.36115	0.0106073
B2RXS4	1.57585	1.47182	1.57233	1.66588	1.81128	1.73921	1.12908	0.010643
Q8CG50	1.98822	1.86376	2.0184	2.51579	2.18628	2.55103	1.23554	0.0106513
Q9CU62	0.0224507	0.01985	0.025057	0.0160578	0.0175546	0.016471	0.743543	0.0106737
Q60676	0.019395	0.0207425	0.0173399	0.0153626	0.013282	0.01544	0.76699	0.010679
P61358	1.46126	1.29137	1.56319	1.09954	1.05223	1.18774	0.773786	0.0106944
O08663	0.189173	0.15193	0.181265	0.0581073	0.109017	0.117057	0.544025	0.0107312
Q9CQV1	0.162541	0.179343	0.160003	0.188684	0.212764	0.215545	1.22935	0.0107338
Q8K4X7	0.0280328	0.0309392	0.0318144	0.0340054	0.0375808	0.0361849	1.18708	0.0107601
Q08093	0.923171	1.14112	1.05262	0.817175	0.815864	0.755767	0.766403	0.0108615
Q6X893	0.00530144	0.00657377	0.00638404	0.00795469	0.00997526	0.00836261	1.43996	0.0108651
Q9D1C8	0.0148611	0.0253601	0.0210841	0.00445079	0.00542906	0.0110802	0.341896	0.0108659
Q9JIG8	0.117857	0.122415	0.131578	0.147866	0.137613	0.153341	1.1801	0.0109413
P52432	0.0195806	0.0329063	0.0332509	0.0603803	0.06001	0.0435145	1.9117	0.0109624
Q9D706	0.0166215	0.0133617	0.0102381	0.00733312	0.00630675	0.00445307	0.449835	0.0109827
Q9CWE0	0.0678637	0.0945744	0.0807275	0.0403551	0.0568343	0.0343869	0.541097	0.0110022
Q61941	2.44197	2.2983	2.16215	2.79171	2.58695	2.93497	1.20445	0.0110071
Q9WTM5	0.52535	0.498236	0.508233	0.556792	0.594194	0.631659	1.16374	0.0110546
Q8K2Q7	0.0107504	0.0138741	0.00899078	0.0171992	0.0167282	0.0209222	1.63169	0.011063
Q9D0R8	0.155789	0.130296	0.137243	0.0975062	0.108305	0.116073	0.760365	0.0111013
Q9CQ06	0.186856	0.194137	0.189032	0.215816	0.230122	0.2568	1.23282	0.0111243
Q8R5K2	0.0233047	0.0271678	0.026	0.0211969	0.0175948	0.0153218	0.707621	0.0111579
Q8BU31	0.227259	0.238761	0.282495	0.300498	0.330062	0.334782	1.28968	0.0111598
Q9CQ69	0.180643	0.230746	0.234298	0.359362	0.297465	0.290948	1.46786	0.0112151
P60766	1.53402	1.75369	1.69757	1.86987	2.03046	1.95944	1.17541	0.0112241
Q9QZW0	0.0617525	0.0653655	0.0634702	0.0682258	0.0724607	0.0755794	1.13473	0.011304
Q9JMG1	0.0291975	0.0169702	0.031348	0.00854745	0.0111141	0.00851147	0.363449	0.0113058
P37804	0.0452767	0.0556702	0.0590912	0.0383263	0.0355515	0.0394873	0.708364	0.0113216
Q80Y44	0.00776059	0.00985231	0.00864694	0.0109617	0.0138404	0.0140273	1.47866	0.0113432
P57746	0.100843	0.0935102	0.081231	0.118161	0.125629	0.148648	1.42403	0.0113531
Q8BTM8	22.1794	22.1044	25.0142	19.1834	18.7981	20.1255	0.83851	0.01136
P28659	0.142102	0.13507	0.139221	0.116062	0.126138	0.128167	0.889469	0.0113939
Q8R2U4	0.266463	0.282423	0.309234	0.385708	0.32884	0.378669	1.27397	0.0114644
O35075	0.0284446	0.0238685	0.0274432	0.0343424	0.0334291	0.0308062	1.23599	0.0114703
P50247	0.0734368	0.0835489	0.0759367	0.0873176	0.0945244	0.0977814	1.2005	0.0114829
Q9CY66	0.058214	0.0591091	0.0717989	0.109245	0.109926	0.0814467	1.58955	0.0114958
O55135	0.295221	0.344029	0.324445	0.278915	0.249536	0.24671	0.804364	0.0115216
Q60649	0.164458	0.169773	0.15232	0.185311	0.193964	0.179286	1.148	0.0115288
Q3TUH1	0.14342	0.115776	0.13892	0.181305	0.177106	0.223504	1.46167	0.0115827
Q922Q4	1.63669	1.6823	1.74301	1.83916	1.78536	1.88003	1.08743	0.0116054
Q8BU88	0.269086	0.261006	0.262827	0.29195	0.275934	0.296174	1.08972	0.0116312
Q61730	0.0707284	0.0669384	0.0530233	0.082125	0.0819361	0.0859771	1.31123	0.0116861
Q8VDC1	0.0113252	0.0100948	0.0162262	0.0200069	0.0184489	0.0199389	1.55114	0.0117497
Q9JHI5	2.07135	1.93199	1.94332	2.254	2.12303	2.28902	1.12097	0.0118412
P11688	1.58319	1.39011	1.52258	1.76757	1.68214	1.85717	1.18039	0.0119145
Q9D7N3	0.621644	0.566716	0.617292	0.660271	0.738163	0.728037	1.17767	0.0119248
P52800	0.0235241	0.0243045	0.0274647	0.0208724	0.0205298	0.0180988	0.790255	0.0120263
Q9D3B1	0.08445	0.0971631	0.102982	0.120068	0.115095	0.134716	1.29967	0.0120469
Q91VC3	1.32488	1.42276	1.16951	1.06103	1.0497	0.978279	0.788585	0.0120894
Q9CPT4	0.728901	0.809708	0.83549	0.668105	0.691445	0.661143	0.851141	0.0121355
O88643	0.124735	0.067055	0.0886857	0.0313661	0.0320877	0.0378224	0.361087	0.0121728
Q9WTP6	0.651435	0.660348	0.718704	0.487936	0.581123	0.420202	0.73345	0.0121817
P04095	0.582067	0.557967	0.545864	0.388257	0.485261	0.335532	0.717155	0.012195
Q6ZQH8	0.21387	0.226811	0.239844	0.270194	0.321261	0.276489	1.2754	0.0122052
P49722	0.25741	0.248431	0.328672	0.355508	0.424387	0.395384	1.40834	0.0122553
P47738	14.2021	15.3295	14.4348	16.242	16.1354	15.6649	1.0927	0.0122979
P62852	1.34436	0.858378	1.37366	0.592787	0.605241	0.61641	0.507336	0.0123134
Q8VBX6	0.0130217	0.0145962	0.0174133	0.0109918	0.00650719	0.00593809	0.520463	0.0123304
Q3TWI9	0.0175463	0.0169284	0.0155485	0.0193397	0.0190458	0.0212761	1.19268	0.0123439
Q8R1N0	0.00685826	0.00561969	0.0064454	0.0128482	0.0088945	0.0100878	1.68208	0.0123484
Q6PHZ2	0.251714	0.180041	0.200373	0.129384	0.143534	0.12959	0.63675	0.0123859
Q60634	0.712029	0.681666	0.62816	0.74855	0.832051	0.807474	1.18113	0.0124215
Q7TQK1	0.0271406	0.0197237	0.024738	0.0386953	0.053945	0.0380512	1.82524	0.0124988
P47754	0.430165	0.449784	0.391879	0.562296	0.587721	0.486547	1.28678	0.0125432
Q9WU60	0.0918593	0.0910261	0.104709	0.115948	0.118637	0.10875	1.19382	0.0125487
P35456	0.434156	0.392991	0.406401	0.460063	0.544469	0.522985	1.23831	0.0125611
Q91VR5	1.55408	1.52632	1.57932	1.45889	1.47945	1.38661	0.928157	0.0126481
P62259	2.14068	2.1695	2.11603	2.43704	2.26854	2.29294	1.08906	0.0126608
P13864	0.00623312	0.00726645	0.00856428	0.00398012	0.00538185	0.0034705	0.581606	0.0126628
P61804	0.587176	0.649209	0.65281	0.734786	0.77877	0.882015	1.26804	0.0127198
Q9CQF0	0.672412	0.598264	0.659875	0.772617	0.734133	0.849641	1.22058	0.0128499
Q9D1G1	2.07654	2.22688	2.11197	2.29816	2.5218	2.55557	1.14966	0.0129713
P70452	0.113946	0.0967763	0.114486	0.135539	0.127722	0.148213	1.26526	0.0130245
Q9CQL4	0.132789	0.140168	0.14814	0.168272	0.153343	0.167424	1.16135	0.0130249
P56695	0.176835	0.196581	0.213738	0.227139	0.237518	0.240376	1.20076	0.0130475
Q9D8S4	0.308249	0.271502	0.312477	0.222235	0.259297	0.214729	0.780361	0.0130605
P56213	0.010718	0.0118013	0.0113837	0.0132838	0.0137212	0.0123068	1.15954	0.013119
Q9QZM0	0.107858	0.0966314	0.13347	0.150221	0.201087	0.211059	1.66401	0.0131859
Q0P678	0.0505111	0.0379959	0.0407197	0.0564019	0.057473	0.0665409	1.39612	0.013298
P84084	0.0565452	0.0837739	0.0648182	0.0436336	0.0399321	0.0349914	0.57794	0.013393
Q91WM1	0.039035	0.0308103	0.0346281	0.0471485	0.0486721	0.0616708	1.50748	0.0135294
P35585	0.122026	0.143385	0.122851	0.100686	0.100669	0.0756132	0.713353	0.0135589
Q6ZQL4	0.0397243	0.0571353	0.0594642	0.0971059	0.0804903	0.0738427	1.60845	0.0135632
Q9D6J6	0.243609	0.315883	0.267943	0.181241	0.215557	0.189268	0.708292	0.0135699
Q6PGF7	0.143328	0.144203	0.134516	0.110291	0.107044	0.12877	0.820061	0.0136068
Q9QXZ0	1.56174	1.60211	1.55766	1.49731	1.36931	1.33895	0.890726	0.0136156
Q8R035	0.280206	0.256615	0.287805	0.326593	0.303456	0.312422	1.14291	0.0136471
Q00422	0.122199	0.0862697	0.117936	0.0766384	0.0627954	0.0555283	0.597301	0.0137303
Q9D8W5	0.794132	0.814443	0.712937	0.859846	0.939781	0.922321	1.17249	0.0137651
P45376	0.0685732	0.0758358	0.0694385	0.0643929	0.0554166	0.0544567	0.814909	0.0139225
Q9D735	0.0262287	0.0217981	0.0221702	0.0174603	0.0142859	0.0187609	0.719506	0.0139452
P42932	4.07233	4.37236	4.13648	4.50066	4.49572	4.66445	1.08582	0.0140013
Q9QYC0	0.107752	0.0847478	0.0894633	0.0553591	0.0747894	0.0577951	0.666553	0.0140428
Q60759	0.13512	0.15592	0.143284	0.191047	0.178628	0.164137	1.22907	0.0140751
Q8BXZ1	1.48251	1.35828	1.36201	1.51672	1.62015	1.65779	1.14083	0.014125
P11440	1.21705	1.00726	1.11984	0.919093	0.831819	0.917092	0.797811	0.0141624
Q9R1C6	0.0265804	0.0248798	0.0293952	0.0318344	0.0311414	0.0343147	1.20326	0.014178
Q921G7	1.21967	1.14456	1.13547	1.32609	1.24273	1.29419	1.10381	0.0141943
P41105	1.03237	0.710161	0.949683	0.468494	0.481282	0.63379	0.588202	0.014257
P58854	0.0232538	0.0161487	0.0213128	0.0108248	0.0133679	0.0134951	0.620731	0.0142923
Q8VBV7	0.032549	0.0379812	0.0343084	0.0261391	0.030495	0.025078	0.77941	0.0143367
Q3V1T4	1.09011	1.06193	1.09535	0.92108	0.959876	1.03	0.8964	0.0143423
Q8VI75	0.0704333	0.0609899	0.0750457	0.0498506	0.0576909	0.0494947	0.760581	0.0143517
E9Q1P8	0.147847	0.15826	0.12883	0.112233	0.117281	0.0941501	0.744162	0.0144564
P62880	7.21818	6.8062	6.68078	7.43421	8.02713	7.62604	1.11505	0.0145517
P55096	0.0834636	0.106155	0.094451	0.125256	0.151434	0.12167	1.40233	0.0145606
Q8VIJ6	1.40157	1.3258	1.39736	1.23833	1.09033	1.24132	0.865503	0.0145857
Q9EPL9	0.0213679	0.0240377	0.0244721	0.033515	0.0322951	0.0268004	1.32532	0.0146765
P08003	10.4098	10.9228	10.4127	12.5186	11.3348	12.9168	1.15828	0.0147136
O08539	0.0746585	0.0633736	0.0621994	0.0538558	0.0366174	0.0312642	0.607983	0.014734
Q8BWM0	0.270868	0.252529	0.28444	0.199995	0.224619	0.151989	0.713761	0.0147428
Q9JKF6	0.0145063	0.0170739	0.0122792	0.00845824	0.0109282	0.00837039	0.632861	0.0147597
P59999	0.628885	0.52184	0.507622	0.434953	0.42836	0.390487	0.756055	0.0147855
P48036	0.783988	0.799232	0.748252	1.09647	0.924428	0.915258	1.25936	0.0147862
P63028	1.23105	1.4985	1.13943	0.53331	0.974307	0.488434	0.515912	0.0148656
Q9CQ88	0.0485974	0.0563068	0.0427938	0.0384186	0.0341766	0.0318181	0.706938	0.0148828
Q8C7V3	0.0232753	0.0112012	0.0222904	0.0344886	0.036295	0.0294216	1.76521	0.0149245
P97465	0.0283012	0.0286047	0.0262511	0.0248756	0.0194583	0.021581	0.792656	0.0149429
Q9CYL5	0.0443038	0.043516	0.0492392	0.0545869	0.0555068	0.0653131	1.27979	0.0149431
Q61035	0.418845	0.265606	0.258868	0.140337	0.15307	0.12831	0.447058	0.0150008
E9Q634	0.246626	0.231576	0.227724	0.272747	0.25901	0.253841	1.11286	0.0150807
P35279	3.05132	2.92486	3.06512	3.42332	3.54868	4.07	1.22128	0.0151687
Q9WUR2	0.515656	0.522714	0.554083	0.621488	0.599236	0.566772	1.12248	0.0151879
Q921X9	0.139547	0.162264	0.15136	0.190992	0.191777	0.168784	1.2171	0.0152195
Q8CFE4	0.0828162	0.0624871	0.0560633	0.0451253	0.0318924	0.0232762	0.498065	0.015224
Q9CR02	0.0214252	0.0153198	0.0187332	0.0127303	0.0122168	0.00824628	0.598314	0.0152476
Q9CZV8	0.03563	0.0306197	0.0330059	0.040651	0.0447558	0.03795	1.24282	0.0152854
O08715	0.246483	0.230535	0.212156	0.271964	0.257625	0.265136	1.15315	0.0153412
Q921M4	0.22942	0.238844	0.201424	0.193875	0.173159	0.172998	0.806392	0.0153458
Q8BWL5	0.0102327	0.00835315	0.00940471	0.00641496	0.00618209	0.00789457	0.73209	0.0153545
Q91YQ5	5.57083	6.07579	5.87238	6.34282	6.55371	6.99444	1.13539	0.0153556
Q9CWD8	0.0193088	0.017149	0.0223906	0.0119071	0.0155266	0.0104877	0.644391	0.0154608
Q6A058	0.00590949	0.00388314	0.00727585	0.00918177	0.00905568	0.0117445	1.75657	0.0154755
Q91YT7	0.156244	0.13795	0.132948	0.0874806	0.0976372	0.121472	0.717769	0.0154885
Q9QYS9	0.281691	0.238252	0.275055	0.206618	0.22253	0.174456	0.759252	0.0155073
Q9CQT2	0.0239667	0.0106546	0.0165022	0.00262084	0.00653928	0.000811597	0.195052	0.0155306
P51660	1.03613	1.09891	1.12302	1.17963	1.296	1.20823	1.1307	0.0155502
P39053	0.0986257	0.0828042	0.0873457	0.0674524	0.0767854	0.0715011	0.802673	0.0155515
O35963	0.0868962	0.0928087	0.0829908	0.104925	0.0954968	0.100833	1.14678	0.0156186
Q9CXD6	0.0499309	0.0520895	0.0481467	0.0591066	0.060255	0.0718058	1.27303	0.0157711
Q8VC19	0.0134298	0.0121938	0.0105881	0.00908145	0.00727132	0.00441332	0.573464	0.0158187
Q9D0K1	0.0140407	0.0156379	0.016099	0.0179745	0.0207811	0.0233954	1.35767	0.015847
Q9WTX2	0.0391528	0.0259566	0.0299462	0.0186351	0.0204591	0.0154121	0.573414	0.0158943
Q921Q7	0.0109294	0.0150607	0.0156933	0.00843863	0.00981931	0.00790026	0.627547	0.015901
Q78T54	0.238323	0.240367	0.294975	0.324996	0.312984	0.357841	1.28715	0.01591
P14094	0.0760395	0.0653037	0.0671881	0.0857573	0.0804122	0.0953512	1.25411	0.0161094
Q8C650	0.0196191	0.0190429	0.0142881	0.00313667	0.0103885	0.0106148	0.455898	0.0161114
P59708	0.300693	0.32066	0.364956	0.388807	0.394137	0.435245	1.2351	0.016125
P47857	0.0123101	0.0148874	0.0141646	0.0116166	0.00851586	0.00980911	0.723887	0.0161385
Q9Z1X2	0.00934504	0.011616	0.0116797	0.0147138	0.0232432	0.0235774	1.8852	0.0162939
Q9JIK5	0.644939	0.767976	0.624188	0.969908	0.823896	0.852814	1.29921	0.016295
Q8K1N4	0.044985	0.0357687	0.0407085	0.0266717	0.0272962	0.0337843	0.722465	0.0163102
Q8VCH8	0.361221	0.347006	0.393251	0.42984	0.440919	0.512544	1.25586	0.016364
P09055	8.8704	8.92467	9.28836	10.1222	9.42164	9.88583	1.08663	0.0163774
Q8C525	0.00697823	0.0109102	0.0100948	0.00551019	0.0044245	0.00127625	0.400631	0.0164099
Q922Y2	0.0726899	0.0912425	0.0785001	0.056638	0.0664832	0.0507586	0.71723	0.0164835
P54227	0.108309	0.135322	0.134568	0.154433	0.15446	0.154457	1.22515	0.0165154
Q8BHB4	0.0535378	0.0662017	0.0591489	0.101606	0.0829113	0.0758318	1.45537	0.0166339
P07607	0.00698	0.00608506	0.00767696	0.00419208	0.00519451	0.00240672	0.568571	0.0166825
B9EJ80	0.108892	0.129016	0.125662	0.102257	0.10166	0.0914885	0.812515	0.0167207
Q8VD75	0.450367	0.506422	0.446085	0.40604	0.303504	0.279934	0.705322	0.0167475
Q9CQF4	0.058043	0.0535049	0.0568871	0.052332	0.0511471	0.0489529	0.90499	0.0169476
P47757	0.384988	0.415828	0.358465	0.444611	0.453257	0.430366	1.14574	0.0172259
Q9JIG7	0.0499087	0.0484797	0.0340465	0.0592287	0.0700681	0.0607536	1.43505	0.0172355
Q99KQ4	0.0539058	0.055789	0.0602002	0.0464931	0.0511282	0.0421808	0.822873	0.01729
Q9D024	1.08419	1.00012	1.13796	1.23194	1.30442	1.18571	1.1551	0.0173036
Q60972	0.574621	0.636006	0.570794	0.750882	0.768479	0.653656	1.21982	0.0173193
P06801	0.231484	0.203642	0.201934	0.237031	0.274038	0.263525	1.21589	0.0173982
Q9WVE8	0.501005	0.482689	0.520079	0.346119	0.410704	0.44818	0.80132	0.0173984
Q9CWZ3	0.110028	0.141194	0.129871	0.104955	0.0800669	0.0824581	0.701876	0.0174861
Q9Z2I8	2.7487	2.61088	2.83105	2.55451	2.45229	2.51768	0.918668	0.0175152
Q8CGK3	6.28978	5.88742	6.30429	5.80465	5.60078	5.67472	0.924176	0.0175198
P97930	0.280134	0.312257	0.343611	0.360566	0.378359	0.377439	1.19269	0.0176146
P97742	0.0927322	0.114293	0.10029	0.126662	0.124817	0.118964	1.20542	0.0176392
Q03265	29.7197	30.4784	31.1695	31.5679	32.4345	33.1145	1.06293	0.0176412
Q3UQN2	0.0253445	0.0304574	0.0361905	0.0444738	0.0778489	0.0657017	2.04391	0.0176781
P84089	0.341935	0.624856	0.437988	0.679491	0.799082	0.777714	1.60615	0.0176962
Q8R0W6	0.0222103	0.0203222	0.0194207	0.0407656	0.0274627	0.0314286	1.60858	0.0177599
Q66JS6	0.0163496	0.0205582	0.0156771	0.0117008	0.0130288	0.0130023	0.717541	0.0178345
P51859	0.297561	0.216269	0.224926	0.178283	0.154081	0.153797	0.65808	0.0178359
P17710	1.36167	1.29047	1.26844	1.52321	1.39093	1.44997	1.11312	0.0178823
P47955	0.85302	1.18224	1.00197	0.538119	0.73365	0.303338	0.518599	0.0179076
P08556	0.157427	0.171806	0.189629	0.226434	0.214696	0.196579	1.22905	0.017919
O89017	0.0494134	0.0481234	0.050198	0.0394382	0.0271965	0.0406356	0.7261	0.0179284
Q9CQ75	0.0773354	0.0928424	0.108804	0.0516539	0.0537376	0.071127	0.632724	0.0179423
Q9DBG3	4.28521	5.08916	5.08769	3.93486	4.03596	3.97884	0.826277	0.0179465
P47740	0.346993	0.402614	0.383438	0.453219	0.42498	0.428181	1.15298	0.0179856
P97390	0.0770647	0.0883768	0.0806937	0.0615296	0.0719949	0.0696984	0.825656	0.0180004
Q9ESW4	0.47748	0.509475	0.540699	0.555374	0.595839	0.618844	1.15868	0.0180251
Q8CJG0	0.101552	0.13546	0.110794	0.0825816	0.0887191	0.0780689	0.716981	0.0180904
Q9R1C7	0.18447	0.21441	0.197673	0.226659	0.225788	0.224791	1.13525	0.0181352
Q06180	0.0112741	0.0311011	0.0265165	0.0069384	0.00189536	0.0024168	0.163308	0.0181556
P63013	0.0197597	0.0156966	0.0164093	0.00838814	0.0139215	0.00730981	0.571082	0.0183075
O70503	2.24455	2.44491	2.04311	2.56283	2.71473	2.60711	1.17112	0.0183623
O35841	0.410657	0.430978	0.438813	0.397649	0.327398	0.333767	0.826908	0.018379
Q6NVG1	0.0452715	0.0504023	0.0442516	0.0392327	0.0411692	0.0410136	0.867715	0.0184309
Q63844	0.0405658	0.0432332	0.0467889	0.0488411	0.0492041	0.0492359	1.12783	0.0184769
P83887	0.0675732	0.0430367	0.0494315	0.0276682	0.031454	0.0319122	0.568818	0.0184836
Q9Z2B9	0.0219821	0.0194542	0.0197925	0.018083	0.0129529	0.0135343	0.72793	0.0185312
P57784	0.623692	0.607573	0.817542	0.8691	0.938726	0.890818	1.31718	0.0186241
Q6P2B1	0.0169027	0.0172997	0.0166122	0.021845	0.0233412	0.0186111	1.25549	0.0186613
P10630	0.00906472	0.00704762	0.006973	0.00520588	0.00534254	0.00592524	0.713598	0.0187938
Q9CR16	0.20721	0.181532	0.197881	0.1501	0.175275	0.136791	0.787842	0.0188044
Q8BVI5	0.0292191	0.0352604	0.0322821	0.0189176	0.0272191	0.0161464	0.643675	0.018833
Q8K310	2.24633	2.32186	2.24764	2.17587	1.92772	1.9492	0.888049	0.018891
Q8VDG3	0.13875	0.164372	0.170653	0.120108	0.121468	0.134057	0.79285	0.0189844
Q6ZWR6	0.0076138	0.00975937	0.00850716	0.00466543	0.00321599	0.0068302	0.568448	0.0190149
Q8C7X2	0.946313	1.04066	0.92915	1.06131	1.1501	1.09955	1.1354	0.0190266
Q9ESD6	0.0445656	0.050482	0.0477972	0.0548813	0.052287	0.0586167	1.1606	0.0190796
Q8C3X4	0.0386097	0.0337156	0.0441397	0.045981	0.0553775	0.0525724	1.32169	0.0191099
Q8BMK4	12.4373	13.7174	14.1775	15.2186	15.3232	14.7779	1.12366	0.0191914
Q9D1M7	0.276098	0.248076	0.293817	0.329471	0.309611	0.360568	1.22208	0.0192324
Q7TMB8	0.114737	0.11643	0.105063	0.0950783	0.103768	0.0973185	0.88084	0.0192339
P61021	0.42626	0.427165	0.430792	0.45033	0.516458	0.496092	1.13912	0.0192354
Q80V26	0.581782	0.519465	0.534404	0.32339	0.477431	0.39478	0.730963	0.0192694
Q3U2U7	0.011776	0.0120241	0.0138843	0.00597231	0.00713721	0.0105875	0.628829	0.0193286
Q571H0	0.00407809	0.00816716	0.00683759	0.0106323	0.00950809	0.0125448	1.7128	0.0193475
O35887	4.19483	3.98918	3.54691	2.45584	3.35342	2.08942	0.673322	0.0193547
P18406	0.0796061	0.0713715	0.0733035	0.0681085	0.0538552	0.0550634	0.789309	0.0193677
P02463	0.0725303	0.0664883	0.0640894	0.075118	0.0843131	0.0907255	1.23164	0.0194238
P06745	0.1598	0.201994	0.187976	0.152435	0.139722	0.136735	0.780131	0.019434
P46460	3.39895	3.4013	3.39402	3.57842	3.61723	3.89131	1.08757	0.0195573
P61161	0.456128	0.346579	0.369789	0.28962	0.279805	0.297934	0.739754	0.0196819
Q922M3	0.0478082	0.0555094	0.0506645	0.0390934	0.0458308	0.0421906	0.825517	0.0197441
Q91YW3	1.11688	1.19717	1.15298	1.4204	1.26548	1.2771	1.14305	0.0198185
P97363	0.44503	0.462458	0.473455	0.480744	0.510085	0.520142	1.09416	0.0198907
P33215	0.00374021	0.00325781	0.00361323	0.00173824	0.00189566	0.00304619	0.629529	0.0199722
Q3URQ0	0.120496	0.15224	0.153756	0.192862	0.198956	0.166707	1.30958	0.0199977
Q640N1	0.108945	0.109001	0.110608	0.115473	0.128114	0.119081	1.10383	0.0201015
Q9D1I6	0.18289	0.170843	0.208305	0.214634	0.232221	0.249703	1.23934	0.0201027
Q6A0A2	0.327238	0.342927	0.516884	0.228357	0.2155	0.126059	0.480113	0.0201348
Q64735	0.177737	0.151183	0.163142	0.184027	0.205334	0.221018	1.24045	0.0201467
Q61553	0.0489363	0.0558752	0.0401473	0.0737852	0.0921415	0.0638528	1.58514	0.0201527
P28798	0.196997	0.203252	0.197999	0.235552	0.242446	0.297797	1.29678	0.0201742
Q6EJB6	0.521616	0.42805	0.45759	0.275167	0.388487	0.354095	0.723215	0.0202037
Q80V86	0.00661855	0.00725174	0.00681092	0.00831552	0.00888605	0.0110065	1.36395	0.0202191
Q9CWP6	0.255489	0.237214	0.240323	0.203746	0.227912	0.19006	0.848154	0.020234
Q8VCL2	0.170287	0.180658	0.164217	0.200174	0.184563	0.189825	1.1153	0.0203181
Q3U962	0.104644	0.0879609	0.107013	0.0786558	0.0801586	0.084752	0.812923	0.0203636
Q5F2E7	0.142401	0.134898	0.151623	0.105178	0.124066	0.126101	0.828462	0.0203815
P62717	1.58005	1.05221	1.1981	0.747375	0.747481	0.877688	0.619405	0.020437
P53395	0.0245882	0.0282669	0.0301463	0.0362912	0.0319092	0.0333647	1.22366	0.0204591
P49817	2.25087	2.02168	1.97211	2.33183	2.88626	2.65185	1.26027	0.020497
O70472	0.0687152	0.0730286	0.0660645	0.0840238	0.0913505	0.0759713	1.20951	0.0205297
Q60605	0.95245	1.76218	1.4171	0.582141	0.803139	0.518456	0.460761	0.0205477
P21619	0.0154845	0.0223594	0.0199145	0.0147979	0.00941842	0.0101699	0.595345	0.0205553
B7ZMP1	0.0830597	0.0707112	0.0752268	0.0603874	0.0669165	0.0651715	0.840512	0.0206079
P12970	1.80477	1.0944	1.37595	0.777307	0.753962	0.876568	0.563221	0.0206743
Q3ULF4	0.0326005	0.0389796	0.034553	0.0411609	0.0489678	0.0429079	1.25349	0.0207038
Q922J3	0.103376	0.0579135	0.0732807	0.024084	0.0298855	0.0470371	0.430602	0.0207117
Q9JLV5	0.567878	0.523796	0.540896	0.512913	0.456099	0.445615	0.866503	0.0207427
Q9CXV1	0.160863	0.156534	0.165175	0.173422	0.209366	0.195246	1.19782	0.0207689
Q9CPQ1	0.802691	0.923069	1.18417	1.24221	1.34777	1.43699	1.38388	0.0208191
Q8BTI8	0.867056	1.14392	0.991622	1.28835	1.18785	1.34912	1.274	0.0209076
Q6ZWV7	0.313129	0.183433	0.228134	0.12586	0.111409	0.141639	0.522851	0.0209128
P62814	1.48112	1.52672	1.44388	1.59928	1.82724	1.66285	1.14324	0.0209562
Q61490	0.962741	0.869111	0.995633	1.03284	1.20497	1.22413	1.22439	0.0209612
Q3UQ84	0.0852431	0.0963774	0.0839449	0.0795082	0.0676115	0.0719011	0.824734	0.0209938
P35235	0.117658	0.126723	0.129552	0.116654	0.108457	0.110153	0.896586	0.0210122
P03911	0.0123439	0.00986694	0.011403	0.0173883	0.0136895	0.0200609	1.52136	0.0210796
Q9WVM3	0.00416477	0.00345053	0.0041438	0.00482994	0.00617457	0.00501254	1.3621	0.0211047
Q8BMG8	0.0550742	0.0554066	0.0506761	0.0592282	0.0642817	0.0585093	1.12945	0.0213488
P62313	0.0830266	0.108003	0.110658	0.140879	0.121278	0.154971	1.38265	0.0214856
Q61425	1.29289	1.3873	1.52197	1.08919	1.24178	0.973179	0.786297	0.0214979
Q99N87	0.594114	0.568764	0.583858	0.711136	0.668704	0.616219	1.14274	0.0215326
P35283	0.309765	0.319995	0.322759	0.370735	0.334755	0.34628	1.1042	0.0215652
Q920Q4	0.0146701	0.0153192	0.013613	0.0130573	0.00998529	0.00898685	0.73458	0.0216585
Q80U58	0.0317946	0.033923	0.0242853	0.0198948	0.0193349	0.0231477	0.69306	0.0216614
Q3V1V3	0.0113347	0.00818778	0.0106881	0.00428035	0.00797732	0.00410031	0.541466	0.0218268
Q99MS7	0.197965	0.209206	0.193673	0.216139	0.22766	0.248097	1.15154	0.0218324
P68510	0.191168	0.177545	0.187146	0.197922	0.213542	0.228079	1.15055	0.0219298
Q8BYK6	0.321582	0.286593	0.321821	0.238252	0.262788	0.280842	0.840736	0.0219978
P00405	3.81591	3.76361	3.9356	4.02835	4.15012	4.40921	1.09314	0.0220675
O54956	0.00115495	0.00177799	0.00182052	0.00205904	0.00248273	0.00238862	1.45796	0.0221438
P29758	7.55302	7.21111	7.85697	8.23948	8.90057	8.12626	1.11694	0.0222871
Q5SWD9	0.0782538	0.0700306	0.0759294	0.0535646	0.0687295	0.055336	0.792236	0.0223235
Q62433	0.00771949	0.0081687	0.00939992	0.0571973	0.0337397	0.0226311	4.49097	0.0223997
Q8R1S9	0.905171	0.738736	0.65352	0.377387	0.60807	0.323619	0.569801	0.0224743
Q6NZB0	0.245446	0.220041	0.240829	0.193444	0.20108	0.218581	0.868034	0.0225125
Q8R2N2	0.0119336	0.0151507	0.0151376	0.0198428	0.0184692	0.0164589	1.29721	0.0225266
Q9D0R4	0.0278933	0.0260001	0.0253686	0.0301359	0.0300279	0.035185	1.20296	0.0225376
Q9R0Q7	0.0767233	0.094506	0.0877119	0.0500128	0.0746538	0.0484785	0.668666	0.0225596
Q9DBF1	0.424479	0.456142	0.42922	0.49346	0.486131	0.457504	1.09715	0.0225989
Q6PGH2	0.173293	0.158535	0.123161	0.0821085	0.120438	0.0883685	0.63939	0.0226467
Q8K1N1	0.00803491	0.00898455	0.0108958	0.0119766	0.0168132	0.0195615	1.73207	0.0226732
Q9CYW4	0.329499	0.316012	0.330748	0.287571	0.308699	0.265755	0.882988	0.0227191
P27048	0.624544	0.629928	0.537492	0.927483	0.840574	0.685362	1.36912	0.0227912
Q3URE1	0.274324	0.307179	0.286981	0.24785	0.25374	0.268754	0.886999	0.0228217
Q80U93	0.070486	0.0759863	0.0612132	0.0860818	0.0796038	0.0945906	1.25322	0.0228271
Q4FZF3	0.0129813	0.0112671	0.0117389	0.00803286	0.0107509	0.00750403	0.730474	0.022835
P70398	0.00373313	0.0076388	0.00842628	0.0124597	0.00965757	0.0130876	1.77819	0.0228921
Q9EP97	0.0388056	0.0686742	0.0473203	0.0312304	0.0212957	0.0109178	0.409844	0.0229478
P47791	0.389939	0.388846	0.361572	0.403798	0.440361	0.417429	1.10631	0.023008
Q3U186	0.083926	0.0957522	0.108012	0.114176	0.133153	0.117971	1.26977	0.0230225
Q9D0F3	2.01342	2.26728	1.99689	1.8165	1.86345	1.83857	0.879083	0.0230256
Q99N89	0.144115	0.116083	0.142478	0.161291	0.159863	0.18372	1.25379	0.0230384
Q8BUR4	0.0119233	0.00928495	0.00792971	0.00583042	0.00616691	0.00680463	0.645273	0.0230835
Q99LM2	0.24259	0.261715	0.263705	0.276821	0.293794	0.27476	1.10073	0.0231177
Q7TSQ8	0.10277	0.113888	0.111214	0.120601	0.12008	0.117236	1.09163	0.0231201
Q3UQ28	0.179653	0.185307	0.203234	0.163118	0.174029	0.161585	0.87775	0.0231314
Q8R409	0.0364278	0.0324347	0.0357678	0.0288159	0.0312118	0.0242865	0.805829	0.0232228
Q6P6J9	0.121737	0.126342	0.135999	0.114342	0.114055	0.0985959	0.85137	0.0233012
Q99LV7	0.0368977	0.0362566	0.03977	0.0313615	0.0314522	0.0220928	0.751889	0.0234117
Q61048	0.0221982	0.0178951	0.0184554	0.0138733	0.0103473	0.0160667	0.688099	0.0234753
Q9R1P3	0.364693	0.330402	0.372739	0.451186	0.499612	0.39555	1.26082	0.0235521
Q8CGB3	0.0214765	0.0245215	0.0271325	0.0207854	0.0132492	0.0156156	0.678927	0.023555
Q76LS9	0.0112561	0.0109445	0.0129246	0.0137173	0.0155222	0.0134656	1.2158	0.0236834
Q52KI8	0.127297	0.110737	0.099516	0.0752265	0.0858576	0.0939772	0.755627	0.0237381
P99027	1.03362	1.60139	1.33698	0.785954	0.954587	0.720607	0.619627	0.0237761
P27773	54.4777	48.1592	51.3158	45.7015	46.4592	41.4287	0.867729	0.023827
P97370	1.07425	1.00877	0.948219	0.902928	0.918119	0.836717	0.876793	0.0239127
Q99MD9	0.0029786	0.00530568	0.00418248	0.00977788	0.00665272	0.0133444	2.38835	0.0239366
Q6ZQ88	0.0144379	0.0214725	0.0226296	0.0265493	0.0260157	0.0297045	1.40536	0.0239534
Q6PA06	0.467753	0.405275	0.435359	0.486347	0.505385	0.481133	1.12571	0.0240754
Q62318	2.28339	2.34897	2.38727	2.23215	2.14393	2.25705	0.94494	0.0240844
P63158	1.95515	1.635	1.25102	1.08661	1.05378	0.948223	0.637988	0.0241197
P61255	1.29686	0.777696	1.08993	0.522833	0.611622	0.692724	0.577402	0.0241723
O88693	0.0169912	0.019451	0.0196442	0.0249141	0.0247855	0.0205206	1.252	0.0241841
Q61411	0.504281	0.493375	0.523972	0.528116	0.580683	0.562745	1.09852	0.024367
Q91ZJ5	0.0674794	0.0652247	0.0835171	0.0564598	0.0508596	0.057526	0.762393	0.0244322
Q80UM7	0.701088	0.831853	0.839146	0.915884	0.902266	0.941934	1.16357	0.0246299
Q91W90	3.94917	3.99564	4.24174	2.96563	3.64993	2.35319	0.735956	0.0248259
P55302	1.06792	1.21826	1.02556	0.90427	0.922724	0.686837	0.759066	0.0249164
Q9CW03	0.032464	0.0233453	0.0287587	0.0170274	0.00231096	0.0178149	0.439329	0.0250283
Q80TM9	0.102207	0.109234	0.0976154	0.0755287	0.0623858	0.0927557	0.746371	0.0250703
Q3U4G3	0.0748168	0.0772453	0.066536	0.0654001	0.0629611	0.0586006	0.855276	0.0250934
Q9CQE8	0.199013	0.170462	0.166735	0.112408	0.158436	0.115271	0.720081	0.0250965
Q32NY4	0.0383109	0.042699	0.0437478	0.0489623	0.0448636	0.0501893	1.15436	0.0251361
Q64430	0.0461511	0.0477558	0.0444941	0.049594	0.0482344	0.0490591	1.06132	0.0251681
Q9CWL8	0.0761679	0.0658012	0.060481	0.0971266	0.0959244	0.0766064	1.33197	0.0251719
O09012	0.0070928	0.00771865	0.0073439	0.0111878	0.023309	0.0265706	2.75632	0.0251758
Q9Z2N8	0.0334338	0.0271612	0.0303586	0.0363342	0.0369719	0.0447989	1.29852	0.0252007
P61079	0.309325	0.360005	0.39453	0.257937	0.30524	0.244438	0.759136	0.0252111
Q9DB25	0.202622	0.187496	0.202354	0.215164	0.225965	0.2526	1.17091	0.0252281
A2A5R2	0.0522439	0.057592	0.0659085	0.0673961	0.0721322	0.0713453	1.19989	0.0253282
Q8BRH0	0.402152	0.432645	0.435376	0.455093	0.463126	0.502959	1.11889	0.0254043
Q6ZQ03	0.0535316	0.0522849	0.0585482	0.0653419	0.0655808	0.0821432	1.2963	0.0254181
Q8R1B4	1.81708	1.41371	1.28661	1.07912	1.08991	1.00679	0.70302	0.0254226
Q8C1E7	0.18937	0.207332	0.187648	0.209806	0.212352	0.218241	1.09592	0.0254474
Q8CIM3	0.138662	0.137879	0.155731	0.0974924	0.122189	0.125285	0.798031	0.0254502
Q9QYJ3	0.0352981	0.0305036	0.0378398	0.0389943	0.0491445	0.050815	1.34072	0.0255818
Q8R502	0.220985	0.226918	0.205074	0.233611	0.24465	0.235437	1.09299	0.0257087
Q9ERB0	0.0365993	0.0517016	0.044209	0.0312111	0.0336564	0.0229571	0.662777	0.0258684
Q9EP69	1.24162	1.24482	1.25965	1.26726	1.31746	1.33564	1.04652	0.0259081
P47915	0.0591662	0.030622	0.0267611	0.0106745	0.0099121	0.0118115	0.277978	0.0259291
Q8BFV2	0.0350875	0.0365046	0.0389337	0.0505469	0.040701	0.0445567	1.22871	0.0259874
P47713	0.0542438	0.0449521	0.0413597	0.059491	0.0834904	0.100782	1.73429	0.0260505
Q80Y17	0.0268296	0.0456513	0.0400656	0.0504488	0.0596735	0.0533808	1.45276	0.0260703
P37040	5.59927	5.59944	5.27286	6.1008	5.8086	5.78416	1.07419	0.026104
Q9JJ28	0.113337	0.0735079	0.0887576	0.0447052	0.0606079	0.0636688	0.613137	0.0261526
Q9CQW2	0.899095	0.90353	0.87331	0.835665	0.848689	0.765073	0.915354	0.0261527
Q8C561	0.0154532	0.0216091	0.0220875	0.0133276	0.0147005	0.00957713	0.635765	0.0261562
Q9D0Q7	0.395991	0.332393	0.357366	0.399679	0.456194	0.432413	1.18654	0.0261655
Q9Z0F8	0.0589867	0.0661411	0.0668979	0.0485548	0.0585347	0.0436647	0.785073	0.0263737
Q99J93	0.525487	0.562554	0.664544	0.756459	0.671969	0.833013	1.29035	0.0265199
P38060	0.369509	0.396013	0.434485	0.347931	0.335933	0.273433	0.797743	0.0266804
Q64133	0.847884	0.914285	0.765642	0.739819	0.726187	0.664659	0.842889	0.0267121
Q64449	0.412234	0.377791	0.404381	0.290066	0.366089	0.251411	0.759847	0.0267239
Q0GNC1	1.10167	1.09437	1.02188	0.919704	1.01146	0.845874	0.862989	0.0267861
Q3UIU2	0.0140912	0.0261723	0.0189798	0.031643	0.0268782	0.0347963	1.57516	0.0268566
Q61687	0.0408439	0.0458642	0.0384648	0.0495921	0.0480325	0.0465827	1.15207	0.026974
Q03963	0.0596779	0.0752788	0.0564427	0.0455984	0.0293155	0.0487174	0.645934	0.0270472
Q8C460	0.0252462	0.0271599	0.0214734	0.0185219	0.0213592	0.0171198	0.771537	0.0270768
P63154	0.0479944	0.0484791	0.0441026	0.0613045	0.0515359	0.0679776	1.28626	0.0270928
P26041	4.60985	4.40225	4.0876	3.80787	3.9078	4.04012	0.897408	0.0271061
Q6PER3	0.00897348	0.00726938	0.00941758	0.00694102	0.00647674	0.00683283	0.789175	0.0272393
Q80V53	0.0480839	0.0453321	0.0535761	0.0537915	0.0604055	0.0642173	1.21377	0.0272981
Q62348	0.0399811	0.0470914	0.0522484	0.0299532	0.0389571	0.0224844	0.656001	0.0273886
O88874	0.0123328	0.0127045	0.0129324	0.0155028	0.0136726	0.0172573	1.22289	0.0273894
P46978	1.34351	1.4776	1.497	1.64223	1.71059	1.53386	1.13167	0.0274189
Q3UKJ7	0.111105	0.120706	0.0997686	0.155238	0.125426	0.136314	1.25755	0.0274957
P63038	170.149	170.197	170.267	187.723	177.03	176.01	1.05905	0.0275376
O08832	0.0196971	0.0237539	0.0239393	0.0249951	0.0283102	0.0288232	1.2187	0.0275589
P62746	0.142113	0.152906	0.158894	0.176561	0.161244	0.18568	1.15327	0.0276433
P11438	3.02269	2.45466	3.01326	3.47234	3.2479	3.8696	1.24724	0.0276898
Q9CPQ3	1.02537	1.08457	1.09425	1.21138	1.1079	1.21232	1.10218	0.0277553
P49446	0.00336386	0.00358431	0.00251923	0.00142559	0.00174776	0.00255285	0.604833	0.0278276
P09528	0.148046	0.17993	0.121602	0.0937014	0.11623	0.0872545	0.661034	0.0278522
O35343	0.26561	0.284558	0.244453	0.349275	0.373567	0.290311	1.27501	0.027948
O35130	0.0239724	0.0253966	0.0258718	0.028644	0.0280337	0.0261341	1.10062	0.0280516
O55029	0.189965	0.223961	0.208635	0.225586	0.246891	0.247582	1.15661	0.0280578
Q8VC51	0.00879276	0.010023	0.00806688	0.0123423	0.0153293	0.0216859	1.83604	0.0281184
Q91YR5	0.0183235	0.00723943	0.010257	0.0017438	0.00425506	0.0027781	0.24503	0.0281709
P70698	0.268942	0.271992	0.281204	0.219108	0.229571	0.263273	0.865974	0.0282919
O35387	0.0219842	0.015308	0.0146259	0.00707728	0.0131326	0.0064502	0.513503	0.0283185
P62849	0.366418	0.155452	0.253076	0.0903816	0.103083	0.0951669	0.372453	0.028359
P60605	0.0430531	0.0649603	0.0616666	0.0363854	0.0420903	0.0327674	0.655605	0.0283789
P14115	0.856943	0.481371	0.709386	0.379118	0.390666	0.406537	0.57446	0.0284375
A2ALW5	0.0709703	0.0865035	0.0766869	0.109107	0.0921445	0.0913434	1.24955	0.0285636
Q8BXN9	0.0473047	0.0504697	0.0524249	0.0365022	0.0464546	0.0415346	0.828841	0.0285778
Q6P4T1	0.064636	0.0561489	0.087093	0.0318669	0.051951	0.0361837	0.57727	0.0285842
Q4VBD2	0.0279933	0.0342831	0.0264354	0.0241895	0.0229437	0.0193792	0.749757	0.028664
Q2TBE6	0.145667	0.135446	0.163519	0.165366	0.175492	0.173155	1.15604	0.0287504
Q8BMD8	2.69534	2.58229	2.54663	2.94602	3.32759	2.81667	1.16181	0.0287533
P12032	0.020358	0.0282068	0.0255276	0.00745787	0.0204376	0.00902424	0.498293	0.0288077
A6H5Z3	0.00888964	0.0107471	0.0114666	0.00711668	0.00881388	0.00796194	0.768164	0.0288126
Q9R099	0.19761	0.220223	0.219898	0.236356	0.228927	0.234193	1.09682	0.0288569
Q9D162	0.00842584	0.0232822	0.0101728	0.0252959	0.0256851	0.0294437	1.92032	0.0288636
Q8R317	0.128822	0.11696	0.120851	0.16521	0.216858	0.148886	1.44819	0.0289193
P62823	0.10564	0.0966624	0.0921829	0.120246	0.119352	0.104965	1.17005	0.028978
Q9D8B3	0.0661561	0.0673051	0.0600034	0.0393255	0.0547883	0.02167	0.598476	0.0289856
Q8R088	0.00276294	0.0026458	0.00252646	0.00161181	0.00241935	0.00198867	0.758623	0.0291958
Q9DC37	0.134598	0.13229	0.129416	0.140982	0.159985	0.176036	1.20363	0.0291966
P19783	2.93265	3.61524	3.81777	4.08259	4.1353	4.36583	1.21398	0.0292053
P70268	0.471652	0.450762	0.437879	0.597422	0.483453	0.551495	1.20001	0.0292177
Q9WTK3	0.116857	0.115494	0.130913	0.134067	0.132194	0.140074	1.11857	0.0292804
Q8BGC4	0.871371	0.823553	0.814952	0.700697	0.801328	0.67587	0.86773	0.0292931
Q99JY0	2.79122	3.1905	3.0641	3.32874	3.28879	3.37671	1.10485	0.0293088
Q8R143	0.878059	0.761745	0.931538	1.08608	1.04627	1.39847	1.37315	0.0294313
Q8BH86	0.110588	0.113914	0.107039	0.118982	0.113966	0.120144	1.065	0.0294811
P58064	0.426938	0.476538	0.473466	0.519781	0.491565	0.552326	1.13561	0.0294899
P13516	0.128907	0.161216	0.135342	0.109636	0.111335	0.0670754	0.677015	0.0295903
Q61584	1.33023	1.18727	1.20853	1.08613	1.09432	1.15601	0.895448	0.0296189
P26443	3.79007	4.43751	4.11371	5.14608	4.75625	4.50631	1.16751	0.0296356
Q9CQ85	0.156383	0.165444	0.166305	0.169322	0.184442	0.191981	1.11803	0.0299439
P23506	0.0821526	0.0776599	0.082661	0.063283	0.0745565	0.0517181	0.781766	0.0299968
O35245	0.1542	0.166923	0.162854	0.14661	0.143953	0.154746	0.920104	0.0300895
Q9D7H3	0.0738844	0.0656991	0.0857688	0.0462273	0.0650744	0.0505188	0.718078	0.0301053
P11157	0.0311411	0.0443518	0.0352253	0.0267131	0.0280746	0.0243721	0.714967	0.0301473
Q3TB48	0.0202211	0.0217112	0.0229543	0.0236118	0.0244798	0.0271853	1.16013	0.0302034
O09117	0.395748	0.315564	0.35761	0.434864	0.400025	0.462735	1.21396	0.0302903
Q9Z1P6	0.0288423	0.0288688	0.029211	0.0392996	0.0307936	0.0403411	1.2705	0.0303478
Q8R127	0.176207	0.212268	0.221654	0.231944	0.242628	0.253702	1.19364	0.0303667
Q61420	0.0168604	0.017439	0.016382	0.0216031	0.0183601	0.0243352	1.26868	0.0304037
Q8CBR6	0.0216065	0.023351	0.0190474	0.0141887	0.0188251	0.0111302	0.689699	0.0305437
F6VAN0	0.00526783	0.00426218	0.00454891	0.00397625	0.00325845	0.00391887	0.792218	0.0305633
Q9WTX6	0.0967729	0.11208	0.0978519	0.0863816	0.0795186	0.0528643	0.713273	0.0305785
Q9Z0V7	0.0277048	0.0310609	0.029323	0.039112	0.0357817	0.0518653	1.43899	0.0306648
O54750	0.0140728	0.016567	0.0112086	0.00932484	0.0108759	0.00857612	0.687647	0.0307075
Q9EQG9	0.00980208	0.00832689	0.00822878	0.0101869	0.0102005	0.0119385	1.22643	0.0308524
P58802	0.0133167	0.0171263	0.0195755	0.0320976	0.0218371	0.0239551	1.55722	0.0310839
Q9CQN7	0.285847	0.222617	0.328648	0.381191	0.337073	0.381546	1.31382	0.0311913
P57722	0.0356128	0.0305427	0.0272071	0.0265831	0.0233448	0.0217265	0.767484	0.0314266
Q9JKZ2	0.0783969	0.0788769	0.069873	0.0671744	0.0688663	0.0683543	0.899836	0.0314543
P25976	0.0275727	0.0250191	0.0198323	0.0300764	0.0325002	0.0289864	1.26426	0.0316839
F6ZDS4	4.34692	4.48627	4.59975	5.40903	4.68766	5.69474	1.17558	0.0316919
Q8R373	0.0216352	0.0192668	0.0281949	0.0160285	0.0173821	0.0130856	0.672914	0.0317072
P97797	0.0506903	0.0458225	0.0533678	0.0387338	0.0454742	0.0430441	0.849023	0.0317129
Q8CCF0	0.248912	0.239782	0.216388	0.250684	0.299699	0.297951	1.20317	0.031765
Q9CY73	0.523518	0.47627	0.52379	0.561334	0.646071	0.562312	1.16155	0.0317746
O08992	0.0807141	0.104176	0.128385	0.128614	0.170473	0.154664	1.44841	0.0317957
Q9WUN2	0.021108	0.0153944	0.0172141	0.009776	0.00418705	0.0141904	0.524113	0.031849
Q9JIZ9	0.100576	0.107713	0.103824	0.113125	0.116288	0.133501	1.16277	0.0318848
Q924C1	0.183754	0.204938	0.229407	0.23836	0.282146	0.243344	1.23581	0.0319497
Q9DCL9	0.906636	1.08997	1.01536	0.806189	0.896061	0.858334	0.850137	0.03203
Q9JJG9	0.298178	0.322265	0.32695	0.298789	0.275076	0.287898	0.909617	0.0320347
B1ARD6	0.109462	0.0834786	0.0907466	0.0782211	0.0734133	0.0600572	0.746215	0.0320657
Q7TPD0	0.0430466	0.0369137	0.0358229	0.0451775	0.053167	0.0445805	1.23442	0.0320907
E9Q3L2	0.0304888	0.0326928	0.0214253	0.0427303	0.0351273	0.0379443	1.3687	0.0321249
Q9Z315	0.138153	0.136821	0.154766	0.195918	0.153574	0.192704	1.26168	0.0321447
Q99LJ0	0.0631216	0.0560471	0.0613024	0.0655075	0.0657759	0.0720292	1.12657	0.0322435
Q8BMF4	7.80353	7.05176	7.87368	8.56932	8.01824	8.60807	1.10853	0.0322778
O08807	3.22527	3.33287	3.11387	2.61837	3.0235	2.23415	0.81431	0.0322857
Q80X90	7.87138	8.31672	9.24925	9.64695	9.30211	10.3332	1.15115	0.0323353
Q68FL6	0.19961	0.239143	0.248019	0.191855	0.196601	0.175272	0.820838	0.0323968
Q8BX90	0.0713469	0.0762094	0.0754396	0.103551	0.0847055	0.0842585	1.22206	0.0324655
Q8BML1	0.182272	0.200556	0.183994	0.212092	0.198743	0.210251	1.09573	0.0325924
Q9CPX7	0.1123	0.13107	0.152681	0.160154	0.159371	0.166396	1.22692	0.0325979
P17427	2.53567	3.17809	3.0512	2.34485	2.5395	2.28497	0.817952	0.0326221
G5E897	0.259544	0.243828	0.273819	0.197868	0.23894	0.163968	0.773008	0.0327015
Q9Z2X1	3.76972	4.3079	4.04467	3.72166	3.51704	3.62829	0.896446	0.0327845
Q921H9	0.0434599	0.0578284	0.0468889	0.0396241	0.0374329	0.0267273	0.700407	0.0328878
Q8BL66	0.10284	0.115064	0.120981	0.133159	0.133647	0.168104	1.28335	0.0329549
Q08943	0.234408	0.238686	0.273376	0.276382	0.284161	0.315641	1.17377	0.0329583
P06797	1.24425	1.15507	1.28172	1.07516	1.11575	0.885835	0.835837	0.0329612
Q8CHG3	0.348653	0.324726	0.358768	0.29861	0.286936	0.327732	0.884833	0.0329969
P35276	0.0147713	0.023183	0.0198033	0.0231794	0.0301716	0.0289547	1.42502	0.0330108
Q8CHU3	0.152816	0.187512	0.185049	0.156762	0.131638	0.133001	0.802092	0.0332162
Q924X6	0.14889	0.167187	0.136544	0.133643	0.125507	0.121486	0.840958	0.0333345
P97434	0.019107	0.0137044	0.0160155	0.0118383	0.0131686	0.0114573	0.746804	0.0334028
P18572	2.68958	2.50315	2.36496	2.77913	2.73645	3.03568	1.13146	0.0334561
Q9D799	0.00896328	0.00960416	0.00960086	0.00764334	0.00850212	0.00576682	0.777906	0.0335039
Q9D172	0.50759	0.541357	0.555605	0.506415	0.496698	0.487438	0.928951	0.0337061
P63085	1.0156	0.852307	0.853201	0.74545	0.777227	0.783568	0.847538	0.0337611
Q8C145	0.0192663	0.0124249	0.0185839	0.0114194	0.0115656	0.0110216	0.676413	0.0339041
Q62179	0.0248979	0.0265233	0.0236412	0.0236155	0.0184538	0.0200105	0.827042	0.0339234
Q9CPR4	1.24021	0.588823	1.05393	0.416368	0.495569	0.513218	0.494336	0.0341198
Q8C5L7	0.00409917	0.005565	0.00622697	0.0117088	0.00717649	0.00821633	1.70546	0.034181
Q8BP92	0.683685	0.696758	0.594274	0.509641	0.607173	0.464738	0.8009	0.0343023
Q99K48	0.750411	0.81643	0.729723	0.725893	0.644323	0.621955	0.867457	0.0343041
Q61103	0.0218442	0.025348	0.0227533	0.0147887	0.021395	0.0125208	0.69632	0.0343081
Q9CQA6	0.0667503	0.061756	0.0843439	0.0837468	0.0918717	0.0917466	1.25612	0.0344957
P24638	0.136283	0.125068	0.131156	0.177244	0.139323	0.16073	1.21602	0.0345005
Q9DAS9	1.11043	1.42342	1.54857	1.6151	1.74917	1.73171	1.24827	0.0345667
Q6PDJ1	0.0458222	0.046481	0.035104	0.0353119	0.0321585	0.026053	0.734051	0.034634
Q3UMB9	0.0125993	0.0132577	0.0135804	0.0177343	0.0149191	0.0145344	1.19652	0.0347546
Q9D0B6	0.00786977	0.0102462	0.00497103	0.003087	0.00419627	0.00423458	0.498889	0.0350455
P05480	0.048989	0.0583536	0.0644598	0.082955	0.0638934	0.0870465	1.36142	0.0350727
Q8BGA9	0.0580066	0.103478	0.0649897	0.125373	0.115406	0.10154	1.51151	0.0350763
Q9QXA5	0.109843	0.113186	0.121968	0.123951	0.133621	0.150595	1.18311	0.0351255
Q8BJ03	0.0146594	0.0289118	0.0338581	0.035688	0.0443505	0.0521069	1.70666	0.0353824
Q9DBL1	1.28299	1.23817	1.19355	1.29432	1.31209	1.38319	1.074	0.0353877
P45878	0.736253	0.861196	0.883624	0.674233	0.721402	0.727299	0.855651	0.035408
O55028	0.158509	0.14958	0.13399	0.170282	0.176632	0.159368	1.14523	0.0354956
Q9JLZ3	0.0445261	0.0526073	0.0481903	0.0554105	0.0548703	0.06546	1.20931	0.0357345
P28352	0.0660131	0.0479827	0.0571529	0.0273949	0.0492396	0.0200477	0.564901	0.0358105
Q8CGC6	0.0239339	0.0395286	0.0412857	0.0509163	0.0519962	0.0450694	1.41274	0.0358128
Q60790	0.119279	0.110464	0.145747	0.166331	0.18653	0.272496	1.66544	0.0358697
O08709	0.130602	0.187112	0.176434	0.0994637	0.136915	0.105914	0.692693	0.036007
Q9D1H8	0.18171	0.169638	0.190124	0.191135	0.199338	0.198169	1.08712	0.0360305
Q11011	0.543296	0.540284	0.558609	0.559206	0.575083	0.596294	1.05383	0.0361749
Q9D7B6	0.612603	0.671283	0.60479	0.822036	0.69738	0.702535	1.17646	0.0361809
Q80ZJ1	0.525144	0.564747	0.640079	0.637325	0.709881	0.671364	1.16682	0.0362404
O08912	0.0844882	0.089039	0.0941215	0.0979067	0.095058	0.106076	1.11729	0.0362471
Q924T2	0.231124	0.230789	0.273972	0.296306	0.28076	0.27376	1.1562	0.0362551
Q69ZZ9	0.0202667	0.015885	0.0266942	0.00961265	0.012293	0.0152569	0.591328	0.0363626
Q8BHL5	0.0152071	0.0122665	0.0106961	0.00867793	0.00595109	0.0102769	0.652506	0.0364502
P62821	6.07475	6.41235	6.30225	6.9069	6.87817	8.16522	1.16823	0.0364698
Q9CZU6	8.03663	7.49513	7.64536	8.63995	8.33015	7.99477	1.07713	0.0364737
Q9CZX9	0.163908	0.188384	0.205238	0.215362	0.210849	0.220737	1.16038	0.0365162
Q8BWQ6	0.045605	0.0342373	0.043211	0.0486945	0.0519767	0.0635774	1.33478	0.0366098
P83882	0.182249	0.0867562	0.120552	0.0586144	0.0534676	0.0715194	0.471308	0.0367116
P01831	2.11393	2.02254	1.98749	2.81743	2.38827	2.225	1.21338	0.0367263
Q8C4Q6	0.064822	0.119533	0.11756	0.13696	0.156681	0.144354	1.45072	0.0367582
Q3UM18	0.424011	0.447658	0.419166	0.462509	0.488776	0.560445	1.17113	0.0368062
P13595	1.98417	1.69415	1.90391	2.22324	2.16278	2.80744	1.28864	0.0368391
P17426	1.40883	1.71767	1.63938	1.41576	1.32938	1.31305	0.851507	0.0369132
Q99104	0.209945	0.206064	0.17779	0.213243	0.236095	0.235687	1.15363	0.0369256
P62307	0.0288678	0.0525042	0.0472363	0.063014	0.0561195	0.075683	1.51481	0.0369407
P22777	0.0276265	0.0259142	0.0282639	0.020009	0.0261668	0.0207386	0.817978	0.0370461
Q9Z2W0	0.0974423	0.0886536	0.106629	0.0750584	0.0725892	0.0903257	0.812959	0.0370685
Q03350	0.151617	0.144283	0.161288	0.132277	0.12556	0.145058	0.881245	0.0372556
P62855	0.603222	0.319073	0.429575	0.203225	0.189706	0.307495	0.518116	0.0374013
Q8C156	0.0381155	0.0139111	0.0306071	0.0099895	0.0120322	0.00877823	0.372728	0.0374021
Q00PI9	0.67856	0.652856	0.762168	0.628399	0.602874	0.619324	0.883938	0.0374231
Q8R361	0.60705	0.724569	0.530308	0.847543	0.729441	1.02731	1.39871	0.0374493
O88572	0.0155188	0.0184572	0.0183815	0.0156655	0.0140822	0.0149287	0.853294	0.0374523
O54998	0.0387916	0.0508134	0.0419343	0.0535553	0.0676453	0.0531819	1.32571	0.0374632
Q80VI1	0.0318516	0.0211934	0.0335654	0.0202736	0.0200966	0.0179516	0.673381	0.0374849
P47802	0.689502	0.575103	0.677221	0.781798	0.706781	0.757785	1.15683	0.0375823
Q8VHE0	1.25384	1.40347	1.43132	1.49688	1.5721	1.47073	1.11033	0.0376099
Q6PDI5	0.575981	0.432722	0.483982	0.37056	0.367367	0.425523	0.779435	0.0376806
P52480	2.77188	3.05671	2.88101	2.58483	2.51605	2.78303	0.905197	0.0376829
Q9DC61	2.15761	1.95423	1.76167	1.68612	1.72623	1.48292	0.833449	0.0379113
P0DP27	0.476111	0.923289	0.690264	0.890794	1.33598	1.1722	1.62657	0.0379175
P28658	0.312114	0.282261	0.295334	0.308841	0.376224	0.370103	1.18597	0.0380377
Q9D903	0.0364142	0.0254266	0.0372687	0.0473524	0.0386121	0.0512784	1.38476	0.038042
Q99P88	1.88602	2.07663	1.93419	2.28143	2.50711	2.07943	1.16469	0.0380835
Q8BVD5	0.0223488	0.0189729	0.0192509	0.0220473	0.0315791	0.0339038	1.44505	0.0382474
Q3TZX8	0.123285	0.159566	0.243795	0.340275	0.244578	0.268199	1.61978	0.0382909
Q60872	0.0493097	0.0291101	0.0283883	0.0239957	0.0137238	0.0152796	0.496209	0.0383716
Q6ZQ11	0.00688129	0.0083246	0.0067959	0.00808791	0.00963747	0.00904281	1.21664	0.0384388
Q3TPX4	0.0153426	0.0178025	0.0166917	0.0117886	0.0133764	0.0155056	0.816076	0.038509
Q8BH69	0.111632	0.121194	0.124275	0.113247	0.101887	0.0937668	0.865024	0.0388908
P01897	0.050624	0.0646703	0.0568759	0.0332146	0.0495267	0.0169514	0.579036	0.0388992
Q6P9P6	0.0200095	0.0172596	0.0176935	0.0119631	0.0168998	0.0143556	0.786328	0.0389887
Q9D1G5	0.0221232	0.0243416	0.0276567	0.020733	0.0176752	0.021587	0.809417	0.0390087
Q9JIX8	0.21575	0.248585	0.251684	0.285212	0.256164	0.275639	1.14105	0.0392521
Q8BJZ4	0.615553	0.565779	0.644593	0.659055	0.763266	0.680193	1.15148	0.0393218
Q80X71	0.452397	0.420871	0.400681	0.452911	0.461101	0.478217	1.09285	0.0393557
Q02248	1.19861	1.26586	1.16751	1.26963	1.45819	1.34144	1.12039	0.039447
P69566	0.00917043	0.00681377	0.0121204	0.0120711	0.0155189	0.020088	1.69645	0.039513
Q69ZF7	0.0184594	0.0172006	0.0187162	0.0123964	0.0173946	0.0122655	0.773436	0.0395214
Q8CFE6	0.461867	0.488194	0.517489	0.545833	0.558829	0.512135	1.1017	0.039652
Q64435	0.0165964	0.0196395	0.0186088	0.0207611	0.0219602	0.0197904	1.13979	0.0396671
O35609	0.399392	0.404609	0.373335	0.432126	0.405161	0.435514	1.08109	0.0399228
O88746	0.0122409	0.0188506	0.0164047	0.00746722	0.0133541	0.00655154	0.576318	0.0399877
Q61595	2.06738	2.28001	2.45015	2.48319	2.5494	2.81606	1.15463	0.0401203
Q99M01	0.0848483	0.0934768	0.0901803	0.0799974	0.083414	0.0679555	0.861684	0.0402543
O08528	4.05773	4.26074	4.12025	4.66848	4.23161	4.52755	1.0795	0.0405356
P67871	0.0291967	0.0327222	0.0214523	0.017417	0.0226675	0.0126365	0.632365	0.0407725
Q3TCN2	0.136238	0.152157	0.138565	0.121937	0.135357	0.113269	0.867909	0.0407747
O35218	0.180405	0.184231	0.182053	0.199252	0.224787	0.19204	1.12693	0.0408394
P32507	0.178537	0.179543	0.177199	0.200358	0.236383	0.19247	1.17548	0.0408534
Q3UPI1	0.0190173	0.0265164	0.0257694	0.0314257	0.0292367	0.0283277	1.24806	0.041171
P63260	0.317297	0.197914	0.44146	0.439281	0.628643	0.858766	2.01395	0.0411782
P55258	0.169018	0.20813	0.160476	0.156171	0.115546	0.136066	0.758488	0.0412658
Q3TCH7	0.0108308	0.0102679	0.0153549	0.0155176	0.0165281	0.0157179	1.31026	0.0414879
Q8VEA8	0.0872414	0.0922531	0.0985973	0.0982098	0.102063	0.108479	1.11025	0.0415273
Q8R0G7	0.033984	0.037524	0.0276289	0.0271199	0.0229121	0.0269916	0.776942	0.04156
P84091	1.04281	1.256	1.14337	1.00149	1.00688	1.00908	0.876612	0.0415743
P61164	0.650766	0.659334	0.647768	0.662781	0.762479	0.750865	1.11148	0.0415846
Q9CQZ6	0.0236034	0.0347311	0.0398615	0.0410906	0.0447798	0.0515405	1.39935	0.0416124
P35288	0.395276	0.43462	0.439553	0.486574	0.4709	0.442603	1.1029	0.0419694
O08579	1.1442	1.037	1.04657	0.93384	1.01396	0.81053	0.854563	0.0419763
P57759	1.33393	1.54946	1.47154	1.32087	1.28006	1.07399	0.843853	0.041985
P54763	0.23698	0.263152	0.28525	0.2906	0.30364	0.291225	1.12743	0.0420361
Q921F4	0.672133	0.69635	0.58924	0.558669	0.599969	0.49731	0.845854	0.0422446
Q91YN9	0.253353	0.304832	0.319319	0.248789	0.248237	0.191245	0.784351	0.0423705
Q61733	0.680088	0.675601	0.738087	0.803316	0.769964	0.726173	1.09823	0.0423743
Q8C3W1	0.0126792	0.0197073	0.0215768	0.00777699	0.0131309	0.0115814	0.602063	0.0424484
Q64378	0.0283216	0.0283057	0.0247476	0.0228396	0.0254862	0.020995	0.851868	0.0424956
Q99L48	0.335445	0.255109	0.328261	0.426664	0.371374	0.578432	1.49809	0.0425509
Q4PZA2	0.118579	0.126032	0.138091	0.111493	0.118815	0.104844	0.875753	0.0426865
P60122	0.864536	0.882469	0.83897	0.88427	0.945054	0.999642	1.09397	0.0427123
Q8R5J9	0.630917	0.689806	0.673063	0.63184	0.624546	0.593055	0.927602	0.0427766
Q99JT1	0.0269533	0.023828	0.0335477	0.0136025	0.0199404	0.0233021	0.674085	0.0428812
O35451	0.11765	0.130537	0.150033	0.114758	0.111709	0.0940046	0.804759	0.0429093
P63321	0.174524	0.200398	0.209163	0.212652	0.230838	0.219936	1.13584	0.0429852
P17047	2.54554	2.42865	2.70668	2.85403	2.80536	3.37414	1.17611	0.0431033
Q2HXL6	0.173145	0.167929	0.190738	0.143683	0.169373	0.137038	0.846343	0.0431709
Q7TPV4	1.63456	1.84069	1.60556	1.97417	1.78779	1.97624	1.12938	0.0432296
Q78IK2	0.211517	0.388891	0.498158	0.544	0.549609	0.574716	1.51864	0.0433631
P49717	1.13991	1.22722	1.11388	1.10269	0.991671	0.86303	0.84958	0.0433905
P61793	0.0262499	0.0271815	0.029191	0.0294296	0.0304502	0.029183	1.07795	0.0434112
P56546	0.195989	0.234909	0.21133	0.241419	0.257367	0.233541	1.14029	0.0435356
Q8CBY8	0.0924082	0.0836924	0.103936	0.0997434	0.122579	0.124357	1.23798	0.043652
Q99LG2	0.0195417	0.0139276	0.0160483	0.0189777	0.0214109	0.0243023	1.30642	0.0437603
Q9QWH1	0.0371401	0.0375474	0.0437805	0.0355009	0.0346427	0.0305829	0.850243	0.0438968
Q9CQP0	0.0343301	0.0709869	0.0746703	0.0934677	0.0935965	0.0829339	1.5001	0.0439681
Q8CG76	0.0559434	0.0487243	0.0585674	0.0439024	0.0506792	0.0430123	0.842918	0.0441674
P26516	0.425472	0.356102	0.381648	0.442444	0.511834	0.42897	1.18915	0.0441727
Q8CGY8	0.0366264	0.0473283	0.0401625	0.0364033	0.030156	0.033151	0.803356	0.0441985
P97379	0.286074	0.207137	0.255797	0.182234	0.210465	0.191951	0.780567	0.0442198
Q8BWB6	0.063643	0.0430093	0.0447085	0.0712073	0.0600664	0.0834806	1.41882	0.0445953
Q9WV91	0.0629373	0.0566209	0.0656769	0.0664263	0.0748517	0.0860527	1.22725	0.0446794
Q3ULD5	0.0101983	0.00938164	0.0110174	0.0106991	0.0126617	0.0125021	1.17209	0.0447646
Q9ERA6	0.0354723	0.0610924	0.0528334	0.0846385	0.0661688	0.0648039	1.4432	0.0447796
Q91ZP6	0.0275554	0.029275	0.0320311	0.0353096	0.0337996	0.0452181	1.28658	0.0449348
Q9CQ00	0.0500887	0.0494886	0.0535666	0.0577496	0.0549867	0.0678247	1.17903	0.0449385
Q9CR23	0.0780488	0.0800408	0.0689773	0.0634743	0.0715012	0.0604456	0.860632	0.0450426
P51175	0.0570988	0.0726404	0.0529346	0.0410608	0.0500424	0.0477389	0.760055	0.0451714
Q8BVF7	0.0293146	0.0315672	0.0316983	0.0340948	0.0450509	0.056098	1.46083	0.0451804
Q91XV3	1.07564	0.870594	1.15238	1.15177	1.36708	1.58805	1.3254	0.0453468
P70362	0.217328	0.217468	0.224547	0.202854	0.209122	0.174262	0.889125	0.0454472
O35379	0.272002	0.292729	0.291365	0.252807	0.278356	0.247064	0.909042	0.0455488
Q91WL8	0.00563855	0.00664108	0.00745292	0.0112816	0.00782167	0.0152002	1.73842	0.0456739
Q9CRD2	0.449595	0.370824	0.465022	0.478582	0.506942	0.501809	1.15706	0.0457968
P48771	0.232965	0.342834	0.299981	0.356414	0.368495	0.364138	1.24352	0.045809
Q9WV60	0.0217583	0.0247366	0.0214292	0.0211413	0.0175685	0.0194549	0.85632	0.0459335
P46664	0.0172537	0.0186174	0.0196034	0.0120301	0.0154776	0.0171011	0.804134	0.0460979
Q922L6	0.0827383	0.0616184	0.0792877	0.0680808	0.0404507	0.0353473	0.643338	0.0463687
Q6DFW5	0.00474605	0.00496726	0.00534241	0.00553114	0.00545385	0.00642692	1.1565	0.0464886
P05132	0.0808783	0.0944817	0.0825903	0.121094	0.096324	0.0992381	1.22759	0.046526
Q9EPC1	0.0561491	0.0482326	0.0642854	0.0608663	0.0782102	0.0794412	1.29556	0.0467146
Q9CR88	0.0452734	0.0595176	0.0689524	0.081091	0.0681656	0.0760551	1.29681	0.0467606
Q3URS9	0.00558482	0.0054703	0.00521375	0.0051214	0.00430872	0.00329781	0.782349	0.0468018
Q8BTZ5	0.120076	0.108906	0.137451	0.15056	0.15312	0.132287	1.18975	0.0468398
P52019	0.360391	0.388125	0.369458	0.393659	0.401853	0.384947	1.05589	0.0468621
Q8BKT3	0.00599642	0.00945018	0.00796583	0.0108571	0.0163529	0.0103845	1.60575	0.0469725
Q8VEB4	0.0353966	0.023622	0.0336869	0.0364377	0.0408094	0.0419871	1.28616	0.046979
P83870	0.145574	0.194756	0.166047	0.23365	0.194644	0.200823	1.24239	0.0470043
Q8CAY6	0.0432555	0.0464319	0.0473911	0.0568303	0.051172	0.0479516	1.1377	0.0471399
Q61508	0.104487	0.0912861	0.102554	0.093522	0.0723417	0.0841308	0.837988	0.0472343
P61089	1.29548	1.35803	1.3562	1.21479	1.26996	1.02884	0.87627	0.0472491
Q61102	0.122143	0.160927	0.133409	0.17111	0.168396	0.157225	1.19269	0.0474366
Q8CEC0	0.0673344	0.0641904	0.060179	0.0781863	0.0682743	0.0696258	1.12719	0.0474501
Q60715	4.96643	4.60213	4.95053	4.43082	4.69338	4.24705	0.920943	0.0475591
Q9D8P4	0.299354	0.269755	0.310441	0.318282	0.328719	0.315864	1.09472	0.0476337
Q8BMJ2	0.420714	0.445828	0.443517	0.458058	0.449485	0.477053	1.0569	0.0476752
P27612	0.753912	0.491391	0.541265	0.693516	0.881654	0.868209	1.36764	0.0477427
Q64373	0.0437077	0.0472387	0.0479185	0.0562718	0.05828	0.0475021	1.16699	0.047746
P19324	10.7847	10.2874	9.40709	8.75263	9.60246	7.73455	0.855984	0.0477929
Q3UHK6	0.0061138	0.0049151	0.00969223	0.00408096	0.00398666	0.0030771	0.537844	0.0478396
P11031	0.0148503	0.0262451	0.0299955	0.035918	0.0324265	0.0331985	1.42836	0.0478466
P50544	1.7494	1.84491	1.72961	1.8133	1.91429	1.918	1.06042	0.047955
Q99MZ7	0.0484512	0.0488586	0.0558472	0.0460558	0.0459937	0.0454363	0.897679	0.0479599
Q9EP52	0.0975346	0.0959175	0.0809447	0.0670741	0.0859044	0.0583039	0.769989	0.0480234
Q9QYR9	0.499924	0.548392	0.537261	0.579557	0.545477	0.584769	1.07835	0.0483069
Q9CQ65	0.164733	0.191215	0.16725	0.209537	0.186039	0.197837	1.1342	0.0483577
Q8BKZ9	0.62967	0.61464	0.634393	0.618726	0.549502	0.525646	0.901619	0.0485209
P28654	0.0946609	0.0941935	0.104349	0.101778	0.112347	0.121067	1.14321	0.0485401
Q91Z92	0.01113	0.0123264	0.0161339	0.015725	0.0170806	0.0169391	1.25649	0.0485729
Q9QYF1	0.574571	0.619751	0.568624	0.65992	0.605271	0.647217	1.08478	0.0485788
Q64012	1.118	1.1687	1.08292	1.32802	1.16107	1.23207	1.10432	0.0487863
P47226	0.218445	0.290416	0.240765	0.194631	0.196392	0.214952	0.808371	0.0488292
Q8BW56	0.0596112	0.0854629	0.0715871	0.0894795	0.09133	0.0853862	1.22863	0.0488888
Q91VU0	0.794857	0.711522	0.801726	0.703656	0.722394	0.658705	0.903233	0.0489173
O88696	1.04073	1.09423	1.0008	0.992117	0.994793	0.941698	0.93394	0.0489511
Q8C3F2	0.0159991	0.00887388	0.0165241	0.00627759	0.00901706	0.00909987	0.589281	0.0489761
P10810	0.0380033	0.0326617	0.0429147	0.0454492	0.0425668	0.0457423	1.17766	0.04902
Q8K2B0	0.372386	0.36367	0.381503	0.359743	0.350337	0.316452	0.918549	0.0490375
Q99LJ5	0.0188657	0.0220682	0.0201147	0.0173779	0.016203	0.0192232	0.864952	0.0492514
Q9Z1R2	0.229451	0.211791	0.247954	0.213191	0.187867	0.205446	0.880016	0.0492644
P41731	3.24615	2.66254	2.41217	3.40931	3.37117	3.18912	1.19815	0.0492782
O88456	0.0317951	0.0332859	0.0345171	0.0241317	0.0322403	0.0207642	0.774474	0.0494341
P08074	0.0159292	0.0109483	0.0065962	0.00501148	0.00590523	0.00514067	0.4797	0.0494475
P32067	0.592412	0.384932	0.6064	0.656118	0.67816	0.730835	1.30394	0.0495088
Q9CR95	0.103466	0.09578	0.0890614	0.0755498	0.0887574	0.0865869	0.870231	0.0496781
Q8BKE6	1.19492	1.25427	1.17024	1.24989	1.29729	1.25775	1.05125	0.0496792
Q8BKG3	0.638552	0.555509	0.52081	0.482344	0.479798	0.516373	0.862173	0.0497118
P29391	0.263642	0.463911	0.266249	0.178758	0.220521	0.149035	0.551733	0.0497165
Q6P5F9	1.05683	1.14074	1.12538	1.15567	1.27719	1.17979	1.08718	0.049806
Q9CXL1	0.0200091	0.0193579	0.0193109	0.0211892	0.02366	0.029356	1.26462	0.050033
Q9D2N4	0.0429295	0.0467154	0.0482917	0.04461	0.0311681	0.0278335	0.751154	0.0500386
Q8R1V4	0.578339	0.619227	0.589974	0.5658	0.572556	0.522775	0.929283	0.0500514
Q64523	0.0946001	0.132378	0.167136	0.17972	0.166678	0.186271	1.35156	0.0503223
Q9CQH3	0.103394	0.103327	0.125699	0.121889	0.131894	0.129912	1.15425	0.0504887
Q9D7G0	0.0801012	0.0714874	0.0649944	0.0681262	0.0462179	0.052183	0.768883	0.0506344
Q68FH0	0.00471701	0.00467448	0.00496173	0.0032715	0.00433241	0.00437967	0.834906	0.0507024
A2ADA5	0.0340345	0.0435412	0.0396964	0.0462572	0.0525457	0.0432146	1.21101	0.0508042
P26039	0.929828	1.26247	1.1411	0.926398	0.871184	0.911005	0.812562	0.0510765
Q8VD66	0.0129678	0.0241003	0.0236566	0.0280418	0.0288352	0.0271014	1.38294	0.0512426
Q9CS42	0.0238627	0.0236676	0.0218726	0.0214854	0.0192216	0.0219857	0.903316	0.0512716
P42227	0.0131155	0.0107805	0.0108551	0.00925852	0.00888901	0.00308104	0.610876	0.0515816
Q9DBL2	0.00616502	0.0026402	0.00644477	0.00747152	0.00920616	0.00723428	1.568	0.0516529
O35972	0.167174	0.109602	0.189897	0.216238	0.203697	0.200448	1.32938	0.051713
Q6R891	0.0418644	0.0330866	0.0355536	0.0398313	0.0480098	0.0553067	1.2954	0.0517415
O35604	0.170934	0.191563	0.19913	0.224721	0.20938	0.198757	1.12683	0.051798
Q9CQ10	0.0240785	0.0271106	0.0332068	0.0157023	0.0245108	0.0208442	0.723462	0.0518593
Q9Z0X1	2.97234	3.43038	3.22071	3.40211	3.53669	3.58459	1.09352	0.0521337
Q9WVH9	0.0684628	0.0798106	0.0679386	0.067926	0.0519256	0.0584198	0.824521	0.052364
Q1HFZ0	0.0979499	0.117659	0.102454	0.0924682	0.0949087	0.0930113	0.881549	0.0524058
Q91W92	0.0158669	0.011632	0.0197639	0.00735828	0.0132962	0.00741198	0.593838	0.0525663
Q9R1Z8	0.0161482	0.0230827	0.0190558	0.0119972	0.0145449	0.0166282	0.740652	0.052656
Q9D1P0	0.419452	0.436859	0.37631	0.482937	0.439369	0.449711	1.11309	0.0527127
Q922B9	0.043718	0.0458905	0.0461	0.048322	0.0463273	0.0513432	1.07578	0.0527722
E9Q414	0.0489334	0.053273	0.0293132	0.0605174	0.0598946	0.0575334	1.353	0.0527825
P60603	0.0728276	0.0875728	0.0766876	0.0928239	0.0839864	0.0949273	1.14615	0.0527898
Q9D2C7	0.0758661	0.0775209	0.0850874	0.072417	0.0750859	0.0647612	0.890092	0.052968
P24270	1.87841	1.77611	1.79472	1.99074	1.93054	1.84971	1.05905	0.0530186
A2AJ15	0.0189882	0.0211106	0.0221434	0.0263188	0.0248592	0.0215647	1.1687	0.0531869
Q9QWV9	0.0531942	0.0641068	0.068864	0.0538587	0.0524594	0.0400222	0.786079	0.0531964
Q91ZB0	0.00848993	0.00729133	0.00658697	0.00921293	0.0123395	0.0188784	1.80751	0.0532952
Q8R3V5	0.0162826	0.00787097	0.0119526	0.00417765	0.00920223	0.00458808	0.497642	0.0533326
Q3TAA7	0.0460569	0.0502496	0.0424115	0.05027	0.0505276	0.0530635	1.10916	0.0533635
Q8VBV3	0.0225244	0.0283983	0.0300524	0.0326532	0.0308362	0.0320789	1.18022	0.0534154
P61226	0.27841	0.298167	0.346662	0.334716	0.369988	0.360715	1.154	0.0534211
Q9JKF7	0.715426	0.735948	0.740125	0.821649	0.838765	0.735323	1.0932	0.0536937
Q6PB93	0.252573	0.299628	0.308255	0.301541	0.374572	0.358598	1.20251	0.0538824
O70589	0.122836	0.124828	0.116151	0.141519	0.128274	0.127028	1.09072	0.0539138
Q9CQE7	0.302622	0.307354	0.309424	0.329505	0.311701	0.352789	1.08113	0.0541712
Q8K2B3	6.76003	6.2543	6.36688	6.73047	7.46054	6.8678	1.08656	0.0542161
Q8K4L3	0.00973155	0.00810631	0.00829278	0.00950183	0.00980819	0.0107721	1.15122	0.0544318
P70318	0.457565	0.40672	0.41446	0.389774	0.403294	0.379944	0.917315	0.0549331
P97478	0.0324734	0.0412704	0.0355495	0.0308271	0.0284081	0.0325701	0.83999	0.0549522
Q99K70	0.0722475	0.0687599	0.0713546	0.0754914	0.102558	0.083875	1.23338	0.0549859
A8Y5H7	0.0757368	0.0980316	0.0660677	0.059298	0.0539853	0.0651557	0.744004	0.0550433
Q8BQ30	0.243048	0.22453	0.256281	0.300741	0.246687	0.299767	1.17039	0.0550835
Q91VS7	0.193878	0.226298	0.219854	0.236794	0.229948	0.235354	1.09697	0.0552724
O54984	0.223526	0.220877	0.255754	0.2442	0.299929	0.276561	1.17215	0.0552784
Q9Z1X4	0.391971	0.40093	0.378646	0.444846	0.429179	0.395375	1.08352	0.0553064
Q8VC74	0.00761195	0.00988413	0.00631708	0.0111401	0.0107136	0.00924246	1.30584	0.0555201
Q8VEK3	8.22653	8.34023	8.24262	9.79964	8.6197	8.71455	1.09369	0.0555867
Q6A028	0.12505	0.0726485	0.0741207	0.119097	0.123622	0.145274	1.4274	0.0557694
Q4VAE3	0.135951	0.173166	0.163795	0.197622	0.173716	0.242881	1.2988	0.0558441
Q8C0Z1	0.00828482	0.00639275	0.0101047	0.0129664	0.00906719	0.0139927	1.45371	0.055925
Q9JKX4	0.0818786	0.0788858	0.0920571	0.0762739	0.0776041	0.0662289	0.870602	0.0559425
P17225	3.93533	3.86808	4.06557	3.75779	3.82642	3.39431	0.924976	0.0559748
Q60738	0.0194025	0.0266188	0.0311534	0.0286844	0.0389358	0.0438892	1.4449	0.0560377
Q8R4N0	0.263172	0.23404	0.237147	0.26293	0.263399	0.29734	1.12162	0.0561173
Q8BYY4	0.0826252	0.0800838	0.0859145	0.0562312	0.0821242	0.0518992	0.765231	0.0561277
Q91VH2	0.165122	0.190708	0.172148	0.14183	0.156316	0.166439	0.879932	0.0566375
Q8CI78	0.0316505	0.0394538	0.0328614	0.0336822	0.00937749	0.0118186	0.52785	0.056719
Q78YY6	0.0256053	0.0261865	0.0389361	0.0387364	0.0371472	0.04433	1.32499	0.0567287
Q7TSC1	0.26789	0.214961	0.237277	0.170608	0.184602	0.226743	0.808124	0.0567596
Q6DI86	0.00905145	0.00778665	0.00860054	0.00606983	0.00828442	0.00564242	0.786074	0.056825
P62900	1.21645	0.616388	1.07906	0.555329	0.547348	0.680349	0.612324	0.0569342
Q60770	0.0833994	0.0949841	0.091852	0.0777058	0.0864083	0.0798778	0.902886	0.0569395
E2JF22	0.103041	0.109142	0.103656	0.115748	0.12402	0.107385	1.09915	0.0570419
Q811D0	0.411024	0.403063	0.411772	0.387332	0.405261	0.397631	0.970931	0.0570831
Q71LX4	0.0120944	0.0167228	0.0137778	0.0113219	0.0111492	0.00480348	0.640322	0.0571292
Q14C51	1.72214	1.86081	1.79108	1.88903	1.96386	1.84227	1.05976	0.0578658
Q8K2M0	0.327227	0.314588	0.343875	0.380978	0.373172	0.333494	1.10343	0.0578985
Q9CXL3	0.0183589	0.0220779	0.0272734	0.016447	0.0175983	0.0179118	0.767347	0.0579426
P07091	0.26769	0.171743	0.159244	0.0903524	0.16213	0.100276	0.589231	0.0579737
Q8C0L0	0.15475	0.157501	0.174962	0.179139	0.204803	0.172996	1.14311	0.0580122
P61514	0.36582	0.245677	0.278398	0.177653	0.199431	0.256221	0.711661	0.0582601
Q5SSZ5	0.0233578	0.0355602	0.0336522	0.0255561	0.0223531	0.0139766	0.668527	0.0583752
P61965	0.0243427	0.0237826	0.0234428	0.0245759	0.0270329	0.0306723	1.14969	0.0584079
Q9JHZ2	0.125206	0.128473	0.112057	0.125948	0.154364	0.143267	1.15816	0.0584821
P50518	0.505925	0.445442	0.46042	0.486639	0.537539	0.573939	1.13198	0.0585576
Q3UHX2	0.0444135	0.0415721	0.0304548	0.028813	0.0174381	0.0328032	0.678925	0.0589158
Q9CZW4	0.517263	0.557339	0.521116	0.554903	0.552714	0.575418	1.05472	0.0591345
O55142	1.43838	0.993174	1.23559	0.818389	0.913687	1.06132	0.761735	0.0591456
Q9ET54	0.0519927	0.0684116	0.0500192	0.0410646	0.0331816	0.0504861	0.731896	0.0592154
Q91WJ8	1.57172	1.22994	1.42488	1.27721	1.13849	1.17171	0.848783	0.0592285
P13011	0.00988795	0.00888201	0.0101156	0.00346226	0.00937877	0.00547938	0.63424	0.0593061
O09044	0.244337	0.274463	0.247521	0.279084	0.351859	0.285123	1.19541	0.0593466
P60904	0.115206	0.0991617	0.104381	0.115251	0.117904	0.114369	1.09027	0.0593668
Q64674	0.0243341	0.0263638	0.0242378	0.021815	0.0176844	0.0238772	0.845747	0.0595513
O70318	1.89857	2.39869	2.19081	2.42575	2.45249	2.47442	1.13326	0.0595703
Q69ZN7	8.8327	9.13341	9.24822	9.30874	10.2833	9.52275	1.06983	0.0596829
P07214	0.528518	0.519514	0.429898	0.332778	0.47557	0.304316	0.752853	0.0596984
Q8BJW5	0.00745693	0.0104312	0.0101276	0.0145659	0.0130465	0.0100513	1.34438	0.0597494
O54931	1.12463	1.38868	0.706295	0.543002	0.736156	0.711054	0.618154	0.059881
P70424	0.0437459	0.0519407	0.0511202	0.0432372	0.0418574	0.0452369	0.887776	0.0599138
Q6GQT6	0.13436	0.15234	0.16554	0.179274	0.216986	0.33088	1.60786	0.0599163
Q3TJD7	0.0480459	0.0530416	0.0452224	0.0554236	0.0510158	0.0582385	1.12554	0.059975
P17156	0.101804	0.101392	0.102761	0.0840166	0.10212	0.0828129	0.879044	0.060001
O88543	0.105893	0.0933986	0.103912	0.105344	0.128335	0.151517	1.27042	0.060162
Q8BYL4	0.643754	0.611013	0.652268	0.555584	0.615587	0.604245	0.930983	0.0602046
Q8BFZ3	0.0130493	0.00245863	0.00844065	0.0175872	0.0130684	0.0326533	2.64354	0.060235
P11881	0.0187664	0.0197038	0.022136	0.102576	0.0197145	0.115427	3.92233	0.0602719
Q8K4F5	0.125408	0.124427	0.150523	0.102423	0.126247	0.0850548	0.783611	0.0602774
P29595	0.0345681	0.050642	0.0378076	0.0300482	0.0331677	0.0302737	0.759968	0.0604481
Q923X4	0.0351402	0.0442938	0.0354611	0.0285395	0.0327487	0.0115239	0.633727	0.0606032
P32020	1.33295	1.60715	1.41601	1.62891	1.68479	1.56292	1.11949	0.0607267
P57716	0.633958	0.627286	0.735373	0.765433	0.724521	0.726663	1.11019	0.0607661
Q9CQA1	0.0298387	0.0325349	0.0228238	0.0156705	0.026546	0.0158164	0.681158	0.060784
Q91ZV0	0.334832	0.28424	0.278236	0.253411	0.177508	0.269331	0.780389	0.0608733
Q61165	0.0221168	0.0227487	0.0218578	0.022334	0.0294469	0.0274954	1.18813	0.0609963
P12382	0.0892051	0.0998169	0.13151	0.0592924	0.0977814	0.0494755	0.644396	0.061323
Q8K3A0	0.011317	0.0163514	0.0128407	0.0117215	0.00981387	0.00648352	0.691669	0.0615657
Q9ERK4	0.0765102	0.0819796	0.0976543	0.0908373	0.109152	0.105411	1.1923	0.0619315
Q9DCI3	0.0753784	0.0874916	0.0735147	0.0904459	0.0856463	0.0870905	1.11337	0.0622462
Q80SW1	0.0894871	0.1049	0.0938283	0.120345	0.126024	0.098087	1.19513	0.0624491
Q60902	0.326164	0.322066	0.369512	0.303207	0.302053	0.318883	0.908034	0.0625126
Q7TPM1	0.0228674	0.0126797	0.0185103	0.0106795	0.0138295	0.0115744	0.6675	0.0625503
Q8R2Y8	0.219686	0.203672	0.234891	0.225173	0.29898	0.268746	1.20456	0.0628184
Q920A7	0.131025	0.143547	0.127152	0.147015	0.154883	0.13895	1.09739	0.0628705
O08604	0.051177	0.0437093	0.0450095	0.055902	0.0578485	0.0480256	1.1564	0.063115
Q3ULJ0	0.151383	0.156157	0.169004	0.166736	0.168443	0.178975	1.07892	0.0631335
Q3UBX0	0.556867	0.58682	0.729921	0.700429	0.726075	0.812027	1.19477	0.0632202
O70293	0.0130754	0.0142472	0.014416	0.0113819	0.0127454	0.0134021	0.899152	0.0633295
Q923T9	0.0165282	0.012719	0.0139457	0.0119055	0.0114986	0.00452625	0.646643	0.0633778
P60521	0.36409	0.303137	0.266765	0.215014	0.287055	0.147531	0.695509	0.0633817
P70333	0.422103	0.43052	0.379708	0.382696	0.382446	0.326982	0.886225	0.0634041
Q99MN9	0.609468	0.580559	0.566326	0.628546	0.612214	0.716827	1.11457	0.0634232
Q9JJE7	0.0777855	0.116811	0.12251	0.083822	0.0767496	0.0736105	0.738498	0.0634318
P14719	0.97553	1.03289	1.04368	0.988591	0.975528	0.939751	0.95143	0.0634334
P20664	0.0269633	0.0290023	0.0318664	0.0310664	0.0334829	0.0324083	1.1039	0.0636563
Q02788	0.153011	0.171202	0.1879	0.199058	0.184555	0.191313	1.12265	0.063718
Q9D1J1	0.0361887	0.0364909	0.036651	0.0190549	0.0367968	0.021577	0.708207	0.0637576
Q99KJ8	0.236075	0.265359	0.219838	0.275292	0.311809	0.255771	1.16859	0.0638615
Q8BJU0	0.00694596	0.00962217	0.0074061	0.00720943	0.00572023	0.00443193	0.724177	0.0640895
Q99KV1	0.828122	0.789621	0.834159	0.820494	0.926728	0.910087	1.08377	0.0642525
Q8K4Z3	0.267465	0.244574	0.238366	0.200245	0.244321	0.216231	0.880587	0.0642825
Q9CXR1	0.0404925	0.0441176	0.0341569	0.0252667	0.0382248	0.01973	0.700713	0.064418
Q8BX02	0.075996	0.0920513	0.107884	0.0667514	0.067967	0.0817342	0.784442	0.0644211
Q6PE15	0.0708772	0.0731959	0.101853	0.0673922	0.0589518	0.0606532	0.760381	0.0644418
Q8VBT0	1.19238	1.13766	1.12484	1.19171	1.22112	1.35746	1.0913	0.0645079
Q64704	0.0212824	0.0221388	0.0225802	0.0232769	0.0235305	0.0277235	1.12923	0.0646272
Q9QY73	0.23309	0.257993	0.341061	0.321732	0.341408	0.408091	1.28731	0.0646699
P28656	0.26262	0.254989	0.261579	0.183005	0.259986	0.151455	0.762904	0.0647211
Q9D8U2	0.0257326	0.0328741	0.0309356	0.0237526	0.0273969	0.024715	0.847248	0.0648325
Q8BGC0	0.190249	0.158643	0.17163	0.19174	0.192943	0.239349	1.19886	0.0651183
Q61609	0.0242061	0.0230074	0.0251335	0.0259179	0.027672	0.0350234	1.22484	0.0652455
P98083	0.0946085	0.0760369	0.125393	0.126311	0.118961	0.139774	1.30066	0.0652478
Q9D7E4	0.00875395	0.0110685	0.007761	0.00302329	0.00868118	0.00487508	0.60107	0.0652539
O08784	0.0284256	0.0223991	0.019571	0.0206548	0.0161939	0.016648	0.759942	0.0654202
Q99L43	0.280825	0.257272	0.236194	0.283987	0.289712	0.363574	1.21049	0.0655871
O35646	0.0344408	0.0363447	0.0371885	0.0390245	0.0461867	0.0380489	1.14157	0.0656184
Q9CXF4	0.0158124	0.016004	0.01513	0.0160749	0.0170396	0.0190846	1.11189	0.0658224
Q91VK4	0.0655831	0.0791714	0.0829851	0.0898101	0.0864065	0.0833104	1.13958	0.0658366
Q9Z2H5	0.0188239	0.0267129	0.0240007	0.00594862	0.0131883	0.0215961	0.585771	0.0658444
Q60766	0.0281674	0.028936	0.0361956	0.0369242	0.0438957	0.034276	1.23362	0.0658449
Q76N33	0.053281	0.0580124	0.0486208	0.0502872	0.0459974	0.0464248	0.892413	0.0659109
Q9CQR4	0.664615	0.649428	0.779879	0.748432	0.786663	0.819627	1.12455	0.066004
Q6PB44	0.0348204	0.0496165	0.0558413	0.0607757	0.0538331	0.0721916	1.33164	0.0660719
P56379	0.121048	0.17722	0.155861	0.274117	0.191627	0.179974	1.42188	0.0661378
Q60749	0.39269	0.323212	0.38005	0.306489	0.346486	0.284617	0.855505	0.0662966
Q8BH55	0.00254587	0.00374199	0.00306797	0.00245251	0.00266236	0.00184424	0.743827	0.0664285
Q99KK9	0.416857	0.525839	0.520768	0.569141	0.531872	0.578472	1.14761	0.0664814
P17742	7.06721	9.20686	8.84599	6.17527	7.5887	6.96699	0.825275	0.0665241
O88986	2.13411	2.34927	1.97703	1.89684	2.03608	1.66115	0.865902	0.0666999
Q921V5	0.124115	0.150078	0.158137	0.15879	0.172294	0.163173	1.14324	0.0670114
Q8VBZ3	1.15213	1.10889	1.13844	1.19915	1.17261	1.35421	1.09605	0.0670354
P14211	34.3619	35.2261	34.7463	28.1526	35.0395	27.3574	0.867879	0.0670944
Q9R1Q6	0.190506	0.208847	0.237473	0.260014	0.284721	0.221184	1.20271	0.0673055
Q9EPE9	0.784145	0.916393	0.880112	0.92145	0.935864	0.94915	1.0875	0.0674217
Q99KF1	0.9518	1.01228	1.00258	0.911662	0.95578	0.773078	0.890063	0.0674456
Q9Z0H4	0.120686	0.107641	0.102501	0.0961487	0.102788	0.0997011	0.902696	0.0675177
Q91YE7	0.0691253	0.0777896	0.0756189	0.0913343	0.0748096	0.0884532	1.14408	0.0675995
Q9D4V0	0.0160102	0.0298728	0.0231399	0.0297652	0.0311118	0.0306781	1.32644	0.067617
P63087	1.12736	1.08461	1.2117	1.01241	1.10152	0.854078	0.866907	0.0677699
Q8K385	0.219094	0.203844	0.188058	0.146312	0.197573	0.0964862	0.720744	0.0679545
Q9R0Q9	0.405169	0.427473	0.446978	0.401184	0.375272	0.412158	0.928881	0.068054
Q62465	1.21406	1.24768	1.35319	1.1036	1.25082	1.03296	0.887928	0.068249
Q6PEB6	0.167088	0.153047	0.167997	0.140804	0.154664	0.155092	0.923029	0.0683676
Q8CIE6	0.470146	0.643912	0.569592	0.645107	0.640315	0.695347	1.17647	0.0684144
O54833	0.0829838	0.0900382	0.0923456	0.0813894	0.083612	0.0663344	0.871756	0.0685627
A2ATU0	0.0129098	0.0205015	0.0137561	0.0233853	0.0175206	0.0288805	1.47954	0.0686277
Q8BHL4	0.352352	0.325877	0.273982	0.267046	0.261942	0.287884	0.857869	0.0687576
Q8VE99	0.0534061	0.0688793	0.0794028	0.0551534	0.0550023	0.0469479	0.778942	0.068779
Q8BHY2	0.0501799	0.0515795	0.0510807	0.0668851	0.0589491	0.103787	1.50236	0.0688468
Q8K2A8	0.0324693	0.0301467	0.0374791	0.0374669	0.0376671	0.0370251	1.12053	0.0688681
Q9CZR2	0.0239083	0.0311152	0.0366753	0.0339501	0.0445067	0.0398518	1.29019	0.0689972
Q91WC3	0.0111457	0.00910677	0.0124627	0.00719028	0.0101338	0.00361093	0.639917	0.0690705
Q9ES97	1.44992	1.32886	1.19988	1.50072	1.40705	1.5108	1.11056	0.0692394
Q9D2V8	0.0353507	0.048439	0.0431741	0.0321464	0.0391291	0.0267293	0.771911	0.0692993
Q9R0Q3	0.906685	0.971687	0.807829	0.713543	0.872354	0.668651	0.839307	0.0694667
Q99N95	0.366639	0.389436	0.342458	0.352086	0.327421	0.33354	0.922182	0.0695277
Q91Z31	0.199052	0.202039	0.192257	0.198783	0.163247	0.153092	0.868163	0.0695833
P30999	0.782003	0.810605	0.819807	0.748598	0.79777	0.764081	0.957733	0.0695875
Q3V1H1	0.0113264	0.00649757	0.00773647	0.0032081	0.00570356	0.00675692	0.613002	0.069629
Q8C570	0.0733724	0.0840422	0.0690446	0.0821064	0.0859743	0.0837696	1.11212	0.069649
P14576	0.519042	0.42534	0.449405	0.36244	0.403958	0.434255	0.861433	0.0697073
Q9CX86	0.964737	1.14136	1.05814	0.81114	1.02742	0.873662	0.857148	0.0700901
Q9JLM9	0.0516612	0.0401723	0.0418072	0.0189376	0.033238	0.0408927	0.696407	0.0701418
P03930	0.324719	0.471183	0.515432	0.595276	0.499619	0.570927	1.27033	0.070176
Q6ZWQ7	0.18496	0.180344	0.195642	0.187693	0.212268	0.213713	1.094	0.0702586
P62751	0.850673	0.3232	0.501396	0.234954	0.22431	0.339997	0.477094	0.0703211
Q99L04	0.485254	0.492627	0.466533	0.52797	0.482425	0.525683	1.06346	0.0708939
P18581	0.0177844	0.0217252	0.0172504	0.0205881	0.0222167	0.0269853	1.22956	0.0711737
P01027	0.0541905	0.0434839	0.050667	0.0510049	0.0607567	0.064561	1.18863	0.0713184
P54071	7.06567	9.36807	8.82066	7.54989	7.03033	6.58657	0.838143	0.071342
Q64475	0.398657	0.473699	0.366832	0.506136	0.439009	0.505453	1.1706	0.0714388
A2A4P0	0.0188412	0.0119406	0.0207456	0.0223214	0.0232533	0.0209892	1.29182	0.0714533
Q9CXW2	1.22142	0.994786	1.08014	1.16187	1.29066	1.26294	1.12715	0.0715165
Q3UN02	0.270832	0.234387	0.283411	0.288247	0.317354	0.282498	1.12613	0.0715779
Q61398	0.15152	0.161264	0.166445	0.160808	0.185379	0.180289	1.09859	0.0717646
Q91VW5	0.0319532	0.0193331	0.0326915	0.0384361	0.0369877	0.0673359	1.69997	0.0718101
Q99KH8	0.168216	0.188316	0.196102	0.193031	0.209463	0.202266	1.09432	0.071839
Q9CZ13	2.48864	2.41121	2.52008	2.67322	2.69249	2.47374	1.05654	0.0718543
Q99M51	0.0128673	0.014896	0.0165469	0.00806161	0.0129459	0.0128133	0.763275	0.0718933
Q7TMR0	0.0453661	0.0324791	0.0368284	0.0278452	0.03354	0.0308935	0.804707	0.0723808
Q05793	0.357117	0.391021	0.321212	0.338689	0.307835	0.281769	0.86809	0.0725001
Q71RI9	0.243741	0.249875	0.250247	0.288945	0.249902	0.267275	1.0837	0.0725809
P15306	0.59074	0.527707	0.548987	0.417527	0.559158	0.394937	0.822595	0.0726819
Q99P58	0.122852	0.121616	0.12662	0.143632	0.158273	0.123832	1.14727	0.0726989
P16056	0.121275	0.129781	0.138785	0.144946	0.135031	0.141366	1.08081	0.0729641
Q9ER41	0.411022	0.35994	0.400176	0.279967	0.386682	0.31551	0.838636	0.0731808
Q91YR1	0.0146328	0.0130757	0.0132744	0.014516	0.0152624	0.0188021	1.18538	0.0734127
Q9WVA2	0.0811714	0.179982	0.103677	0.064812	0.0736854	0.0646484	0.556823	0.0736688
P58137	0.0204915	0.0268811	0.0247211	0.0277034	0.0314058	0.0261242	1.18226	0.0737693
Q99LD4	0.0765785	0.0849354	0.0997122	0.0770611	0.0699398	0.0759977	0.853661	0.073953
Q9CQN1	8.5062	8.73725	8.50077	8.83466	8.84523	8.62847	1.02191	0.0740904
Q9D773	0.178171	0.134503	0.156458	0.177672	0.172635	0.205285	1.1843	0.0747702
Q8K1C0	0.0181153	0.0130796	0.0130321	0.0173822	0.0188223	0.017374	1.21144	0.0750784
Q9CQN3	0.0535188	0.0503816	0.0714602	0.0578998	0.0988729	0.110083	1.52175	0.0751254
Q99J72	0.0111906	0.0104198	0.0104565	0.00756847	0.0107235	0.00866954	0.840792	0.0751597
Q8K2Y3	0.0326426	0.0364575	0.0351905	0.0346475	0.0419257	0.0443928	1.15989	0.0753521
Q9JHP7	0.215361	0.21649	0.22354	0.220961	0.258766	0.235648	1.09152	0.0757295
P52875	0.175235	0.195882	0.202216	0.20438	0.205742	0.24306	1.13927	0.076002
Q8JZM0	0.381365	0.408423	0.422873	0.467788	0.405039	0.466623	1.10456	0.0767288
Q9R0X4	4.37355	4.46835	4.24433	4.19718	4.30934	4.02305	0.957462	0.076869
P62137	0.280762	0.271193	0.278657	0.296437	0.276174	0.301921	1.05288	0.0772255
Q91VC9	0.114626	0.0800697	0.0444665	0.133968	0.107961	0.111927	1.47957	0.077241
A2A8Z1	0.0738558	0.101418	0.0828882	0.07761	0.0690681	0.0642595	0.817074	0.0776459
Q9ESV0	0.0131976	0.0173353	0.0148746	0.0203212	0.0169747	0.0168098	1.19156	0.0777231
Q3UDR8	0.0532292	0.0527086	0.0631401	0.0586785	0.0681401	0.0653171	1.13637	0.0778878
Q9CXY9	0.0981953	0.102556	0.0978783	0.0915692	0.098185	0.0800815	0.903579	0.0779494
P21107	0.0369106	0.0417484	0.0389846	0.0477754	0.0794654	0.046879	1.48006	0.0782403
E9Q5K9	0.0187531	0.0155013	0.0149594	0.0193071	0.0173597	0.019962	1.15067	0.0782693
Q9WVA4	1.13713	1.68503	1.51598	1.11504	1.26191	1.05726	0.791632	0.0783191
Q8BIV3	0.00223851	0.00214792	0.00171238	0.00262379	0.00264772	0.00209493	1.20785	0.0783467
Q64310	1.30674	1.42915	1.47696	1.18386	1.3678	0.893212	0.817706	0.0784561
Q9CPS7	0.0361837	0.0355533	0.0403786	0.0229674	0.0383548	0.0185122	0.712073	0.0787945
Q9CZ83	0.132607	0.139591	0.151971	0.18553	0.170476	0.141511	1.17292	0.0790121
Q921F2	2.30994	1.96257	2.12705	1.75457	1.95577	2.02197	0.895734	0.0793427
A2A6A1	0.00803253	0.00515788	0.00304916	0.00914003	0.00998707	0.00643323	1.57395	0.0795667
Q9CPY7	1.72661	1.78048	1.79385	1.75397	1.66739	1.53889	0.93573	0.0796538
P17182	1.84205	2.17738	2.04017	1.82436	1.88004	1.84407	0.915651	0.0796761
P10605	0.596897	0.629902	0.582483	0.498686	0.60893	0.458752	0.86574	0.0801872
P81117	0.275396	0.344958	0.253872	0.22101	0.273816	0.182919	0.775251	0.0802803
Q6P9J9	0.248342	0.221721	0.262336	0.269732	0.260527	0.265082	1.08594	0.0803666
O08553	0.52226	0.644123	0.601583	0.502124	0.564822	0.448314	0.857064	0.0806127
Q6ZQI3	0.719585	0.824053	0.783321	0.792065	0.862703	0.884785	1.09136	0.0806826
P30416	0.108407	0.131373	0.0916181	0.0866031	0.0904625	0.0940318	0.81804	0.0807459
Q8CG70	0.561292	0.500329	0.524747	0.450498	0.52753	0.417356	0.879609	0.0807996
Q9DBG9	0.0633692	0.0714771	0.0756426	0.0502312	0.0609591	0.0674806	0.848837	0.0808013
Q64213	0.610431	0.594704	0.751563	0.495243	0.591492	0.572612	0.848034	0.0810879
Q9QZE5	0.345259	0.442056	0.402901	0.442286	0.429747	0.496549	1.14986	0.0813298
Q9Z321	0.0108036	0.0211222	0.0203062	0.0101059	0.0147176	0.00657033	0.601047	0.081381
Q80XR2	0.0201115	0.0125312	0.0247311	0.0231664	0.0261684	0.0273389	1.33639	0.0814313
Q8BR63	0.0682971	0.0898856	0.0661677	0.0817231	0.11226	0.0907853	1.2693	0.0816177
P70193	0.201393	0.22747	0.232893	0.174451	0.220789	0.167938	0.851035	0.081684
Q8R527	0.0917329	0.0865285	0.0982774	0.0440395	0.0781318	0.0861361	0.753266	0.0817856
P35922	0.484825	0.483359	0.471127	0.384199	0.487971	0.332582	0.837033	0.0818402
Q68FD5	8.00753	9.23541	8.99927	9.06033	10.1254	9.54048	1.09466	0.0818697
P16675	0.188102	0.207192	0.222684	0.172129	0.19947	0.180754	0.893807	0.0819628
Q9QYH6	0.00572805	0.00490242	0.00449993	0.00378157	0.00399494	0.00485857	0.835079	0.0820666
Q8VHR0	0.0115608	0.00888122	0.0107952	0.00830403	0.00986303	0.00582376	0.768022	0.0821515
Q7TQK4	0.0181397	0.0188444	0.0222859	0.019362	0.0154291	0.0141752	0.826158	0.082184
O54825	0.0569987	0.0537385	0.053293	0.068299	0.0624815	0.0544992	1.12955	0.0821944
P62309	0.260205	0.442238	0.338384	0.393543	0.474782	0.474653	1.2903	0.0822188
P98078	0.410449	0.645899	0.572851	0.388354	0.428967	0.446546	0.775759	0.0822892
Q9CQF3	0.320671	0.32578	0.345497	0.380029	0.472298	0.341295	1.20331	0.0823513
Q8BJT9	0.0217476	0.0183171	0.0181112	0.0200808	0.0229151	0.0228062	1.13109	0.0827025
P62141	0.0908172	0.0869532	0.0931437	0.0726821	0.0915892	0.0628264	0.838265	0.0829122
Q02013	0.147655	0.167686	0.151089	0.180949	0.157286	0.205537	1.16582	0.082994
Q9JMD0	0.100379	0.102801	0.09666	0.101226	0.0767536	0.0838885	0.87336	0.0829974
P61211	0.460927	0.381709	0.398315	0.28099	0.41362	0.308176	0.808079	0.0835593
Q7M759	0.027563	0.0304953	0.0276657	0.018744	0.0289453	0.0101422	0.674625	0.0836652
Q8K3A9	0.0530386	0.0446088	0.0449963	0.0425669	0.0434867	0.0426698	0.902412	0.0841879
O70152	0.312935	0.32846	0.352716	0.37211	0.387526	0.333802	1.09991	0.0842737
Q99N96	0.435525	0.500265	0.58798	0.675535	0.536893	0.611611	1.19706	0.0842937
Q91Z49	0.00945952	0.0129962	0.0135686	0.00341102	0.00289688	0.0125914	0.524628	0.0843016
P59108	0.0181523	0.0165106	0.0124337	0.00723583	0.00908851	0.0155263	0.676283	0.0845883
P09103	30.3847	32.8188	30.0625	27.1085	30.8272	22.5735	0.863221	0.0847211
Q9D1H7	0.0295372	0.0291149	0.0314766	0.0250451	0.0210657	0.0302189	0.846896	0.0847246
Q3UPH7	0.034416	0.0345763	0.0443625	0.0322631	0.0280157	0.0341898	0.833388	0.0847299
Q9CQU3	0.130178	0.123763	0.139792	0.0671076	0.123217	0.113439	0.771495	0.0847771
A6X919	0.216691	0.267354	0.24458	0.311767	0.26837	0.258595	1.15112	0.084881
Q60737	0.290912	0.272025	0.285126	0.250391	0.281908	0.261696	0.936245	0.084925
Q62313	0.0257475	0.030982	0.0240852	0.0190663	0.0211499	0.0259764	0.819067	0.0850072
Q8K354	0.0224638	0.0239203	0.0224139	0.0246378	0.0304184	0.0241397	1.15114	0.0850615
Q9CQS8	0.523702	0.605652	0.723438	0.787681	0.640682	0.848842	1.22907	0.0851135
Q61703	0.0239626	0.0270905	0.0262074	0.032088	0.025458	0.0310091	1.14619	0.0851714
Q8R326	0.0156315	0.0182268	0.0224327	0.0181864	0.00641723	0.011983	0.649954	0.0851857
Q80TH2	0.404162	0.375556	0.387545	0.336135	0.392248	0.307295	0.88727	0.0852441
Q8K4B0	0.00862211	0.00795061	0.0093085	0.0101874	0.00961518	0.0152473	1.35426	0.0853027
Q9Z0M5	0.0236712	0.0245109	0.0181519	0.0196041	0.0185144	0.00990712	0.723997	0.0853042
Q3UV16	0.0412031	0.0511035	0.0493318	0.0437068	0.0424807	0.0347078	0.853549	0.0855454
Q91ZA3	0.644813	0.644074	0.692861	0.694171	0.677506	0.761287	1.0763	0.0855914
Q8BPG6	0.239533	0.22807	0.215882	0.195993	0.225435	0.156163	0.845068	0.085635
Q8CF66	0.0343094	0.00456323	0.0409996	0.0353527	0.0524887	0.0567414	1.81018	0.0857713
P62331	0.54319	0.662967	0.620447	0.626036	0.708438	0.810578	1.17434	0.0858964
Q9CSN1	0.1243	0.110431	0.135836	0.135196	0.132618	0.161456	1.15841	0.0860445
O35166	0.0574319	0.0596191	0.0566306	0.0425531	0.0567867	0.0183774	0.677776	0.086255
Q62059	0.0914962	0.0819104	0.0741478	0.064314	0.0658254	0.0810103	0.852942	0.0863743
P46656	0.073784	0.113717	0.0890731	0.0656311	0.0840389	0.0563508	0.744902	0.0864622
Q80UU2	0.00476658	0.00532567	0.00636096	0.00546716	0.00907915	0.0076122	1.34676	0.0864852
P18760	2.99687	3.76103	3.83962	3.13615	3.14205	2.9475	0.870553	0.086615
Q9EQ61	0.1667	0.165241	0.178124	0.189358	0.172165	0.180428	1.06251	0.0866205
Q8BU33	0.243979	0.270962	0.292697	0.269103	0.32767	0.340238	1.16019	0.0866384
P16125	0.0165965	0.0174121	0.0200974	0.0209739	0.0191326	0.0198772	1.10863	0.0868103
Q8BIF0	0.00792805	0.00657643	0.00660966	0.00864719	0.00716519	0.0102946	1.23647	0.0869452
P85094	0.181677	0.226519	0.256276	0.196824	0.188851	0.143633	0.796585	0.0870045
Q8BTS4	0.655797	0.719682	0.727853	0.766379	0.771868	0.712171	1.06993	0.0870348
P97817	0.0117139	0.0180665	0.0242033	0.0234921	0.023635	0.0247853	1.33211	0.0874602
Q3U1N2	0.0204574	0.0251759	0.0291288	0.0230945	0.0197365	0.0152139	0.776395	0.0878071
Q8VCB1	0.320137	0.408162	0.376344	0.411236	0.405159	0.415608	1.1153	0.0883401
Q91WQ3	0.0295031	0.0251809	0.0268258	0.0236985	0.0266273	0.0227587	0.896634	0.088491
Q9Z2B5	0.0202081	0.0148578	0.0212955	0.0158325	0.0127173	0.0165178	0.799617	0.0890881
P63101	0.89933	0.946835	0.887339	1.11407	1.00426	0.912975	1.10895	0.089236
Q9CWT6	0.323121	0.320646	0.348381	0.324256	0.312728	0.293181	0.937527	0.0892805
Q8BVG4	0.0620292	0.0329724	0.0678342	0.0366689	0.0429975	0.0233217	0.632466	0.0892963
Q9WUU7	0.0316652	0.0323794	0.0243025	0.0258514	0.0255675	0.0240249	0.853948	0.0895052
P17809	0.608585	0.569477	0.632038	0.644284	0.769322	0.630072	1.12904	0.0895326
E9Q555	0.0180771	0.0127729	0.0139795	0.0135505	0.0120675	0.00859863	0.763261	0.0895681
Q8C7V8	0.0305148	0.0292216	0.0371641	0.0340656	0.0386123	0.0381183	1.1434	0.0897815
Q8BW00	0.0355967	0.0278292	0.0373084	0.024704	0.0327775	0.02209	0.789915	0.0897815
Q9D3D9	0.477408	0.506083	0.43247	0.398321	0.469678	0.362527	0.869039	0.0899767
Q8BVL3	0.102623	0.111487	0.107751	0.0916582	0.106312	0.0997666	0.925046	0.0900017
Q9WV70	0.141706	0.163371	0.148969	0.190131	0.160896	0.160172	1.12587	0.0900311
O35658	2.22671	2.32749	1.99935	1.38148	2.27823	1.06695	0.721237	0.0901496
Q8R5C5	0.158519	0.124331	0.178626	0.157399	0.202673	0.228286	1.27495	0.0901541
Q99JI6	1.17154	1.47833	1.28147	1.44923	1.548	1.41258	1.12171	0.0902418
Q505D7	0.0653261	0.0679975	0.0855315	0.085623	0.0910421	0.0780236	1.16373	0.0903516
Q921E6	0.00267208	0.00412049	0.00284351	0.00368037	0.00430769	0.00403653	1.24787	0.0903571
Q62165	0.0916552	0.0917857	0.0989451	0.0643242	0.093636	0.0815701	0.848237	0.0907005
D3YXK2	0.161919	0.176974	0.181033	0.164321	0.145262	0.166934	0.91651	0.0910057
Q9DBE9	0.0632471	0.0729933	0.0732234	0.0767799	0.0722272	0.0791567	1.08928	0.0910685
Q9D753	0.0349703	0.0357722	0.04183	0.0353473	0.03232	0.0336033	0.899604	0.0910736
O35474	0.0175302	0.0139817	0.0103935	0.0201443	0.0159927	0.0173512	1.2764	0.0911481
Q09163	0.0922371	0.103513	0.0914618	0.0947652	0.0776456	0.084221	0.893527	0.0912152
Q5RKS2	0.0116176	0.0099979	0.0123783	0.011493	0.0147145	0.0134387	1.16628	0.0913687
Q9QZM4	0.0833703	0.069081	0.0737975	0.0877754	0.0874068	0.0772762	1.11584	0.0915119
Q8BK35	0.0398646	0.0456629	0.0374343	0.0418093	0.0282748	0.0198548	0.731438	0.0915382
Q8BK63	0.0259819	0.0279135	0.0320068	0.0273439	0.0230495	0.0122996	0.729818	0.091654
Q91ZU6	0.271177	0.35909	0.281919	0.29669	0.222757	0.156354	0.740859	0.0918546
Q05D44	0.0352002	0.0338478	0.0312465	0.0391193	0.0331159	0.0393835	1.11291	0.0919319
Q8BU03	0.0385897	0.05451	0.0448668	0.0769395	0.0482025	0.0588799	1.33382	0.0921468
Q99N11	0.00290405	0.00433551	0.00585974	0.00467872	0.066041	0.0283564	7.56347	0.092186
Q5SSK3	0.0450878	0.0493	0.0538284	0.0603028	0.0564971	0.0501293	1.12626	0.0922968
P47934	0.0127371	0.0102685	0.0127992	0.0102474	0.00878255	0.0113819	0.84938	0.0923106
Q80WQ2	0.0401058	0.0286193	0.0343065	0.0367728	0.051123	0.041031	1.25133	0.0924161
Q8BK67	0.173397	0.143696	0.139891	0.122722	0.128774	0.145288	0.868268	0.0926281
Q8K215	0.14549	0.141589	0.194305	0.342746	0.215684	0.176611	1.52693	0.09274
P09925	0.0249908	0.0300383	0.0262712	0.0289813	0.0311033	0.0291629	1.09775	0.0928935
Q91ZN5	0.038948	0.0486021	0.0445424	0.0517398	0.0448833	0.0580414	1.17088	0.0930369
Q9Z138	0.0401008	0.0441278	0.0427019	0.0422078	0.0469158	0.0479468	1.07988	0.0933494
Q60973	0.0608174	0.0619577	0.0679716	0.0505522	0.0637742	0.0550935	0.888193	0.0934299
O89016	0.0110694	0.0124531	0.0102247	0.00951293	0.0105279	0.00492929	0.739919	0.093571
[truncated: 1,469 more rows]

## Sheet: Sheet 2
Table 1
Accession	Ctl1	Ctl2	Ctl3	Pero1	Pero2	Pero3	PeroCtl	pvalue	avg control	Ctl ratio 1	Ctl ratio 2	Ctl ratio 3	Pero ratio 1	Pero ratio 1	Pero ratio 1	rank	FDR
Q8R1F1	0.378288	0.395445	0.39445	0.0969628	0.109626	0.119339	0.279004	2.54958e-06	0.389394	0.971477	1.01554	1.01298	0.249009	0.281528	0.306474	1	0.000453825
Q9QUM9	0.606232	0.613579	0.58489	0.903908	0.886272	0.901513	1.49149	4.25593e-06	0.601567	1.00776	1.01997	0.972277	1.50259	1.47327	1.49861	2	0.000378778
Q61171	0.60051	0.614157	0.569567	0.201083	0.195756	0.216574	0.343796	5.81177e-06	0.594744	1.00969	1.03264	0.957666	0.3381	0.329143	0.364146	3	0.000344832
Q91V92	1.07737	1.08836	1.09546	0.640881	0.609564	0.666265	0.587732	6.47846e-06	1.08706	0.991079	1.0012	1.00773	0.589551	0.560743	0.612902	4	0.000288291
Q14CH7	0.555247	0.569532	0.586307	0.254019	0.233275	0.222279	0.414692	6.68183e-06	0.570362	0.973499	0.998545	1.02796	0.445365	0.408995	0.389716	5	0.000237873
P97311	0.424277	0.430195	0.417733	0.275909	0.282245	0.29032	0.666932	6.87139e-06	0.424068	1.00049	1.01445	0.98506	0.650624	0.665565	0.684608	6	0.000203851
Q8K411	3.01552	2.93281	2.90832	2.1199	2.11947	2.10107	0.715895	7.13307e-06	2.95221	1.02144	0.993426	0.985131	0.71807	0.717924	0.711691	7	0.000181384
P24547	0.042411	0.0428695	0.0409733	0.102266	0.110907	0.105472	2.52385	7.8457e-06	0.0420846	1.00776	1.01865	0.973594	2.43002	2.63535	2.50618	8	0.000174567
Q9CXT8	2.14363	2.14818	2.26292	1.22942	1.21504	1.22974	0.560542	8.34958e-06	2.18491	0.981106	0.983189	1.0357	0.562686	0.556104	0.562835	9	0.000165136
Q8VE62	0.030417	0.0296746	0.0295537	0.0141411	0.0158997	0.0141167	0.49258	9.95134e-06	0.0298818	1.01791	0.993066	0.989023	0.473237	0.532086	0.472419	10	0.000177134
Q9DBU0	0.00644552	0.00624825	0.00712021	0.026348	0.0262161	0.0238326	3.8557	1.27276e-05	0.00660466	0.975904	0.946037	1.07806	3.9893	3.96934	3.60845	11	0.000205956
Q80X82	0.250522	0.249203	0.25209	0.189891	0.18452	0.193715	0.755674	1.28323e-05	0.250605	0.999668	0.994407	1.00592	0.757732	0.7363	0.77299	12	0.000190346
O35226	0.178504	0.188452	0.186205	0.28368	0.294561	0.283804	1.5584	1.28369e-05	0.184387	0.968095	1.02205	1.00986	1.5385	1.59752	1.53918	13	0.000175767
P52479	0.323915	0.303101	0.301456	0.145634	0.135917	0.136664	0.450432	1.35789e-05	0.309491	1.04661	0.979354	0.97404	0.47056	0.439162	0.441575	14	0.000172646
P35700	20.4741	19.087	17.9608	5.10718	5.34994	5.10506	0.270544	2.20254e-05	19.174	1.06781	0.995467	0.936727	0.26636	0.279021	0.26625	15	0.000261368
P62897	0.261908	0.243858	0.265562	0.392551	0.386474	0.390264	1.51594	2.20597e-05	0.257109	1.01866	0.94846	1.03288	1.52678	1.50315	1.51789	16	0.000245414
Q7TT37	0.0413339	0.0439162	0.0441838	0.120615	0.131809	0.135497	2.99706	2.32232e-05	0.0431446	0.958032	1.01788	1.02409	2.79559	3.05505	3.14053	17	0.000243161
Q5RKZ7	0.0669483	0.0651914	0.0690556	0.0447058	0.0440227	0.0454124	0.66672	2.34126e-05	0.0670651	0.998259	0.972061	1.02968	0.666602	0.656417	0.677139	18	0.000231525
Q91WD5	0.42275	0.401742	0.417165	0.293372	0.297061	0.293382	0.711802	2.4406e-05	0.413886	1.02142	0.970661	1.00792	0.708824	0.717736	0.708847	19	0.000228646
P32921	0.642916	0.600303	0.613068	0.322643	0.351503	0.33171	0.541864	2.45368e-05	0.618763	1.03904	0.970167	0.990797	0.521433	0.568073	0.536086	20	0.000218378
Q920L1	0.393501	0.428072	0.422871	0.153548	0.168196	0.180835	0.403858	2.49273e-05	0.414814	0.948619	1.03196	1.01942	0.37016	0.405473	0.435942	21	0.000211289
Q61881	0.351508	0.365141	0.382873	0.145516	0.169243	0.153091	0.425503	2.58418e-05	0.366507	0.959075	0.996272	1.04465	0.397035	0.461772	0.417703	22	0.000209084
Q8VDJ3	1.68401	1.74306	1.85381	0.858867	0.851889	0.843235	0.48363	2.68652e-05	1.76029	0.956663	0.990212	1.05312	0.487912	0.483947	0.479032	23	0.000207913
Q91VD9	1.74062	1.95417	1.794	0.70859	0.668744	0.685528	0.375833	3.11909e-05	1.82959	0.951367	1.06809	0.980544	0.387294	0.365515	0.374689	24	0.000231333
O35593	0.122748	0.116072	0.12499	0.228624	0.24502	0.226501	1.92448	3.18649e-05	0.12127	1.01218	0.957139	1.03068	1.88525	2.02045	1.86774	25	0.000226878
Q9DB77	2.17237	2.15914	2.20516	2.95381	2.8254	2.86478	1.32238	3.20162e-05	2.17889	0.997008	0.990935	1.01206	1.35565	1.29672	1.31479	26	0.000219188
P24369	3.31596	3.30564	3.33527	4.11337	3.97382	4.02409	1.21637	3.34156e-05	3.31895	0.999097	0.995987	1.00492	1.23936	1.19731	1.21246	27	0.000220295
Q8R050	0.288094	0.305739	0.28538	0.163168	0.174453	0.163137	0.569553	3.49281e-05	0.293071	0.983017	1.04323	0.973757	0.556753	0.595259	0.556645	28	0.000222043
Q33DR3	0.0964064	0.0955382	0.0907409	0.0642848	0.0619914	0.0625777	0.668071	3.91466e-05	0.0942285	1.02311	1.0139	0.962988	0.682222	0.657884	0.664106	29	0.000240279
Q9EPJ9	0.106678	0.10287	0.10547	0.0616366	0.0677946	0.0680084	0.626758	3.92947e-05	0.105006	1.01592	0.979658	1.00442	0.586983	0.645627	0.647664	30	0.000233149
Q8K2K6	0.098623	0.0911934	0.0927669	0.0424025	0.0489122	0.0436756	0.477701	4.11586e-05	0.0941944	1.04702	0.96814	0.984845	0.450159	0.519268	0.463675	31	0.00023633
Q9EPU0	0.959476	0.85508	0.909654	0.387815	0.40136	0.414041	0.441675	4.13432e-05	0.90807	1.05661	0.941645	1.00174	0.427076	0.441992	0.455957	32	0.000229972
Q62376	0.391525	0.398627	0.375422	0.506456	0.51899	0.513013	1.31992	4.44251e-05	0.388525	1.00772	1.026	0.966276	1.30354	1.3358	1.32041	33	0.000239626
Q8CGC4	0.0334106	0.0311292	0.0318641	0.0181978	0.0179763	0.016184	0.543111	4.63448e-05	0.0321346	1.03971	0.968713	0.991581	0.566297	0.559406	0.503631	34	0.000242629
P58252	27.0276	24.4291	25.5344	12.8648	13.6885	13.0431	0.514298	4.79335e-05	25.6637	1.05314	0.951893	0.994963	0.501285	0.533379	0.508232	35	0.000243776
Q9EQH3	0.953668	1.00685	1.03058	1.37062	1.35412	1.37302	1.36998	4.81131e-05	0.997032	0.956506	1.00985	1.03365	1.3747	1.35815	1.3771	36	0.000237893
O55234	0.354021	0.34774	0.391553	0.596055	0.592334	0.614018	1.64857	5.02899e-05	0.364438	0.971416	0.954182	1.0744	1.63555	1.62534	1.68483	37	0.000241935
P70195	0.152201	0.143084	0.149981	0.198403	0.194845	0.194052	1.31899	5.05001e-05	0.148422	1.02546	0.964036	1.0105	1.33675	1.31278	1.30743	38	0.000236553
Q8VCW8	0.997215	0.983247	0.924859	0.615002	0.589898	0.58175	0.614958	5.27317e-05	0.96844	1.02971	1.01529	0.954999	0.635043	0.609121	0.600708	39	0.000240673
Q9Z0R9	0.551949	0.544873	0.621169	0.1862	0.203526	0.188715	0.336696	5.41125e-05	0.572664	0.963827	0.951472	1.0847	0.325147	0.355402	0.329538	40	0.000240801
O70274	0.0588304	0.0588389	0.0516682	0.0196697	0.0169886	0.0174045	0.319261	5.47842e-05	0.0564459	1.04225	1.0424	0.915359	0.348471	0.300971	0.30834	41	0.000237844
Q6DFW4	0.184229	0.206804	0.176858	0.346787	0.333051	0.336759	1.79013	5.59114e-05	0.189297	0.97323	1.09248	0.934287	1.83197	1.75941	1.779	42	0.000236958
P53995	0.0185214	0.0176098	0.0214335	0.0362008	0.0366252	0.0368775	1.90574	5.97655e-05	0.0191882	0.965247	0.917741	1.11701	1.88661	1.90873	1.92188	43	0.000247401
P19253	0.982683	0.884469	0.902192	0.432843	0.435776	0.470014	0.483376	6.26769e-05	0.923114	1.06453	0.958135	0.977335	0.468894	0.472071	0.509161	44	0.000253557
P62334	0.538207	0.494926	0.530355	0.803699	0.854277	0.855141	1.60738	6.30305e-05	0.521163	1.03271	0.949657	1.01764	1.54213	1.63918	1.64083	45	0.000249321
P33434	0.433109	0.457105	0.452901	0.329998	0.327559	0.337096	0.740556	6.32536e-05	0.447705	0.967399	1.021	1.01161	0.737087	0.731639	0.752941	46	0.000244764
Q61879	3.50582	3.10586	3.32385	1.29698	1.36323	1.51184	0.419912	6.46462e-05	3.31184	1.05857	0.937805	1.00362	0.391617	0.411623	0.456496	47	0.00024483
P57724	0.0369098	0.0352478	0.0378354	0.022188	0.0195173	0.0210231	0.570294	6.4683e-05	0.0366643	1.00669	0.961365	1.03194	0.605165	0.532323	0.573394	48	0.000239866
Q9JKY5	0.153705	0.149531	0.164004	0.0702283	0.0775914	0.0636103	0.452509	6.65904e-05	0.155746	0.986893	0.96009	1.05302	0.450914	0.49819	0.408422	49	0.0002419
P26638	0.204117	0.172996	0.190792	0.0504303	0.0565804	0.0440693	0.26603	6.93245e-05	0.189302	1.07826	0.913864	1.00787	0.266402	0.29889	0.232799	50	0.000246795
Q8C7Q4	0.0373945	0.0404899	0.0421195	0.0684188	0.0645768	0.0686266	1.68013	7.07593e-05	0.0400013	0.934832	1.01221	1.05295	1.71042	1.61437	1.71561	51	0.000246964
P25206	1.03843	1.02583	1.05498	0.729699	0.751929	0.791161	0.728634	7.11441e-05	1.03975	0.998731	0.986617	1.01465	0.701803	0.723183	0.760915	52	0.000243532
Q3TIX9	0.233223	0.263529	0.254402	0.39686	0.396485	0.414312	1.60774	7.18053e-05	0.250385	0.931459	1.0525	1.01604	1.585	1.5835	1.6547	53	0.000241157
P51881	13.8796	14.1991	14.2102	18.7034	18.292	19.365	1.33275	7.18191e-05	14.0963	0.984624	1.00729	1.00808	1.32683	1.29765	1.37376	54	0.000236737
Q9CQJ6	0.0267992	0.0248314	0.0258188	0.0156456	0.0145576	0.016117	0.59807	7.19105e-05	0.0258164	1.03807	0.961844	1.00009	0.606031	0.563889	0.624291	55	0.000232729
Q8VEM8	7.67367	7.50116	7.9373	10.6035	10.1335	10.5177	1.35231	7.30551e-05	7.70404	0.996058	0.973665	1.03028	1.37636	1.31535	1.36522	56	0.000232211
P62806	0.31766	0.330325	0.330776	0.493777	0.462289	0.466328	1.45326	8.19648e-05	0.326254	0.97366	1.01248	1.01386	1.51348	1.41696	1.42934	57	0.00025596
Q9D662	0.390118	0.390429	0.38986	0.261243	0.286348	0.28565	0.711924	8.43143e-05	0.390136	0.999955	1.00075	0.999294	0.66962	0.73397	0.732182	58	0.000258758
Q64152	0.569466	0.587981	0.685348	0.102537	0.12846	0.114176	0.187309	8.46944e-05	0.614265	0.927069	0.95721	1.11572	0.166926	0.209127	0.185874	59	0.000255519
P03975	0.13479	0.147672	0.160704	0.0404955	0.0347126	0.0265116	0.22953	9.03641e-05	0.147722	0.912459	0.999661	1.08788	0.274134	0.234987	0.17947	60	0.00026808
Q9CYR0	0.183922	0.202665	0.193943	0.336333	0.314043	0.343142	1.7114	9.13692e-05	0.19351	0.950451	1.04731	1.00224	1.73807	1.62288	1.77325	61	0.000266618
Q8VDM4	1.04947	1.03286	1.07517	1.64004	1.72687	1.81358	1.64069	9.88501e-05	1.0525	0.997125	0.981338	1.02154	1.55823	1.64073	1.72311	62	0.000283795
Q6ZQ08	0.38914	0.354774	0.360498	0.203091	0.214158	0.190088	0.549919	9.9741e-05	0.368137	1.05705	0.9637	0.979248	0.551673	0.581734	0.51635	63	0.000281808
P23116	1.3469	1.18642	1.31953	0.632597	0.617971	0.581442	0.475494	0.00010126	1.28428	1.04876	0.923798	1.02745	0.492568	0.481179	0.452736	64	0.000281629
P62196	0.552136	0.543222	0.587621	0.854844	0.903776	0.930079	1.59758	0.000102454	0.560993	0.984212	0.968322	1.04747	1.5238	1.61103	1.65791	65	0.000280566
Q8CDJ8	0.0147206	0.0126614	0.0131419	0.0048298	0.00397729	0.00492688	0.33891	0.000103556	0.013508	1.08977	0.937326	0.972902	0.357551	0.29444	0.364739	66	0.000279287
O88477	1.08105	1.04793	1.11065	0.804897	0.836792	0.820397	0.759989	0.000108917	1.07988	1.00109	0.970413	1.0285	0.74536	0.774895	0.759713	67	0.000289362
Q9Z1Z0	0.415121	0.357148	0.379897	0.167218	0.16892	0.173687	0.442493	0.000113707	0.384055	1.08089	0.929939	0.989172	0.435402	0.439833	0.452245	68	0.000297645
O35134	0.0106362	0.0201833	0.0200131	0.0576149	0.0565078	0.0562683	3.35201	0.000116844	0.0169442	0.627717	1.19116	1.18112	3.40028	3.33494	3.3208	69	0.000301424
Q3U821	0.0394119	0.0529694	0.0476827	0.116996	0.10921	0.106006	2.37186	0.000117435	0.046688	0.844155	1.13454	1.0213	2.50591	2.33914	2.27053	70	0.00029862
O88396	0.168408	0.171769	0.176157	0.138799	0.137966	0.133156	0.793906	0.000119912	0.172111	0.978485	0.998011	1.0235	0.806446	0.801611	0.77366	71	0.000300624
A2AGT5	0.155523	0.131948	0.146641	0.0599	0.0586781	0.0584585	0.407813	0.000120075	0.144704	1.07477	0.911846	1.01339	0.413948	0.405504	0.403986	72	0.000296852
Q9DC51	1.11465	1.11509	1.08531	1.33276	1.33885	1.29202	1.19565	0.000128895	1.10502	1.00872	1.00911	0.982169	1.2061	1.21161	1.16923	73	0.000314292
P54823	0.62052	0.592212	0.620758	0.41354	0.448893	0.412664	0.695448	0.000128936	0.611163	1.01531	0.968991	1.0157	0.676644	0.734489	0.675211	74	0.000310143
P60843	5.83243	5.81072	5.30217	3.47181	3.55645	3.54773	0.624125	0.000133373	5.64844	1.03257	1.02873	0.938697	0.614649	0.629635	0.62809	75	0.000316539
Q9QY36	0.0691965	0.0751733	0.0826697	0.0236981	0.0214065	0.0153842	0.266424	0.000137389	0.0756799	0.914332	0.993307	1.09236	0.313136	0.282856	0.20328	76	0.000321779
P97432	0.04342	0.0468806	0.0432374	0.027564	0.029331	0.0269967	0.628223	0.000137764	0.0445127	0.975453	1.0532	0.97135	0.619238	0.658937	0.606494	77	0.000318467
Q921G8	0.0305586	0.0320083	0.0292255	0.0143857	0.013237	0.0167762	0.483688	0.0001381	0.0305974	0.998729	1.04611	0.955161	0.47016	0.432617	0.548288	78	0.000315151
P59325	0.460522	0.414476	0.464298	0.234185	0.229998	0.203665	0.498655	0.000138108	0.446432	1.03156	0.928419	1.04002	0.52457	0.515191	0.456205	79	0.00031118
Q91YP2	1.16737	1.27917	1.18411	0.788358	0.76905	0.74469	0.634075	0.00014016	1.21021	0.964594	1.05698	0.978428	0.65142	0.635466	0.615338	80	0.000311856
Q921C5	0.0188542	0.016708	0.0199988	0.00239356	0.00479011	0.00202348	0.165712	0.000142196	0.0185204	1.01803	0.902145	1.07983	0.12924	0.25864	0.109257	81	0.00031248
Q6P4T2	2.3964	2.71679	2.61948	3.77312	3.95996	3.89193	1.50336	0.000144861	2.57756	0.929716	1.05402	1.01627	1.46384	1.53632	1.50993	82	0.000314454
Q8BP47	0.193782	0.175806	0.188506	0.104732	0.115062	0.114451	0.598905	0.000145219	0.186032	1.04166	0.945035	1.0133	0.562982	0.618506	0.615226	83	0.000311434
Q60932	4.01271	4.49542	4.37164	6.26559	6.1999	6.50893	1.4732	0.000149036	4.29325	0.934654	1.04709	1.01826	1.4594	1.4441	1.51608	84	0.000315814
Q9CXW3	0.386921	0.430114	0.4345	0.237574	0.238909	0.224854	0.560381	0.000158495	0.417178	0.927472	1.03101	1.04152	0.569478	0.572679	0.538987	85	0.000331907
Q3UPL0	0.441719	0.382209	0.424219	0.152743	0.193427	0.163278	0.408163	0.000164581	0.416049	1.0617	0.918664	1.01964	0.367128	0.464915	0.392448	86	0.000340644
Q61127	0.0169053	0.0209573	0.0186969	0.0029966	0.00481918	0.00438184	0.21566	0.000167605	0.0188532	0.896683	1.11161	0.991711	0.158944	0.255616	0.232419	87	0.000342916
Q8BMP6	0.276884	0.275264	0.265412	0.104223	0.1473	0.120422	0.454946	0.000170586	0.27252	1.01602	1.01007	0.973917	0.382442	0.540512	0.441882	88	0.000345049
Q8C5H8	0.328127	0.325411	0.314644	0.37814	0.383881	0.374495	1.17387	0.000171415	0.322728	1.01673	1.00832	0.974952	1.1717	1.18949	1.16041	89	0.00034283
Q8BH15	0.0248744	0.0250931	0.0257652	0.0123511	0.0143012	0.0104675	0.490143	0.000174589	0.0252443	0.985351	0.994013	1.02064	0.489265	0.566512	0.414651	90	0.000345298
P27546	0.362847	0.323053	0.363224	0.18584	0.186363	0.164793	0.511852	0.000174609	0.349708	1.03757	0.923778	1.03865	0.531415	0.53291	0.47123	91	0.000341543
Q8BPB0	0.0936765	0.0979356	0.099442	0.0525492	0.0619411	0.0608593	0.602464	0.000178687	0.0970181	0.965558	1.00946	1.02498	0.541643	0.63845	0.627298	92	0.00034572
Q61316	1.23241	1.11512	1.20667	1.88398	1.81034	1.9909	1.59958	0.000180214	1.18473	1.04024	0.941245	1.01851	1.59022	1.52805	1.68046	93	0.000344926
Q62189	0.182775	0.165668	0.172361	0.309305	0.304344	0.34249	1.83589	0.000181537	0.173601	1.05284	0.954304	0.992854	1.7817	1.75312	1.97285	94	0.000343762
O35345	0.136219	0.135424	0.133196	0.20442	0.18856	0.188968	1.43748	0.000184509	0.134946	1.00943	1.00354	0.98703	1.51483	1.3973	1.40032	95	0.000345712
P16858	10.7011	10.6559	11.0464	18.3856	16.7284	18.7943	1.66366	0.000184846	10.8011	0.990743	0.986554	1.0227	1.70219	1.54877	1.74003	96	0.000342735
Q9ERG0	0.926791	0.956699	0.843426	0.505449	0.516887	0.467182	0.546228	0.000185704	0.908972	1.0196	1.05251	0.927889	0.556067	0.56865	0.513967	97	0.000340776
Q99KC8	0.0150158	0.0143498	0.0157743	0.0103333	0.0105428	0.0103045	0.690753	0.000185824	0.0150467	0.99795	0.953688	1.04836	0.686747	0.700675	0.684838	98	0.000337517
O08599	0.231443	0.227247	0.224896	0.160371	0.172319	0.152781	0.710182	0.000193693	0.227862	1.01572	0.997302	0.986982	0.703808	0.756241	0.670498	99	0.000348256
Q9Z1Q9	0.834797	0.764055	0.781225	0.525168	0.541033	0.497045	0.656805	0.000198171	0.793359	1.05223	0.963063	0.984705	0.661956	0.681953	0.626507	100	0.000352744
Q9CQ33	0.0196485	0.0133243	0.0159087	0.0364595	0.038823	0.0378938	2.31532	0.000198749	0.0162939	1.20588	0.817752	0.976364	2.23762	2.38267	2.32565	101	0.000350271
P09411	6.17352	6.1528	6.34904	4.41495	4.8614	4.68163	0.747401	0.000198904	6.22512	0.991711	0.988383	1.01991	0.709215	0.780932	0.752055	102	0.000347107
Q6ZWY3	0.246723	0.236589	0.259989	0.119387	0.145555	0.120359	0.518365	0.000199168	0.247767	0.995788	0.954886	1.04933	0.481852	0.587467	0.485776	103	0.000344193
P62245	0.790959	0.773074	0.878638	0.45744	0.463889	0.440288	0.557429	0.000208547	0.814224	0.971427	0.949462	1.07911	0.561811	0.569731	0.540746	104	0.000356936
Q9QZV9	0.0175963	0.0191012	0.0178304	0.0265657	0.0249183	0.0266212	1.43239	0.000209276	0.018176	0.968108	1.0509	0.980987	1.46158	1.37095	1.46463	105	0.000354773
O88447	0.0811805	0.0688021	0.0738485	0.0336758	0.0364281	0.0333807	0.462333	0.000210176	0.0746104	1.08806	0.922153	0.989788	0.451355	0.488245	0.4474	106	0.000352937
P97807	4.23007	4.16874	4.28752	3.52941	3.68965	3.57581	0.850905	0.000212541	4.22878	1.00031	0.985803	1.01389	0.834617	0.87251	0.845589	107	0.000353573
Q921H8	1.617	1.69306	1.68418	1.38494	1.34023	1.33108	0.812186	0.000215874	1.66475	0.97132	1.01701	1.01167	0.831923	0.805068	0.799568	108	0.000355792
Q9WV92	0.967009	1.00327	0.967551	1.34746	1.40147	1.48013	1.43952	0.000218618	0.979276	0.987473	1.0245	0.988027	1.37598	1.43112	1.51145	109	0.000357009
Q8C1B7	0.706525	0.623313	0.676945	0.351755	0.391424	0.340053	0.539786	0.000219676	0.668928	1.05621	0.931809	1.01199	0.52585	0.585152	0.508356	110	0.000355476
Q99J99	0.505922	0.463581	0.502132	0.176634	0.220941	0.1294	0.358088	0.000223696	0.490545	1.03135	0.945032	1.02362	0.360076	0.450399	0.263787	111	0.00035872
Q9DB05	1.01635	1.00261	0.990581	1.26677	1.36543	1.31388	1.31119	0.000224021	1.00318	1.01312	0.999436	0.987441	1.26276	1.3611	1.30972	112	0.000356033
Q8C167	0.209571	0.199535	0.185903	0.110739	0.112581	0.0956555	0.536086	0.000226679	0.198336	1.05664	1.00604	0.937312	0.55834	0.567627	0.48229	113	0.00035707
Q8BRN9	0.0173675	0.0155331	0.0168657	0.00912284	0.00946585	0.0078222	0.530699	0.000232957	0.0165887	1.04694	0.936361	1.01669	0.549941	0.570619	0.471537	114	0.00036374
Q60692	0.254392	0.285857	0.261963	0.406879	0.389394	0.421697	1.51826	0.00024002	0.267404	0.951338	1.06901	0.979653	1.52159	1.4562	1.577	115	0.000371509
Q5SSW2	0.0141318	0.0146707	0.0157256	0.024195	0.0257085	0.027458	1.73736	0.000241577	0.0148427	0.952102	0.988414	1.05948	1.63009	1.73206	1.84994	116	0.000370696
Q3TXS7	0.66304	0.730777	0.70213	1.06836	1.18785	1.10318	1.6028	0.000242618	0.698649	0.949032	1.04599	1.00498	1.52917	1.7002	1.57902	117	0.000369111
Q9CQ62	0.176031	0.185669	0.19799	0.276295	0.297716	0.302264	1.56564	0.000248363	0.186563	0.943546	0.995208	1.06125	1.48097	1.59579	1.62017	118	0.000374649
P68040	5.91535	5.20535	5.75134	2.89354	3.31283	3.03952	0.548001	0.000252604	5.62401	1.0518	0.925558	1.02264	0.514497	0.589051	0.540454	119	0.000377845
Q8CDG3	0.0146542	0.0271828	0.0293886	0.0750223	0.0857485	0.0840921	3.43785	0.000259731	0.0237419	0.617231	1.14493	1.23784	3.15992	3.6117	3.54193	120	0.000385268
P06151	1.86054	1.91933	2.04804	2.55927	2.54087	2.64084	1.32826	0.000273393	1.94263	0.957739	0.988003	1.05426	1.31742	1.30795	1.35941	121	0.000402181
P60335	6.37577	5.70957	5.8225	3.93376	3.82179	3.86086	0.648677	0.000274454	5.96928	1.0681	0.956492	0.975411	0.659001	0.640244	0.646788	122	0.000400433
Q9JJA4	0.0514871	0.0549871	0.0519981	0.0726325	0.0688494	0.0740606	1.36013	0.000279449	0.0528241	0.97469	1.04095	0.984363	1.37499	1.30337	1.40202	123	0.000404406
P05064	8.88238	9.14137	8.9263	7.03685	7.53279	7.37721	0.814353	0.000281679	8.98335	0.988761	1.01759	0.993649	0.783321	0.838528	0.82121	124	0.000404346
Q8BWT1	2.08294	2.33675	2.27874	1.44444	1.33196	1.30723	0.609639	0.000286888	2.23281	0.932876	1.04655	1.02057	0.646914	0.596538	0.585464	125	0.000408529
Q6P2K6	0.0381295	0.0407796	0.0432683	0.0594109	0.0646922	0.0615329	1.5194	0.000290941	0.0407258	0.936249	1.00132	1.06243	1.4588	1.58848	1.51091	126	0.000411012
P40336	0.0979091	0.108968	0.108825	0.152865	0.166366	0.165971	1.5369	0.000301265	0.105234	0.930395	1.03548	1.03413	1.45262	1.58092	1.57716	127	0.000422245
Q99PV0	2.13705	2.54905	2.35404	3.5249	3.54915	3.49614	1.50142	0.000302913	2.34671	0.910655	1.08622	1.00312	1.50206	1.51239	1.4898	128	0.000421238
B2RQC6	1.39612	1.3676	1.48316	0.862005	0.987736	0.897959	0.646993	0.000305127	1.41563	0.986218	0.966074	1.04771	0.608921	0.697738	0.634319	129	0.000421028
P54822	0.318869	0.278306	0.27542	0.126959	0.131604	0.0970815	0.407571	0.0003126	0.290865	1.09628	0.956821	0.946902	0.436488	0.452458	0.333768	130	0.000428022
O70194	0.554354	0.478895	0.507461	0.24433	0.283605	0.232718	0.493703	0.000318104	0.51357	1.07941	0.932483	0.988104	0.475748	0.552222	0.453138	131	0.000432233
P54728	0.0922317	0.0943529	0.100448	0.165336	0.189271	0.192797	1.90712	0.000319363	0.0956774	0.963986	0.986157	1.04986	1.72805	1.97822	2.01508	132	0.000430656
Q9R190	0.605346	0.668513	0.632432	1.02509	0.929016	1.02785	1.56427	0.000327042	0.63543	0.952655	1.05206	0.995282	1.61322	1.46203	1.61756	133	0.000437695
Q6P3B9	0.0258855	0.0234587	0.0269964	0.0356679	0.035348	0.035531	1.39568	0.000328818	0.0254468	1.01724	0.921869	1.06089	1.40166	1.38909	1.39628	134	0.000436788
Q8K304	0.0423176	0.0375112	0.040554	0.0233572	0.026106	0.0246637	0.61576	0.000334289	0.0401276	1.05458	0.934797	1.01063	0.582074	0.650575	0.614632	135	0.000440766
A2BE28	0.154197	0.179942	0.16227	0.255304	0.242598	0.259059	1.52487	0.000334885	0.16547	0.931876	1.08746	0.980663	1.54291	1.46612	1.5656	136	0.000438305
Q8BH04	2.55861	2.84954	2.69089	1.77454	1.76674	1.58648	0.633131	0.000341202	2.69968	0.947747	1.05551	0.996743	0.657316	0.654425	0.587653	137	0.000443314
Q9JIF0	0.582182	0.614745	0.61762	0.803084	0.81871	0.872408	1.37456	0.000343989	0.604849	0.962525	1.01636	1.02111	1.32774	1.35358	1.44236	138	0.000443696
P14206	5.24539	4.44389	5.14162	2.30984	2.55938	2.49429	0.496498	0.000345191	4.94363	1.06104	0.898912	1.04005	0.467235	0.517713	0.504547	139	0.000442043
P35980	0.703528	0.585386	0.63065	0.315499	0.280524	0.302815	0.468251	0.000345762	0.639855	1.09951	0.914874	0.985615	0.493079	0.438419	0.473256	140	0.000439612
P97300	0.477297	0.478976	0.472472	0.57906	0.562165	0.599552	1.2184	0.000346872	0.476248	1.0022	1.00573	0.992071	1.21588	1.1804	1.25891	141	0.000437895
Q9CX00	0.126789	0.117216	0.118323	0.0910393	0.0864717	0.0902313	0.738949	0.00034915	0.120776	1.04979	0.970522	0.979689	0.753786	0.715967	0.747095	142	0.000437667
Q9JJY4	0.0672899	0.0632791	0.0701954	0.0428454	0.0374445	0.0431387	0.614794	0.000350166	0.0669214	1.00551	0.945572	1.04892	0.640235	0.559529	0.644618	143	0.000435871
Q80UG5	0.20337	0.170457	0.189391	0.0963348	0.0860035	0.0960353	0.494255	0.000359967	0.187739	1.08326	0.907942	1.0088	0.51313	0.458101	0.511535	144	0.000444959
Q3UGP8	0.0223293	0.0233058	0.0241041	0.0288574	0.0280739	0.0285157	1.22524	0.000367006	0.0232464	0.960549	1.00256	1.0369	1.24137	1.20767	1.22667	145	0.000450532
P55937	0.175845	0.168939	0.169231	0.123899	0.13566	0.122643	0.743562	0.000370277	0.171338	1.0263	0.985997	0.987701	0.723124	0.791767	0.715795	146	0.000451434
P14869	5.62331	4.98856	5.32605	3.24338	3.47193	3.5359	0.643195	0.000371202	5.31264	1.05848	0.938998	1.00252	0.610501	0.653522	0.665563	147	0.000449483
Q91W50	1.86853	1.66322	1.63095	0.898257	0.942258	1.0209	0.554247	0.000373837	1.7209	1.08578	0.966484	0.947732	0.52197	0.547538	0.593234	148	0.000449615
Q6PGG6	0.0187999	0.0201599	0.0204457	0.0121942	0.00928088	0.0103733	0.536119	0.000375011	0.0198018	0.949402	1.01808	1.03252	0.615811	0.468688	0.523857	149	0.000448
P63280	0.228107	0.239936	0.23382	0.129503	0.131711	0.0947572	0.507181	0.000377404	0.233954	0.975005	1.02557	0.999426	0.553539	0.562979	0.405024	150	0.000447853
Q61081	0.0842339	0.0848535	0.0866999	0.110786	0.1031	0.106597	1.25293	0.000386442	0.0852624	0.987936	0.995204	1.01686	1.29935	1.2092	1.25023	151	0.000455541
P63242	2.49529	2.24963	2.11898	0.775136	1.11085	0.853919	0.399175	0.00039158	2.28797	1.09062	0.983245	0.92614	0.338788	0.485517	0.373221	152	0.000458561
Q9CWU9	0.0696475	0.0777515	0.0908383	0.152527	0.175949	0.162262	2.05987	0.000392747	0.0794125	0.877036	0.979085	1.14388	1.92069	2.21563	2.04328	153	0.000456921
P52293	2.00371	2.07936	2.08083	2.57504	2.44217	2.58445	1.23326	0.000400273	2.05463	0.975216	1.01203	1.01275	1.25329	1.18861	1.25787	154	0.000462653
O08810	1.41143	1.54325	1.62573	2.35028	2.31325	2.17324	1.49261	0.000401013	1.5268	0.924433	1.01077	1.0648	1.53935	1.5151	1.42339	155	0.000460518
Q61468	0.350296	0.332553	0.317019	0.228031	0.215141	0.19706	0.640317	0.000402387	0.33329	1.05103	0.99779	0.951183	0.684184	0.645508	0.591258	156	0.000459134
P46471	1.2391	1.29383	1.40393	2.17615	1.94529	2.06823	1.57224	0.000402903	1.31229	0.944228	0.985938	1.06983	1.65829	1.48237	1.57605	157	0.000456794
Q6NZJ6	1.97634	1.58432	1.69251	0.608962	0.708779	0.649893	0.374561	0.000405365	1.75106	1.12865	0.90478	0.966566	0.347768	0.404772	0.371143	158	0.000456677
Q6ZQ38	1.34116	1.29449	1.31251	0.970433	1.06418	1.04732	0.7806	0.000412341	1.31605	1.01908	0.983617	0.997306	0.737383	0.808614	0.795804	159	0.000461614
O70311	0.023065	0.0193425	0.0243897	0.00793684	0.00868389	0.00873901	0.379653	0.000419901	0.0222657	1.0359	0.868711	1.09539	0.35646	0.390011	0.392487	160	0.00046714
Q80UM3	0.946744	0.742579	0.784854	0.25725	0.277067	0.248004	0.316194	0.000425663	0.824726	1.14795	0.900395	0.951654	0.311921	0.335951	0.300711	161	0.000470609
A6H611	0.180616	0.215382	0.200965	0.106029	0.10255	0.110286	0.534146	0.000426638	0.198987	0.907674	1.08239	1.00994	0.532844	0.51536	0.554235	162	0.000468775
Q8CJ26	0.138105	0.128779	0.131609	0.160373	0.166696	0.168053	1.24249	0.000448428	0.132831	1.0397	0.969493	0.990803	1.20735	1.25495	1.26517	163	0.000489694
Q8BH59	1.22499	1.29166	1.37482	1.84974	1.72752	1.80673	1.38354	0.00044984	1.29716	0.944367	0.995764	1.05987	1.426	1.33177	1.39284	164	0.000488241
Q8JZR0	0.541916	0.559264	0.541388	0.618215	0.607274	0.625405	1.12683	0.000460006	0.547523	0.98976	1.02144	0.988796	1.12911	1.10913	1.14225	165	0.000496249
Q9ESZ8	0.0843982	0.0839095	0.0885753	0.0499523	0.0521655	0.0606231	0.633522	0.000463257	0.0856277	0.985641	0.979934	1.03442	0.583366	0.609214	0.707985	166	0.000496745
Q9ERU9	0.715345	0.864003	0.826154	1.35342	1.29452	1.45545	1.70583	0.000473522	0.801834	0.892136	1.07753	1.03033	1.6879	1.61444	1.81516	167	0.000504712
Q9D2G2	4.85129	4.75643	4.91639	6.21127	5.96401	6.48866	1.28503	0.000479138	4.84137	1.00205	0.982455	1.0155	1.28296	1.23189	1.34025	168	0.000507658
Q922J9	0.500328	0.641248	0.57036	0.945075	0.962324	0.917326	1.65002	0.000485055	0.570645	0.876775	1.12372	0.999501	1.65615	1.68638	1.60752	169	0.000510886
Q8C0D5	0.030134	0.0291741	0.0275579	0.0144983	0.0127736	0.0176517	0.51716	0.000488488	0.0289553	1.04071	1.00756	0.951739	0.500711	0.441149	0.609618	170	0.000511476
Q8C407	0.190752	0.191961	0.181391	0.247932	0.23083	0.240171	1.27447	0.00049128	0.188035	1.01445	1.02088	0.96467	1.31854	1.22759	1.27727	171	0.000511391
Q9CQV5	0.152813	0.14409	0.152444	0.185928	0.189388	0.198938	1.27798	0.000494508	0.149782	1.02023	0.961996	1.01777	1.24132	1.26442	1.32818	172	0.000511758
O88685	0.419368	0.467502	0.498957	0.692877	0.743139	0.691535	1.53522	0.000499383	0.461943	0.907836	1.01204	1.08013	1.49992	1.60873	1.49701	173	0.000513816
Q9DBD5	0.422982	0.499938	0.487865	0.681599	0.671223	0.690673	1.44848	0.00050414	0.470262	0.89946	1.06311	1.03743	1.4494	1.42734	1.4687	174	0.000515729
Q921M7	0.964167	0.907983	0.914208	0.693947	0.732978	0.6625	0.749877	0.000504949	0.928786	1.03809	0.977602	0.984304	0.747155	0.789179	0.713297	175	0.000513605
Q9EP75	0.037026	0.0349159	0.0345436	0.0281162	0.0276775	0.0262985	0.770923	0.000505931	0.0354952	1.04313	0.983681	0.973192	0.792114	0.779753	0.740903	176	0.00051168
Q921T2	0.649287	0.624941	0.635911	0.556397	0.549368	0.529578	0.856138	0.000507166	0.636713	1.01975	0.981511	0.99874	0.873859	0.862819	0.831737	177	0.000510031
